# Supplementary material for: X-Chromosome Inactivation and Autosomal Random Monoallelic Expression as “Faux Amis”
Source: Front Cell Dev Biol. 2021 Sep 23;9:740937. doi: 10.3389/fcell.2021.740937 (PMC8495168; doi:10.3389/fcell.2021.740937)
Supplement: Supplementary file 1 [file Data_Sheet_1.xlsx]

## Sheet: readme
Supplementary file	Related with figure 3, this file presents a list of genes the authors were able to extract from the genome-wide studies described in table 2. Only mouse genes have been presented for the sake of simplicity. Genes identified in human cells were compared with the the mouse genome, and if there was an ortholog, they were added to the list. Gene name conversions and normalization across studies and o…
Tab name	Description
mouse_RMAE_number_cells	Each column has data from 13 clonal cell types, from 8 studies, as summarized in figure 3. Summary column, "number_cells_rmae" describes the number of instances where the same gene has been identified as RMAE on more than one cell type, including different cell types within the same study.
mouse_RMAE_number_studies	Each column denotes if a gene has been identified within a study irrespective of the number of cell types analysed (i.e., a gene has the tag "isRMAE" if at least one cell type is RMAE on that study). The "number_studies_rmae" column summarizes the number of studies the gene has been identified as RMAE.
mouse_RMAE_number_tissues	Columns "Lymphoblast", "Fibroblast", "NPC", and "NSC" denote which genes have been identified as "RMAE" at least once on those tissues / cell types. "Lymphoblast" unites the results of Zwemer (2012) and Gimelbrant (2007), "Fibroblast" unites the results of Pinter (2015) and Zwemer (2012), "NPC" unites the results of Eckersley-Maslin (2014) and Gendrel (2014), and "NSC" unites the results of Branc…
conversion_stats	A table describing the rate of success in gene id conversion within each species, as obtained with the gconvert function from gprofiler2 R package. Note that in many instances, the gene identifyer in the study is a transcript id, while the final identifyers used in the comparisons are gene ensembl ids, thus partially explaining the high rate of duplicate ids in the original gene list. Orthology c…
mouse_to_human_ortholog	Mouse genes from previous tabs are mapped to converted ortholog human gene ids (conversions made with the "gorth" function of gprofiler2).
	Refrences
	(1) Uku Raudvere, Liis Kolberg, Ivan Kuzmin, Tambet Arak, Priit Adler, Hedi Peterson, Jaak Vilo: g:Profiler: a web server for functional enrichment analysis and conversions of gene lists (2019 update) Nucleic Acids Research 2019; doi:10.1093/nar/gkz369

## Sheet: mouse_RMAE_number_cells
ensembl_id	Branciamore2018_ASL	Branciamore2018_NSC	Jeffries2016_NSC_musOrtholog	Jeffries2016_iPS_musOrtholog	Jeffries2016_SPC01_musOrtholog	Pinter2015_Fibroblast	EckersleyMaslin2014_NPC	EckersleyMaslin2014_ESC	Gendrel2014_NPC	Li2012_NSC	Zwemer2012_Fibroblast	Zwemer2012_Lymphoblast	Gimelbrant2007_Lymphoblast_musOrtholog	number_cells_rmae	name	description
ENSMUSG00000098090	isRMAE	0	0	0	0	0	0	0	0	0	0	0	0	1	2700099C18Rik	RIKEN cDNA 2700099C18 gene [Source:MGI Symbol;Acc:MGI:1924272]
ENSMUSG00000026227	isRMAE	0	0	0	0	0	0	0	0	0	0	0	0	1	2810459M11Rik	RIKEN cDNA 2810459M11 gene [Source:MGI Symbol;Acc:MGI:1920042]
ENSMUSG00000020486	isRMAE	0	0	0	0	0	0	0	0	0	0	0	0	1	Septin4	septin 4 [Source:MGI Symbol;Acc:MGI:1270156]
ENSMUSG00000048106	isRMAE	0	0	0	0	0	0	0	0	0	0	0	0	1	4632415L05Rik	RIKEN cDNA 4632415L05 gene [Source:MGI Symbol;Acc:MGI:1918058]
ENSMUSG00000020532	isRMAE	0	0	0	0	isRMAE	0	0	0	0	0	0	0	2	Acaca	acetyl-Coenzyme A carboxylase alpha [Source:MGI Symbol;Acc:MGI:108451]
ENSMUSG00000062825	isRMAE	0	0	0	0	isRMAE	0	0	0	0	0	0	0	2	Actg1	actin, gamma, cytoplasmic 1 [Source:MGI Symbol;Acc:MGI:87906]
ENSMUSG00000022057	isRMAE	0	0	0	0	0	0	0	0	0	0	0	0	1	Adamdec1	ADAM-like, decysin 1 [Source:MGI Symbol;Acc:MGI:1917650]
ENSMUSG00000029778	isRMAE	0	0	0	0	0	0	0	0	0	0	0	0	1	Adcyap1r1	adenylate cyclase activating polypeptide 1 receptor 1 [Source:MGI Symbol;Acc:MGI:108449]
ENSMUSG00000030790	isRMAE	0	0	0	0	0	0	0	0	0	0	0	0	1	Adm	adrenomedullin [Source:MGI Symbol;Acc:MGI:108058]
ENSMUSG00000042249	isRMAE	0	0	0	0	0	0	0	0	isRMAE	0	0	0	2	Grk3	G protein-coupled receptor kinase 3 [Source:MGI Symbol;Acc:MGI:87941]
ENSMUSG00000025083	isRMAE	0	0	0	0	0	0	0	0	0	0	0	0	1	Afap1l2	actin filament associated protein 1-like 2 [Source:MGI Symbol;Acc:MGI:2147658]
ENSMUSG00000038729	isRMAE	0	0	0	0	0	isRMAE	0	0	0	0	0	0	2	Pakap	paralemmin A kinase anchor protein [Source:MGI Symbol;Acc:MGI:5141924]
ENSMUSG00000023075	isRMAE	0	0	0	0	0	0	0	0	0	0	0	0	1	Akirin1	akirin 1 [Source:MGI Symbol;Acc:MGI:1915300]
ENSMUSG00000069601	isRMAE	0	0	0	0	0	0	0	0	0	0	isRMAE	0	2	Ank3	ankyrin 3, epithelial [Source:MGI Symbol;Acc:MGI:88026]
ENSMUSG00000024480	isRMAE	0	0	0	0	0	0	0	0	0	0	0	0	1	Ap3s1	adaptor-related protein complex 3, sigma 1 subunit [Source:MGI Symbol;Acc:MGI:1337062]
ENSMUSG00000030519	isRMAE	0	0	0	0	0	0	0	0	0	0	0	0	1	Apba2	amyloid beta (A4) precursor protein-binding, family A, member 2 [Source:MGI Symbol;Acc:MGI:1261791]
ENSMUSG00000057315	isRMAE	0	0	0	0	0	0	0	0	0	0	0	isRMAE	2	Arhgap24	Rho GTPase activating protein 24 [Source:MGI Symbol;Acc:MGI:1922647]
ENSMUSG00000030047	isRMAE	0	0	0	0	0	0	0	0	0	0	0	isRMAE	2	Arhgap25	Rho GTPase activating protein 25 [Source:MGI Symbol;Acc:MGI:2443687]
ENSMUSG00000024654	isRMAE	0	0	0	0	0	0	0	0	0	0	0	0	1	Asrgl1	asparaginase like 1 [Source:MGI Symbol;Acc:MGI:1913764]
ENSMUSG00000027792	isRMAE	0	0	0	0	isRMAE	0	0	0	0	0	0	0	2	Bche	butyrylcholinesterase [Source:MGI Symbol;Acc:MGI:894278]
ENSMUSG00000057667	isRMAE	0	0	0	0	0	0	0	0	0	0	0	0	1	Bloc1s3	biogenesis of lysosomal organelles complex-1, subunit 3 [Source:MGI Symbol;Acc:MGI:2678952]
ENSMUSG00000008999	isRMAE	0	0	0	0	0	isRMAE	0	0	isRMAE	0	0	0	3	Bmp7	bone morphogenetic protein 7 [Source:MGI Symbol;Acc:MGI:103302]
ENSMUSG00000031963	isRMAE	0	0	0	0	0	0	0	0	isRMAE	0	0	isRMAE	3	Bmper	BMP-binding endothelial regulator [Source:MGI Symbol;Acc:MGI:1920480]
ENSMUSG00000029769	isRMAE	0	0	0	0	0	0	0	0	isRMAE	0	0	isRMAE	3	Ccdc136	coiled-coil domain containing 136 [Source:MGI Symbol;Acc:MGI:1918128]
ENSMUSG00000071202	isRMAE	0	0	0	0	0	0	0	0	0	0	0	0	1	Ccdc78	coiled-coil domain containing 78 [Source:MGI Symbol;Acc:MGI:2685784]
ENSMUSG00000032218	isRMAE	0	0	0	0	0	0	0	0	0	0	isRMAE	0	2	Ccnb2	cyclin B2 [Source:MGI Symbol;Acc:MGI:88311]
ENSMUSG00000025351	isRMAE	0	0	0	0	0	0	0	0	0	0	0	0	1	Cd63	CD63 antigen [Source:MGI Symbol;Acc:MGI:99529]
ENSMUSG00000027435	isRMAE	0	0	0	0	0	isRMAE	0	0	isRMAE	0	0	0	3	Cd93	CD93 antigen [Source:MGI Symbol;Acc:MGI:106664]
ENSMUSG00000045664	isRMAE	0	0	0	0	0	0	0	0	0	0	0	0	1	Cdc42ep2	CDC42 effector protein (Rho GTPase binding) 2 [Source:MGI Symbol;Acc:MGI:1929744]
ENSMUSG00000039385	isRMAE	0	0	0	0	0	0	0	0	isRMAE	0	0	0	2	Cdh6	cadherin 6 [Source:MGI Symbol;Acc:MGI:107435]
ENSMUSG00000029635	isRMAE	0	0	0	0	0	0	0	0	0	0	0	0	1	Cdk8	cyclin-dependent kinase 8 [Source:MGI Symbol;Acc:MGI:1196224]
ENSMUSG00000057103	isRMAE	0	0	0	0	0	0	0	0	0	0	0	0	1	Nat8f1	N-acetyltransferase 8 (GCN5-related) family member 1 [Source:MGI Symbol;Acc:MGI:1913366]
ENSMUSG00000040759	isRMAE	0	0	0	0	0	0	0	0	0	0	0	0	1	Cmtm5	CKLF-like MARVEL transmembrane domain containing 5 [Source:MGI Symbol;Acc:MGI:2447164]
ENSMUSG00000068794	isRMAE	0	0	0	0	0	0	0	0	0	0	0	0	1	Col28a1	collagen, type XXVIII, alpha 1 [Source:MGI Symbol;Acc:MGI:2685312]
ENSMUSG00000091803	isRMAE	0	0	0	0	0	0	0	0	0	0	0	0	1	Cox16	cytochrome c oxidase assembly protein 16 [Source:MGI Symbol;Acc:MGI:1913522]
ENSMUSG00000003617	isRMAE	0	0	0	0	0	0	0	0	0	0	0	0	1	Cp	ceruloplasmin [Source:MGI Symbol;Acc:MGI:88476]
ENSMUSG00000020340	isRMAE	0	0	0	0	0	0	0	0	0	0	0	0	1	Cyfip2	cytoplasmic FMR1 interacting protein 2 [Source:MGI Symbol;Acc:MGI:1924134]
ENSMUSG00000033044	isRMAE	0	0	0	0	0	0	0	0	isRMAE	0	0	0	2	Dhrs7c	dehydrogenase/reductase (SDR family) member 7C [Source:MGI Symbol;Acc:MGI:1915710]
ENSMUSG00000036766	isRMAE	0	0	0	0	0	0	0	0	isRMAE	0	0	0	2	Dner	delta/notch-like EGF repeat containing [Source:MGI Symbol;Acc:MGI:2152889]
ENSMUSG00000022122	isRMAE	0	0	0	0	0	0	0	0	0	0	0	0	1	Ednrb	endothelin receptor type B [Source:MGI Symbol;Acc:MGI:102720]
ENSMUSG00000033216	isRMAE	0	0	0	0	0	0	0	0	isRMAE	0	0	0	2	Eefsec	eukaryotic elongation factor, selenocysteine-tRNA-specific [Source:MGI Symbol;Acc:MGI:2137092]
ENSMUSG00000026495	isRMAE	0	0	0	0	0	0	0	0	isRMAE	0	0	0	2	Efcab2	EF-hand calcium binding domain 2 [Source:MGI Symbol;Acc:MGI:1915476]
ENSMUSG00000001260	isRMAE	0	0	0	0	0	0	0	0	isRMAE	0	0	0	2	Gabrg1	gamma-aminobutyric acid (GABA) A receptor, subunit gamma 1 [Source:MGI Symbol;Acc:MGI:103156]
ENSMUSG00000028480	isRMAE	0	0	0	0	0	0	0	0	isRMAE	0	0	0	2	Glipr2	GLI pathogenesis-related 2 [Source:MGI Symbol;Acc:MGI:1917770]
ENSMUSG00000112471	isRMAE	0	0	0	0	0	0	0	0	0	0	0	0	1	Gm5779	predicted gene 5779 [Source:MGI Symbol;Acc:MGI:3645934]
ENSMUSG00000025156	isRMAE	0	0	0	0	0	0	0	0	0	0	0	0	1	Gps1	G protein pathway suppressor 1 [Source:MGI Symbol;Acc:MGI:2384801]
ENSMUSG00000022177	isRMAE	0	0	0	0	0	0	0	0	0	0	0	0	1	Haus4	HAUS augmin-like complex, subunit 4 [Source:MGI Symbol;Acc:MGI:1261794]
ENSMUSG00000000628	isRMAE	0	0	0	0	0	0	0	0	0	0	0	0	1	Hk2	hexokinase 2 [Source:MGI Symbol;Acc:MGI:1315197]
ENSMUSG00000066842	isRMAE	0	0	0	0	0	0	0	0	0	0	0	0	1	Hmcn1	hemicentin 1 [Source:MGI Symbol;Acc:MGI:2685047]
ENSMUSG00000079560	isRMAE	0	0	0	0	0	0	0	0	0	0	0	0	1	Hoxa3	homeobox A3 [Source:MGI Symbol;Acc:MGI:96175]
ENSMUSG00000001819	isRMAE	0	0	0	0	0	0	0	0	0	0	0	0	1	Hoxd13	homeobox D13 [Source:MGI Symbol;Acc:MGI:96205]
ENSMUSG00000025980	isRMAE	0	0	0	0	0	0	0	0	0	0	0	0	1	Hspd1	heat shock protein 1 (chaperonin) [Source:MGI Symbol;Acc:MGI:96242]
ENSMUSG00000073676	isRMAE	0	0	0	0	0	0	0	0	0	0	0	0	1	Hspe1	heat shock protein 1 (chaperonin 10) [Source:MGI Symbol;Acc:MGI:104680]
ENSMUSG00000050957	isRMAE	0	0	0	0	0	0	0	0	0	0	0	0	1	Insl6	insulin-like 6 [Source:MGI Symbol;Acc:MGI:1351595]
ENSMUSG00000027009	isRMAE	0	0	0	0	0	isRMAE	0	0	isRMAE	0	0	0	3	Itga4	integrin alpha 4 [Source:MGI Symbol;Acc:MGI:96603]
ENSMUSG00000022817	isRMAE	0	0	0	0	0	0	0	0	0	0	0	0	1	Itgb5	integrin beta 5 [Source:MGI Symbol;Acc:MGI:96614]
ENSMUSG00000022342	isRMAE	0	0	0	0	0	0	0	isRMAE	isRMAE	0	0	0	3	Kcnv1	potassium channel, subfamily V, member 1 [Source:MGI Symbol;Acc:MGI:1914748]
ENSMUSG00000063229	isRMAE	0	0	0	0	0	isRMAE	0	0	isRMAE	0	0	0	3	Ldha	lactate dehydrogenase A [Source:MGI Symbol;Acc:MGI:96759]
ENSMUSG00000106379	isRMAE	0	0	0	0	0	0	0	0	0	0	0	0	1	Lhfpl3	lipoma HMGIC fusion partner-like 3 [Source:MGI Symbol;Acc:MGI:1925076]
ENSMUSG00000039246	isRMAE	0	0	0	0	0	isRMAE	0	isRMAE	0	0	isRMAE	isRMAE	5	Lyplal1	lysophospholipase-like 1 [Source:MGI Symbol;Acc:MGI:2385115]
ENSMUSG00000022610	isRMAE	0	0	0	0	0	0	0	0	isRMAE	0	0	0	2	Mapk12	mitogen-activated protein kinase 12 [Source:MGI Symbol;Acc:MGI:1353438]
ENSMUSG00000050164	isRMAE	0	0	0	0	0	0	0	isRMAE	isRMAE	0	0	0	3	Mchr1	melanin-concentrating hormone receptor 1 [Source:MGI Symbol;Acc:MGI:2180756]
ENSMUSG00000043557	isRMAE	0	0	0	0	0	0	0	0	0	0	0	0	1	Mdga1	MAM domain containing glycosylphosphatidylinositol anchor 1 [Source:MGI Symbol;Acc:MGI:1922012]
ENSMUSG00000026110	isRMAE	0	0	0	0	0	0	0	0	0	0	0	0	1	Mgat4a	mannoside acetylglucosaminyltransferase 4, isoenzyme A [Source:MGI Symbol;Acc:MGI:2662992]
ENSMUSG00000045257	isRMAE	0	0	0	0	0	0	0	0	isRMAE	0	0	0	2	Morn2	MORN repeat containing 2 [Source:MGI Symbol;Acc:MGI:2674071]
ENSMUSG00000025402	isRMAE	0	0	0	0	0	0	0	0	0	0	0	0	1	Nab2	Ngfi-A binding protein 2 [Source:MGI Symbol;Acc:MGI:107563]
ENSMUSG00000005125	isRMAE	0	0	0	0	0	0	0	0	0	0	0	0	1	Ndrg1	N-myc downstream regulated gene 1 [Source:MGI Symbol;Acc:MGI:1341799]
ENSMUSG00000059991	isRMAE	0	0	0	0	0	0	0	isRMAE	isRMAE	0	0	0	3	Nptx2	neuronal pentraxin 2 [Source:MGI Symbol;Acc:MGI:1858209]
ENSMUSG00000046949	isRMAE	0	0	0	0	0	isRMAE	0	0	0	0	0	0	2	Nqo2	N-ribosyldihydronicotinamide quinone reductase 2 [Source:MGI Symbol;Acc:MGI:104513]
ENSMUSG00000039114	isRMAE	0	0	0	0	0	0	0	0	0	0	0	0	1	Nrn1	neuritin 1 [Source:MGI Symbol;Acc:MGI:1915654]
ENSMUSG00000046178	isRMAE	0	0	0	0	0	0	0	0	0	0	0	0	1	Nxph1	neurexophilin 1 [Source:MGI Symbol;Acc:MGI:107492]
ENSMUSG00000045620	isRMAE	0	0	0	0	0	0	0	0	0	0	0	0	1	Odf3l1	outer dense fiber of sperm tails 3-like 1 [Source:MGI Symbol;Acc:MGI:2681875]
ENSMUSG00000062257	isRMAE	0	0	0	0	0	0	0	0	isRMAE	0	0	0	2	Opcml	opioid binding protein/cell adhesion molecule-like [Source:MGI Symbol;Acc:MGI:97397]
ENSMUSG00000045689	isRMAE	0	0	0	0	0	isRMAE	0	0	isRMAE	0	0	0	3	Pcdhb4	protocadherin beta 4 [Source:MGI Symbol;Acc:MGI:2136738]
ENSMUSG00000027835	isRMAE	0	0	0	0	0	0	0	0	0	0	0	0	1	Pdcd10	programmed cell death 10 [Source:MGI Symbol;Acc:MGI:1928396]
ENSMUSG00000004347	isRMAE	0	0	0	0	0	0	0	0	0	0	0	0	1	Pde1c	phosphodiesterase 1C [Source:MGI Symbol;Acc:MGI:108413]
ENSMUSG00000030671	isRMAE	0	0	0	0	0	0	0	0	0	0	0	isRMAE	2	Pde3b	phosphodiesterase 3B, cGMP-inhibited [Source:MGI Symbol;Acc:MGI:1333863]
ENSMUSG00000028019	isRMAE	0	0	0	0	0	0	0	0	isRMAE	isRMAE	0	0	3	Pdgfc	platelet-derived growth factor, C polypeptide [Source:MGI Symbol;Acc:MGI:1859631]
ENSMUSG00000036218	isRMAE	0	0	0	0	0	isRMAE	0	0	0	0	0	0	2	Pdzrn4	PDZ domain containing RING finger 4 [Source:MGI Symbol;Acc:MGI:3056996]
ENSMUSG00000070526	isRMAE	0	0	0	0	0	isRMAE	0	0	0	0	0	0	2	Peg12	paternally expressed 12 [Source:MGI Symbol;Acc:MGI:1351637]
ENSMUSG00000000301	isRMAE	0	0	0	0	0	0	0	0	0	0	0	0	1	Pemt	phosphatidylethanolamine N-methyltransferase [Source:MGI Symbol;Acc:MGI:104535]
ENSMUSG00000053398	isRMAE	0	0	0	0	0	0	0	0	0	0	0	0	1	Phgdh	3-phosphoglycerate dehydrogenase [Source:MGI Symbol;Acc:MGI:1355330]
ENSMUSG00000026447	isRMAE	0	0	0	0	0	0	0	0	isRMAE	0	0	0	2	Pik3c2b	phosphatidylinositol-4-phosphate 3-kinase catalytic subunit type 2 beta [Source:MGI Symbol;Acc:MGI:2685045]
ENSMUSG00000052889	isRMAE	0	0	0	0	0	0	0	0	isRMAE	0	isRMAE	0	3	Prkcb	protein kinase C, beta [Source:MGI Symbol;Acc:MGI:97596]
ENSMUSG00000030854	isRMAE	0	0	0	0	0	0	0	0	0	0	0	0	1	Ptpn5	protein tyrosine phosphatase, non-receptor type 5 [Source:MGI Symbol;Acc:MGI:97807]
ENSMUSG00000002825	isRMAE	0	0	0	0	0	0	0	0	isRMAE	0	0	0	2	Qtrt1	queuine tRNA-ribosyltransferase catalytic subunit 1 [Source:MGI Symbol;Acc:MGI:1931441]
ENSMUSG00000025795	isRMAE	0	0	0	0	0	0	0	0	0	0	0	0	1	Rassf3	Ras association (RalGDS/AF-6) domain family member 3 [Source:MGI Symbol;Acc:MGI:2179722]
ENSMUSG00000020037	isRMAE	0	0	0	0	0	isRMAE	0	0	isRMAE	0	0	0	3	Rfx4	regulatory factor X, 4 (influences HLA class II expression) [Source:MGI Symbol;Acc:MGI:1918387]
ENSMUSG00000075334	isRMAE	0	0	0	0	0	0	0	0	0	0	0	0	1	Rprm	reprimo, TP53 dependent G2 arrest mediator candidate [Source:MGI Symbol;Acc:MGI:1915124]
ENSMUSG00000019194	isRMAE	0	0	0	0	0	0	0	0	0	0	0	0	1	Scn1b	sodium channel, voltage-gated, type I, beta [Source:MGI Symbol;Acc:MGI:98247]
ENSMUSG00000029189	isRMAE	0	0	0	0	0	0	0	0	isRMAE	0	0	isRMAE	3	Sel1l3	sel-1 suppressor of lin-12-like 3 (C. elegans) [Source:MGI Symbol;Acc:MGI:1916941]
ENSMUSG00000001918	isRMAE	0	0	0	0	0	0	0	0	isRMAE	0	0	0	2	Slc1a5	solute carrier family 1 (neutral amino acid transporter), member 5 [Source:MGI Symbol;Acc:MGI:105305]
ENSMUSG00000040322	isRMAE	0	0	0	0	0	0	0	0	0	0	0	0	1	Slc25a24	solute carrier family 25 (mitochondrial carrier, phosphate carrier), member 24 [Source:MGI Symbol;Acc:MGI:1917160]
ENSMUSG00000024600	isRMAE	0	0	0	0	0	isRMAE	0	0	isRMAE	0	0	0	3	Slc27a6	solute carrier family 27 (fatty acid transporter), member 6 [Source:MGI Symbol;Acc:MGI:3036230]
ENSMUSG00000023942	isRMAE	0	0	0	0	0	0	0	0	isRMAE	0	0	0	2	Slc29a1	solute carrier family 29 (nucleoside transporters), member 1 [Source:MGI Symbol;Acc:MGI:1927073]
ENSMUSG00000057060	isRMAE	0	0	0	0	0	0	0	0	0	0	0	0	1	Slc35f3	solute carrier family 35, member F3 [Source:MGI Symbol;Acc:MGI:2444426]
ENSMUSG00000023169	isRMAE	0	0	0	0	0	isRMAE	0	isRMAE	0	0	0	0	3	Slc38a1	solute carrier family 38, member 1 [Source:MGI Symbol;Acc:MGI:2145895]
ENSMUSG00000030310	isRMAE	0	isRMAE	0	0	0	0	0	0	isRMAE	0	0	0	3	Slc6a1	solute carrier family 6 (neurotransmitter transporter, GABA), member 1 [Source:MGI Symbol;Acc:MGI:95627]
ENSMUSG00000029093	isRMAE	0	0	0	0	0	0	0	0	isRMAE	0	isRMAE	0	3	Sorcs2	sortilin-related VPS10 domain containing receptor 2 [Source:MGI Symbol;Acc:MGI:1932289]
ENSMUSG00000032419	isRMAE	0	0	0	0	0	0	0	0	isRMAE	0	0	0	2	Tbx18	T-box18 [Source:MGI Symbol;Acc:MGI:1923615]
ENSMUSG00000047554	isRMAE	0	0	0	0	0	0	0	0	0	0	0	0	1	Tmem41b	transmembrane protein 41B [Source:MGI Symbol;Acc:MGI:1289225]
ENSMUSG00000015829	isRMAE	0	0	0	0	0	0	0	0	0	0	0	0	1	Tnr	tenascin R [Source:MGI Symbol;Acc:MGI:99516]
ENSMUSG00000044986	isRMAE	0	0	0	0	0	0	0	0	0	0	0	0	1	Tst	thiosulfate sulfurtransferase, mitochondrial [Source:MGI Symbol;Acc:MGI:98852]
ENSMUSG00000079685	isRMAE	0	0	0	0	0	0	0	0	0	0	0	0	1	Ulbp1	UL16 binding protein 1 [Source:MGI Symbol;Acc:MGI:1925027]
ENSMUSG00000039646	isRMAE	0	0	0	0	0	0	0	0	0	0	0	0	1	Vasn	vasorin [Source:MGI Symbol;Acc:MGI:2177651]
ENSMUSG00000033721	isRMAE	0	0	0	0	0	0	0	0	isRMAE	0	0	0	2	Vav3	vav 3 oncogene [Source:MGI Symbol;Acc:MGI:1888518]
ENSMUSG00000045690	isRMAE	0	0	0	0	0	0	0	0	0	0	0	0	1	Wdr89	WD repeat domain 89 [Source:MGI Symbol;Acc:MGI:1919588]
ENSMUSG00000030093	isRMAE	0	0	0	0	0	0	0	0	isRMAE	0	0	0	2	Wnt7a	wingless-type MMTV integration site family, member 7A [Source:MGI Symbol;Acc:MGI:98961]
ENSMUSG00000029826	isRMAE	0	0	0	0	0	0	0	0	0	0	0	0	1	Zc3hav1	zinc finger CCCH type, antiviral 1 [Source:MGI Symbol;Acc:MGI:1926031]
ENSMUSG00000057895	isRMAE	0	0	0	0	0	0	0	0	0	0	0	0	1	Zfp105	zinc finger protein 105 [Source:MGI Symbol;Acc:MGI:1277119]
ENSMUSG00000046572	isRMAE	0	0	0	0	0	0	0	0	0	0	0	0	1	Zfp518b	zinc finger protein 518B [Source:MGI Symbol;Acc:MGI:2140750]
ENSMUSG00000066880	isRMAE	0	0	0	0	0	0	0	0	0	0	0	0	1	Zfp617	zinc finger protein 617 [Source:MGI Symbol;Acc:MGI:2684459]
ENSMUSG00000072694	0	isRMAE	0	0	0	0	0	0	0	isRMAE	0	0	0	2	1500011B03Rik	RIKEN cDNA 1500011B03 gene [Source:MGI Symbol;Acc:MGI:1913486]
ENSMUSG00000097354	0	isRMAE	0	0	0	0	0	0	0	0	0	0	0	1	2310001H17Rik	RIKEN cDNA 2310001H17 gene [Source:MGI Symbol;Acc:MGI:1923682]
ENSMUSG00000099881	0	isRMAE	0	0	0	0	0	0	0	0	0	0	0	1	2810013P06Rik	RIKEN cDNA 2810013P06 gene [Source:MGI Symbol;Acc:MGI:1914456]
ENSMUSG00000026388	0	isRMAE	0	0	0	0	0	0	0	0	0	0	0	1	3110009E18Rik	RIKEN cDNA 3110009E18 gene [Source:MGI Symbol;Acc:MGI:1920353]
ENSMUSG00000033111	0	isRMAE	0	0	0	0	0	0	0	0	0	0	isRMAE	2	3830406C13Rik	RIKEN cDNA 3830406C13 gene [Source:MGI Symbol;Acc:MGI:1917937]
ENSMUSG00000071679	0	isRMAE	0	0	0	0	0	0	0	0	0	0	0	1	Rtl4	retrotransposon Gag like 4 [Source:MGI Symbol;Acc:MGI:3588192]
ENSMUSG00000018451	0	isRMAE	0	0	0	0	0	0	0	0	0	0	0	1	6330403K07Rik	RIKEN cDNA 6330403K07 gene [Source:MGI Symbol;Acc:MGI:1918001]
ENSMUSG00000101892	0	isRMAE	0	0	0	0	0	0	0	isRMAE	0	0	0	2	9130401M01Rik	RIKEN cDNA 9130401M01 gene [Source:MGI Symbol;Acc:MGI:1923008]
ENSMUSG00000044783	0	isRMAE	0	0	0	0	0	0	0	isRMAE	0	0	0	2	Hjurp	Holliday junction recognition protein [Source:MGI Symbol;Acc:MGI:2685821]
ENSMUSG00000002475	0	isRMAE	0	0	0	0	0	0	0	0	0	0	0	1	Abhd3	abhydrolase domain containing 3 [Source:MGI Symbol;Acc:MGI:2147183]
ENSMUSG00000035948	0	isRMAE	isRMAE	0	0	0	0	0	0	0	0	0	isRMAE	3	Acss3	acyl-CoA synthetase short-chain family member 3 [Source:MGI Symbol;Acc:MGI:2685720]
ENSMUSG00000025964	0	isRMAE	0	0	0	0	0	0	0	0	0	0	isRMAE	2	Adam23	a disintegrin and metallopeptidase domain 23 [Source:MGI Symbol;Acc:MGI:1345162]
ENSMUSG00000020473	0	isRMAE	0	0	0	0	isRMAE	0	isRMAE	0	0	0	0	3	Aebp1	AE binding protein 1 [Source:MGI Symbol;Acc:MGI:1197012]
ENSMUSG00000069833	0	isRMAE	0	0	0	0	0	0	0	0	0	0	0	1	Ahnak	AHNAK nucleoprotein (desmoyokin) [Source:MGI Symbol;Acc:MGI:1316648]
ENSMUSG00000029762	0	isRMAE	0	0	0	0	0	0	0	0	0	0	0	1	Akr1b8	aldo-keto reductase family 1, member B8 [Source:MGI Symbol;Acc:MGI:107673]
ENSMUSG00000022636	0	isRMAE	0	0	0	0	0	0	0	0	0	0	0	1	Alcam	activated leukocyte cell adhesion molecule [Source:MGI Symbol;Acc:MGI:1313266]
ENSMUSG00000053279	0	isRMAE	0	0	0	0	0	0	0	0	0	0	0	1	Aldh1a1	aldehyde dehydrogenase family 1, subfamily A1 [Source:MGI Symbol;Acc:MGI:1353450]
ENSMUSG00000015134	0	isRMAE	0	0	0	0	0	0	0	0	0	0	0	1	Aldh1a3	aldehyde dehydrogenase family 1, subfamily A3 [Source:MGI Symbol;Acc:MGI:1861722]
ENSMUSG00000030088	0	isRMAE	0	0	0	0	isRMAE	0	0	0	0	0	0	2	Aldh1l1	aldehyde dehydrogenase 1 family, member L1 [Source:MGI Symbol;Acc:MGI:1340024]
ENSMUSG00000029455	0	isRMAE	0	0	0	0	0	0	0	0	0	0	0	1	Aldh2	aldehyde dehydrogenase 2, mitochondrial [Source:MGI Symbol;Acc:MGI:99600]
ENSMUSG00000063129	0	isRMAE	0	0	0	0	0	0	0	0	0	0	0	1	Aldoart2	aldolase 1 A, retrogene 2 [Source:MGI Symbol;Acc:MGI:1931052]
ENSMUSG00000017390	0	isRMAE	0	0	0	0	0	0	0	0	0	0	0	1	Aldoc	aldolase C, fructose-bisphosphate [Source:MGI Symbol;Acc:MGI:101863]
ENSMUSG00000027460	0	isRMAE	0	0	0	0	0	0	0	0	0	0	0	1	Angpt4	angiopoietin 4 [Source:MGI Symbol;Acc:MGI:1336887]
ENSMUSG00000032204	0	isRMAE	0	0	0	0	0	0	0	0	0	0	0	1	Aqp9	aquaporin 9 [Source:MGI Symbol;Acc:MGI:1891066]
ENSMUSG00000053199	0	isRMAE	0	0	0	0	0	0	0	isRMAE	0	0	0	2	Arhgap20	Rho GTPase activating protein 20 [Source:MGI Symbol;Acc:MGI:2445175]
ENSMUSG00000037683	0	isRMAE	0	0	0	0	0	0	0	0	0	0	0	1	Armc3	armadillo repeat containing 3 [Source:MGI Symbol;Acc:MGI:1918132]
ENSMUSG00000026463	0	isRMAE	0	0	0	0	0	0	0	0	0	0	0	1	Atp2b4	ATPase, Ca++ transporting, plasma membrane 4 [Source:MGI Symbol;Acc:MGI:88111]
ENSMUSG00000034566	0	isRMAE	0	0	0	0	0	0	0	0	0	0	0	1	Atp5h	ATP synthase, H+ transporting, mitochondrial F0 complex, subunit D [Source:MGI Symbol;Acc:MGI:1918929]
ENSMUSG00000053175	0	isRMAE	0	0	0	0	0	0	0	0	0	0	0	1	Bcl3	B cell leukemia/lymphoma 3 [Source:MGI Symbol;Acc:MGI:88140]
ENSMUSG00000032556	0	isRMAE	0	0	0	0	0	0	0	0	0	isRMAE	isRMAE	3	Bfsp2	beaded filament structural protein 2, phakinin [Source:MGI Symbol;Acc:MGI:1333828]
ENSMUSG00000071317	0	isRMAE	0	0	0	0	isRMAE	0	0	0	0	0	0	2	Bves	blood vessel epicardial substance [Source:MGI Symbol;Acc:MGI:1346013]
ENSMUSG00000052951	0	isRMAE	0	0	0	0	0	0	0	0	0	0	0	1	C130021I20Rik	Riken cDNA C130021I20 gene [Source:MGI Symbol;Acc:MGI:3639863]
ENSMUSG00000045532	0	isRMAE	0	0	0	0	0	0	0	0	0	0	0	1	C1ql1	complement component 1, q subcomponent-like 1 [Source:MGI Symbol;Acc:MGI:1344400]
ENSMUSG00000027562	0	isRMAE	0	0	0	0	0	0	0	0	0	0	0	1	Car2	carbonic anhydrase 2 [Source:MGI Symbol;Acc:MGI:88269]
ENSMUSG00000007655	0	isRMAE	0	0	0	0	0	0	0	0	0	0	0	1	Cav1	caveolin 1, caveolae protein [Source:MGI Symbol;Acc:MGI:102709]
ENSMUSG00000022947	0	isRMAE	0	0	0	0	isRMAE	0	0	0	0	0	0	2	Cbr3	carbonyl reductase 3 [Source:MGI Symbol;Acc:MGI:1309992]
ENSMUSG00000041617	0	isRMAE	0	0	0	0	0	0	0	0	0	0	0	1	Ccdc74a	coiled-coil domain containing 74A [Source:MGI Symbol;Acc:MGI:1919565]
ENSMUSG00000032679	0	isRMAE	0	0	0	0	0	0	0	0	0	0	0	1	Cd59a	CD59a antigen [Source:MGI Symbol;Acc:MGI:109177]
ENSMUSG00000022321	0	isRMAE	0	0	0	0	0	0	0	isRMAE	0	0	0	2	Cdh10	cadherin 10 [Source:MGI Symbol;Acc:MGI:107436]
ENSMUSG00000047216	0	isRMAE	0	0	0	0	0	0	0	0	0	0	0	1	Cdh19	cadherin 19, type 2 [Source:MGI Symbol;Acc:MGI:3588198]
ENSMUSG00000027487	0	isRMAE	0	0	0	0	0	0	0	isRMAE	0	0	0	2	Cdk5rap1	CDK5 regulatory subunit associated protein 1 [Source:MGI Symbol;Acc:MGI:1914221]
ENSMUSG00000039496	0	isRMAE	0	0	0	0	0	0	0	isRMAE	0	0	0	2	Cdnf	cerebral dopamine neurotrophic factor [Source:MGI Symbol;Acc:MGI:3606576]
ENSMUSG00000039518	0	isRMAE	0	0	0	0	0	0	0	0	0	0	0	1	Cdsn	corneodesmosin [Source:MGI Symbol;Acc:MGI:3505689]
ENSMUSG00000056501	0	isRMAE	0	0	0	0	0	0	0	0	0	0	0	1	Cebpb	CCAAT/enhancer binding protein (C/EBP), beta [Source:MGI Symbol;Acc:MGI:88373]
ENSMUSG00000042198	0	isRMAE	0	0	0	0	0	0	isRMAE	0	0	0	0	2	Chchd7	coiled-coil-helix-coiled-coil-helix domain containing 7 [Source:MGI Symbol;Acc:MGI:1913683]
ENSMUSG00000064246	0	isRMAE	0	0	0	0	0	0	0	0	0	0	0	1	Chil1	chitinase-like 1 [Source:MGI Symbol;Acc:MGI:1340899]
ENSMUSG00000024526	0	isRMAE	0	0	0	0	0	0	0	0	0	0	0	1	Cidea	cell death-inducing DNA fragmentation factor, alpha subunit-like effector A [Source:MGI Symbol;Acc:MGI:1270845]
ENSMUSG00000046841	0	isRMAE	0	0	0	isRMAE	0	0	0	0	0	0	0	2	Ckap4	cytoskeleton-associated protein 4 [Source:MGI Symbol;Acc:MGI:2444926]
ENSMUSG00000037625	0	isRMAE	0	0	0	0	0	0	0	0	0	0	0	1	Cldn11	claudin 11 [Source:MGI Symbol;Acc:MGI:106925]
ENSMUSG00000004473	0	isRMAE	0	0	0	0	0	0	0	0	0	0	0	1	Clec11a	C-type lectin domain family 11, member a [Source:MGI Symbol;Acc:MGI:1298219]
ENSMUSG00000030157	0	isRMAE	0	0	0	0	0	0	0	0	0	0	0	1	Clec2d	C-type lectin domain family 2, member d [Source:MGI Symbol;Acc:MGI:2135589]
ENSMUSG00000022235	0	isRMAE	isRMAE	0	0	0	0	0	0	0	0	0	0	2	Cmbl	carboxymethylenebutenolidase-like (Pseudomonas) [Source:MGI Symbol;Acc:MGI:1916824]
ENSMUSG00000006782	0	isRMAE	0	0	0	0	isRMAE	0	0	0	0	0	0	2	Cnp	2',3'-cyclic nucleotide 3' phosphodiesterase [Source:MGI Symbol;Acc:MGI:88437]
ENSMUSG00000078653	0	isRMAE	0	0	0	0	0	0	0	0	0	0	0	1	Cntd1	cyclin N-terminal domain containing 1 [Source:MGI Symbol;Acc:MGI:1923965]
ENSMUSG00000079415	0	isRMAE	0	0	0	0	0	0	0	0	0	0	0	1	Cntf	ciliary neurotrophic factor [Source:MGI Symbol;Acc:MGI:88439]
ENSMUSG00000024330	0	isRMAE	0	0	0	0	0	0	0	0	0	0	0	1	Col11a2	collagen, type XI, alpha 2 [Source:MGI Symbol;Acc:MGI:88447]
ENSMUSG00000032332	0	isRMAE	0	0	0	0	0	0	0	0	0	0	0	1	Col12a1	collagen, type XII, alpha 1 [Source:MGI Symbol;Acc:MGI:88448]
ENSMUSG00000001506	0	isRMAE	0	0	0	0	0	0	isRMAE	0	0	0	0	2	Col1a1	collagen, type I, alpha 1 [Source:MGI Symbol;Acc:MGI:88467]
ENSMUSG00000022483	0	isRMAE	0	0	0	0	0	0	isRMAE	0	0	0	0	2	Col2a1	collagen, type II, alpha 1 [Source:MGI Symbol;Acc:MGI:88452]
ENSMUSG00000026837	0	isRMAE	0	0	0	0	0	0	0	0	0	0	0	1	Col5a1	collagen, type V, alpha 1 [Source:MGI Symbol;Acc:MGI:88457]
ENSMUSG00000048126	0	isRMAE	0	0	0	0	0	0	0	0	0	0	0	1	Col6a3	collagen, type VI, alpha 3 [Source:MGI Symbol;Acc:MGI:88461]
ENSMUSG00000051811	0	isRMAE	0	0	0	0	isRMAE	0	0	0	0	0	0	2	Cox6b2	cytochrome c oxidase subunit 6B2 [Source:MGI Symbol;Acc:MGI:3044182]
ENSMUSG00000025586	0	isRMAE	0	0	0	0	0	0	0	0	0	0	0	1	Cpeb1	cytoplasmic polyadenylation element binding protein 1 [Source:MGI Symbol;Acc:MGI:108442]
ENSMUSG00000033501	0	isRMAE	0	0	0	0	0	0	0	0	0	0	0	1	Crygs	crystallin, gamma S [Source:MGI Symbol;Acc:MGI:1298216]
ENSMUSG00000042109	0	isRMAE	0	0	0	0	isRMAE	0	0	isRMAE	0	0	0	3	Csdc2	cold shock domain containing C2, RNA binding [Source:MGI Symbol;Acc:MGI:2146027]
ENSMUSG00000028189	0	isRMAE	0	0	0	0	0	0	0	0	0	0	0	1	Ctbs	chitobiase [Source:MGI Symbol;Acc:MGI:1921495]
ENSMUSG00000029371	0	isRMAE	0	0	0	0	0	0	0	0	0	0	0	1	Cxcl5	chemokine (C-X-C motif) ligand 5 [Source:MGI Symbol;Acc:MGI:1096868]
ENSMUSG00000091586	0	isRMAE	0	0	0	0	0	0	0	0	0	0	0	1	Cyp4f17	cytochrome P450, family 4, subfamily f, polypeptide 17 [Source:MGI Symbol;Acc:MGI:3646233]
ENSMUSG00000094910	0	isRMAE	0	0	0	0	0	0	0	0	0	0	0	1	D430019H16Rik	RIKEN cDNA D430019H16 gene [Source:MGI Symbol;Acc:MGI:2443127]
ENSMUSG00000007682	0	isRMAE	0	0	0	0	0	0	0	0	0	0	0	1	Dio2	deiodinase, iodothyronine, type II [Source:MGI Symbol;Acc:MGI:1338833]
ENSMUSG00000030768	0	isRMAE	0	0	0	0	0	0	0	0	0	0	0	1	Disp1	dispatched RND transporter family member 1 [Source:MGI Symbol;Acc:MGI:1916147]
ENSMUSG00000030772	0	isRMAE	0	0	0	0	0	0	0	0	0	0	0	1	Dkk3	dickkopf WNT signaling pathway inhibitor 3 [Source:MGI Symbol;Acc:MGI:1354952]
ENSMUSG00000014905	0	isRMAE	0	0	0	0	0	0	0	0	0	0	0	1	Dnajb9	DnaJ heat shock protein family (Hsp40) member B9 [Source:MGI Symbol;Acc:MGI:1351618]
ENSMUSG00000027560	0	isRMAE	0	0	0	0	isRMAE	0	0	0	0	0	0	2	Dok5	docking protein 5 [Source:MGI Symbol;Acc:MGI:1924079]
ENSMUSG00000047205	0	isRMAE	0	0	0	0	isRMAE	0	0	0	0	0	0	2	Dusp18	dual specificity phosphatase 18 [Source:MGI Symbol;Acc:MGI:1922469]
ENSMUSG00000048747	0	isRMAE	0	0	0	0	0	0	0	isRMAE	0	0	0	2	E130114P18Rik	RIKEN cDNA E130114P18 gene [Source:MGI Symbol;Acc:MGI:2442873]
ENSMUSG00000048581	0	isRMAE	0	0	0	0	0	0	0	isRMAE	0	0	0	2	E130311K13Rik	RIKEN cDNA E130311K13 gene [Source:MGI Symbol;Acc:MGI:3607716]
ENSMUSG00000034488	0	isRMAE	0	0	0	0	isRMAE	0	0	0	0	0	0	2	Edil3	EGF-like repeats and discoidin I-like domains 3 [Source:MGI Symbol;Acc:MGI:1329025]
ENSMUSG00000003410	0	isRMAE	0	0	0	0	0	0	0	isRMAE	0	0	0	2	Elavl3	ELAV like RNA binding protein 3 [Source:MGI Symbol;Acc:MGI:109157]
ENSMUSG00000021696	0	isRMAE	0	0	0	0	0	0	0	0	0	0	0	1	Elovl7	ELOVL family member 7, elongation of long chain fatty acids (yeast) [Source:MGI Symbol;Acc:MGI:1921809]
ENSMUSG00000039095	0	isRMAE	0	0	0	0	isRMAE	0	0	0	0	0	0	2	En2	engrailed 2 [Source:MGI Symbol;Acc:MGI:95390]
ENSMUSG00000026235	0	isRMAE	0	0	0	0	0	0	0	0	0	0	0	1	Epha4	Eph receptor A4 [Source:MGI Symbol;Acc:MGI:98277]
ENSMUSG00000019768	0	isRMAE	0	0	0	0	0	0	0	0	0	isRMAE	0	2	Esr1	estrogen receptor 1 (alpha) [Source:MGI Symbol;Acc:MGI:1352467]
ENSMUSG00000029122	0	isRMAE	0	0	0	0	isRMAE	0	0	isRMAE	0	0	isRMAE	4	Evc	EvC ciliary complex subunit 1 [Source:MGI Symbol;Acc:MGI:1890596]
ENSMUSG00000010461	0	isRMAE	0	0	0	0	0	0	isRMAE	0	0	0	0	2	Eya4	EYA transcriptional coactivator and phosphatase 4 [Source:MGI Symbol;Acc:MGI:1337104]
ENSMUSG00000039109	0	isRMAE	0	0	0	0	0	0	0	0	0	0	0	1	F13a1	coagulation factor XIII, A1 subunit [Source:MGI Symbol;Acc:MGI:1921395]
ENSMUSG00000062515	0	isRMAE	0	0	0	0	0	0	0	0	0	0	0	1	Fabp4	fatty acid binding protein 4, adipocyte [Source:MGI Symbol;Acc:MGI:88038]
ENSMUSG00000027371	0	isRMAE	0	0	0	0	0	0	0	0	0	0	0	1	Fahd2a	fumarylacetoacetate hydrolase domain containing 2A [Source:MGI Symbol;Acc:MGI:1915376]
ENSMUSG00000078670	0	isRMAE	0	0	0	0	isRMAE	0	0	0	0	0	isRMAE	3	Fam174b	family with sequence similarity 174, member B [Source:MGI Symbol;Acc:MGI:3698178]
ENSMUSG00000027654	0	isRMAE	0	0	0	0	0	0	0	0	0	0	0	1	Fam83d	family with sequence similarity 83, member D [Source:MGI Symbol;Acc:MGI:1919128]
ENSMUSG00000004018	0	isRMAE	0	0	0	0	0	0	0	0	0	0	0	1	Fancl	Fanconi anemia, complementation group L [Source:MGI Symbol;Acc:MGI:1914280]
ENSMUSG00000047632	0	isRMAE	0	0	0	0	0	0	0	0	0	0	0	1	Fgfbp3	fibroblast growth factor binding protein 3 [Source:MGI Symbol;Acc:MGI:1919764]
ENSMUSG00000026841	0	isRMAE	0	0	0	0	0	0	0	0	0	0	0	1	Fibcd1	fibrinogen C domain containing 1 [Source:MGI Symbol;Acc:MGI:2138953]
ENSMUSG00000068699	0	isRMAE	0	0	0	0	0	0	0	0	0	0	0	1	Flnc	filamin C, gamma [Source:MGI Symbol;Acc:MGI:95557]
ENSMUSG00000040181	0	isRMAE	0	0	0	0	0	0	0	isRMAE	0	0	0	2	Fmo1	flavin containing monooxygenase 1 [Source:MGI Symbol;Acc:MGI:1310002]
ENSMUSG00000040170	0	isRMAE	0	0	0	0	0	0	0	0	0	0	0	1	Fmo2	flavin containing monooxygenase 2 [Source:MGI Symbol;Acc:MGI:1916776]
ENSMUSG00000026692	0	isRMAE	isRMAE	0	0	0	0	0	0	0	0	0	0	2	Fmo4	flavin containing monooxygenase 4 [Source:MGI Symbol;Acc:MGI:2429497]
ENSMUSG00000027004	0	isRMAE	0	0	0	0	0	0	0	0	0	0	0	1	Frzb	frizzled-related protein [Source:MGI Symbol;Acc:MGI:892032]
ENSMUSG00000055373	0	isRMAE	0	0	0	0	0	0	0	0	0	0	0	1	Fut9	fucosyltransferase 9 [Source:MGI Symbol;Acc:MGI:1330859]
ENSMUSG00000033316	0	isRMAE	0	0	0	0	0	0	0	0	0	0	0	1	Galnt9	polypeptide N-acetylgalactosaminyltransferase 9 [Source:MGI Symbol;Acc:MGI:2677965]
ENSMUSG00000028214	0	isRMAE	0	0	0	0	isRMAE	0	0	0	0	0	0	2	Gem	GTP binding protein (gene overexpressed in skeletal muscle) [Source:MGI Symbol;Acc:MGI:99844]
ENSMUSG00000020932	0	isRMAE	0	0	0	0	0	0	0	0	0	0	0	1	Gfap	glial fibrillary acidic protein [Source:MGI Symbol;Acc:MGI:95697]
ENSMUSG00000046167	0	isRMAE	0	0	0	0	0	0	0	0	0	0	0	1	Gldn	gliomedin [Source:MGI Symbol;Acc:MGI:2388361]
ENSMUSG00000099907	0	isRMAE	0	0	0	0	0	0	0	0	0	0	0	1	Gm10421	predicted gene 10421 [Source:MGI Symbol;Acc:MGI:3642601]
ENSMUSG00000084235	0	isRMAE	0	0	0	0	0	0	0	0	0	0	0	1	Gm15421	predicted gene 15421 [Source:MGI Symbol;Acc:MGI:3705475]
ENSMUSG00000040836	0	isRMAE	0	0	0	0	0	0	0	0	0	isRMAE	0	2	Gpr161	G protein-coupled receptor 161 [Source:MGI Symbol;Acc:MGI:2685054]
ENSMUSG00000022935	0	isRMAE	0	0	0	0	0	0	0	0	0	0	0	1	Grik1	glutamate receptor, ionotropic, kainate 1 [Source:MGI Symbol;Acc:MGI:95814]
ENSMUSG00000063239	0	isRMAE	0	0	0	0	0	0	0	0	0	0	0	1	Grm4	glutamate receptor, metabotropic 4 [Source:MGI Symbol;Acc:MGI:1351341]
ENSMUSG00000046182	0	isRMAE	0	0	0	0	0	0	0	0	0	0	0	1	Gsg1l	GSG1-like [Source:MGI Symbol;Acc:MGI:2685483]
ENSMUSG00000030074	0	isRMAE	0	0	0	0	0	0	0	0	0	0	0	1	Gxylt2	glucoside xylosyltransferase 2 [Source:MGI Symbol;Acc:MGI:2682940]
ENSMUSG00000000031	0	isRMAE	0	0	0	0	0	0	0	0	0	0	0	1	H19	H19, imprinted maternally expressed transcript [Source:MGI Symbol;Acc:MGI:95891]
ENSMUSG00000056116	0	isRMAE	0	0	0	0	0	0	0	0	0	0	0	1	H2-T22	histocompatibility 2, T region locus 22 [Source:MGI Symbol;Acc:MGI:95956]
ENSMUSG00000007594	0	isRMAE	0	0	0	0	0	0	0	0	0	0	0	1	Hapln4	hyaluronan and proteoglycan link protein 4 [Source:MGI Symbol;Acc:MGI:2679531]
ENSMUSG00000105827	0	isRMAE	0	0	0	0	0	0	0	0	0	0	0	1	H2bc18	H2B clustered histone 18 [Source:MGI Symbol;Acc:MGI:2448413]
ENSMUSG00000059325	0	isRMAE	0	0	0	0	isRMAE	0	isRMAE	0	0	0	0	3	Hopx	HOP homeobox [Source:MGI Symbol;Acc:MGI:1916782]
ENSMUSG00000090877	0	isRMAE	0	0	0	0	0	0	0	0	0	0	0	1	Hspa1b	heat shock protein 1B [Source:MGI Symbol;Acc:MGI:99517]
ENSMUSG00000091971	0	isRMAE	0	0	0	0	0	0	0	0	0	0	0	1	Hspa1a	heat shock protein 1A [Source:MGI Symbol;Acc:MGI:96244]
ENSMUSG00000041548	0	isRMAE	0	0	0	0	isRMAE	0	isRMAE	0	0	0	0	3	Hspb8	heat shock protein 8 [Source:MGI Symbol;Acc:MGI:2135756]
ENSMUSG00000025492	0	isRMAE	0	0	0	0	0	0	0	isRMAE	0	0	0	2	Ifitm3	interferon induced transmembrane protein 3 [Source:MGI Symbol;Acc:MGI:1913391]
ENSMUSG00000036256	0	isRMAE	0	0	0	0	0	0	0	0	0	0	0	1	Igfbp7	insulin-like growth factor binding protein 7 [Source:MGI Symbol;Acc:MGI:1352480]
ENSMUSG00000016524	0	isRMAE	0	0	0	0	0	0	0	0	0	0	0	1	Il19	interleukin 19 [Source:MGI Symbol;Acc:MGI:1890472]
ENSMUSG00000024810	0	isRMAE	0	0	0	0	0	0	0	0	0	0	0	1	Il33	interleukin 33 [Source:MGI Symbol;Acc:MGI:1924375]
ENSMUSG00000068758	0	isRMAE	0	0	0	0	0	0	isRMAE	0	0	0	0	2	Il3ra	interleukin 3 receptor, alpha chain [Source:MGI Symbol;Acc:MGI:96553]
ENSMUSG00000040612	0	isRMAE	0	0	0	0	0	0	0	0	0	0	isRMAE	2	Ildr2	immunoglobulin-like domain containing receptor 2 [Source:MGI Symbol;Acc:MGI:1196370]
ENSMUSG00000037035	0	isRMAE	0	0	0	0	0	0	0	0	0	0	0	1	Inhbb	inhibin beta-B [Source:MGI Symbol;Acc:MGI:96571]
ENSMUSG00000037206	0	isRMAE	0	0	0	0	0	0	isRMAE	0	0	0	0	2	Islr	immunoglobulin superfamily containing leucine-rich repeat [Source:MGI Symbol;Acc:MGI:1349645]
ENSMUSG00000015533	0	isRMAE	0	0	0	0	isRMAE	0	0	0	0	0	0	2	Itga2	integrin alpha 2 [Source:MGI Symbol;Acc:MGI:96600]
ENSMUSG00000025348	0	isRMAE	0	0	0	0	isRMAE	0	0	isRMAE	0	0	0	3	Itga7	integrin alpha 7 [Source:MGI Symbol;Acc:MGI:102700]
ENSMUSG00000025213	0	isRMAE	0	0	0	0	0	0	0	0	0	0	0	1	Kazald1	Kazal-type serine peptidase inhibitor domain 1 [Source:MGI Symbol;Acc:MGI:2147606]
ENSMUSG00000040606	0	isRMAE	0	0	0	0	0	0	0	0	0	0	isRMAE	2	Kazn	kazrin, periplakin interacting protein [Source:MGI Symbol;Acc:MGI:1918779]
ENSMUSG00000055675	0	isRMAE	0	0	0	0	0	0	0	0	0	0	0	1	Kbtbd11	kelch repeat and BTB (POZ) domain containing 11 [Source:MGI Symbol;Acc:MGI:1922151]
ENSMUSG00000038077	0	isRMAE	0	0	0	0	0	0	0	isRMAE	0	0	0	2	Kcna6	potassium voltage-gated channel, shaker-related, subfamily, member 6 [Source:MGI Symbol;Acc:MGI:96663]
ENSMUSG00000038844	0	isRMAE	0	0	0	0	0	0	0	isRMAE	0	isRMAE	0	3	Kif16b	kinesin family member 16B [Source:MGI Symbol;Acc:MGI:1098240]
ENSMUSG00000051378	0	isRMAE	0	0	0	0	0	0	0	0	0	0	0	1	Kif18b	kinesin family member 18B [Source:MGI Symbol;Acc:MGI:2446979]
ENSMUSG00000026840	0	isRMAE	0	0	0	0	0	0	0	0	0	0	0	1	Lamc3	laminin gamma 3 [Source:MGI Symbol;Acc:MGI:1344394]
ENSMUSG00000035202	0	isRMAE	0	0	0	0	0	0	0	0	0	0	0	1	Lars2	leucyl-tRNA synthetase, mitochondrial [Source:MGI Symbol;Acc:MGI:2142973]
ENSMUSG00000060594	0	isRMAE	0	0	0	0	0	0	isRMAE	isRMAE	0	0	0	3	Layn	layilin [Source:MGI Symbol;Acc:MGI:2685357]
ENSMUSG00000016024	0	isRMAE	0	isRMAE	0	0	0	0	0	0	0	0	0	2	Lbp	lipopolysaccharide binding protein [Source:MGI Symbol;Acc:MGI:1098776]
ENSMUSG00000032401	0	isRMAE	0	0	0	0	0	0	0	0	0	0	0	1	Lctl	lactase-like [Source:MGI Symbol;Acc:MGI:2183549]
ENSMUSG00000021798	0	isRMAE	0	0	0	0	0	0	0	0	0	0	0	1	Ldb3	LIM domain binding 3 [Source:MGI Symbol;Acc:MGI:1344412]
ENSMUSG00000068220	0	isRMAE	0	0	0	0	0	0	0	0	0	0	0	1	Lgals1	lectin, galactose binding, soluble 1 [Source:MGI Symbol;Acc:MGI:96777]
ENSMUSG00000038765	0	isRMAE	0	0	0	0	0	0	0	0	0	0	0	1	Lmx1b	LIM homeobox transcription factor 1 beta [Source:MGI Symbol;Acc:MGI:1100513]
ENSMUSG00000034205	0	isRMAE	0	0	0	0	0	0	0	0	isRMAE	0	0	2	Loxl2	lysyl oxidase-like 2 [Source:MGI Symbol;Acc:MGI:2137913]
ENSMUSG00000035215	0	isRMAE	0	0	0	0	0	0	0	0	0	0	0	1	Lsm7	LSM7 homolog, U6 small nuclear RNA and mRNA degradation associated [Source:MGI Symbol;Acc:MGI:1913344]
ENSMUSG00000001870	0	isRMAE	0	0	0	0	0	0	0	0	0	0	0	1	Ltbp1	latent transforming growth factor beta binding protein 1 [Source:MGI Symbol;Acc:MGI:109151]
ENSMUSG00000002020	0	isRMAE	0	0	0	0	0	0	0	0	0	0	0	1	Ltbp2	latent transforming growth factor beta binding protein 2 [Source:MGI Symbol;Acc:MGI:99502]
ENSMUSG00000069515	0	isRMAE	0	0	0	0	0	0	0	0	0	0	0	1	Lyz1	lysozyme 1 [Source:MGI Symbol;Acc:MGI:96902]
ENSMUSG00000069516	0	isRMAE	0	0	0	0	0	0	0	isRMAE	0	0	0	2	Lyz2	lysozyme 2 [Source:MGI Symbol;Acc:MGI:96897]
ENSMUSG00000074622	0	isRMAE	0	0	0	0	0	0	0	0	0	0	0	1	Mafb	v-maf musculoaponeurotic fibrosarcoma oncogene family, protein B (avian) [Source:MGI Symbol;Acc:MGI:104555]
ENSMUSG00000029119	0	isRMAE	0	0	0	0	0	0	0	isRMAE	0	0	0	2	Man2b2	mannosidase 2, alpha B2 [Source:MGI Symbol;Acc:MGI:1195262]
ENSMUSG00000057751	0	isRMAE	0	0	0	0	0	0	0	0	0	0	0	1	Megf6	multiple EGF-like-domains 6 [Source:MGI Symbol;Acc:MGI:1919351]
ENSMUSG00000030116	0	isRMAE	0	0	0	0	0	0	0	0	0	0	0	1	Mfap5	microfibrillar associated protein 5 [Source:MGI Symbol;Acc:MGI:1354387]
ENSMUSG00000026688	0	isRMAE	0	0	0	0	0	0	0	0	0	0	0	1	Mgst3	microsomal glutathione S-transferase 3 [Source:MGI Symbol;Acc:MGI:1913697]
ENSMUSG00000064036	0	isRMAE	0	0	0	0	0	0	0	0	0	0	0	1	Mro	maestro [Source:MGI Symbol;Acc:MGI:2152817]
ENSMUSG00000069769	0	isRMAE	0	0	0	0	0	0	0	0	0	0	0	1	Msi2	musashi RNA-binding protein 2 [Source:MGI Symbol;Acc:MGI:1923876]
ENSMUSG00000054733	0	isRMAE	0	0	0	0	0	0	0	0	0	0	0	1	Msra	methionine sulfoxide reductase A [Source:MGI Symbol;Acc:MGI:106916]
ENSMUSG00000048450	0	isRMAE	0	0	isRMAE	0	0	0	isRMAE	0	0	0	0	3	Msx1	msh homeobox 1 [Source:MGI Symbol;Acc:MGI:97168]
ENSMUSG00000045934	0	isRMAE	0	0	0	0	0	0	0	0	0	0	0	1	Mtmr11	myotubularin related protein 11 [Source:MGI Symbol;Acc:MGI:2652817]
ENSMUSG00000021311	0	isRMAE	0	0	0	0	0	0	0	0	0	0	0	1	Mtr	5-methyltetrahydrofolate-homocysteine methyltransferase [Source:MGI Symbol;Acc:MGI:894292]
ENSMUSG00000025912	0	isRMAE	0	0	0	0	0	0	0	0	0	0	0	1	Mybl1	myeloblastosis oncogene-like 1 [Source:MGI Symbol;Acc:MGI:99925]
ENSMUSG00000032508	0	isRMAE	0	0	0	0	0	0	0	0	0	0	0	1	Myd88	myeloid differentiation primary response gene 88 [Source:MGI Symbol;Acc:MGI:108005]
ENSMUSG00000030739	0	isRMAE	0	isRMAE	isRMAE	0	0	0	0	0	0	0	0	3	Myh14	myosin, heavy polypeptide 14 [Source:MGI Symbol;Acc:MGI:1919210]
ENSMUSG00000067818	0	isRMAE	0	0	0	0	isRMAE	0	0	isRMAE	0	0	0	3	Myl9	myosin, light polypeptide 9, regulatory [Source:MGI Symbol;Acc:MGI:2138915]
ENSMUSG00000022836	0	isRMAE	0	0	0	0	0	0	0	0	0	0	0	1	Mylk	myosin, light polypeptide kinase [Source:MGI Symbol;Acc:MGI:894806]
ENSMUSG00000048481	0	isRMAE	0	0	0	0	0	0	0	0	0	0	0	1	Mypop	Myb-related transcription factor, partner of profilin [Source:MGI Symbol;Acc:MGI:2446472]
ENSMUSG00000004558	0	isRMAE	0	0	0	0	0	0	0	0	0	0	0	1	Ndrg2	N-myc downstream regulated gene 2 [Source:MGI Symbol;Acc:MGI:1352498]
ENSMUSG00000021215	0	isRMAE	0	0	0	0	0	0	0	0	0	0	0	1	Net1	neuroepithelial cell transforming gene 1 [Source:MGI Symbol;Acc:MGI:1927138]
ENSMUSG00000050321	0	isRMAE	0	0	0	0	0	0	0	0	0	0	isRMAE	2	Neto1	neuropilin (NRP) and tolloid (TLL)-like 1 [Source:MGI Symbol;Acc:MGI:2180216]
ENSMUSG00000021806	0	isRMAE	0	0	0	0	0	0	0	0	0	0	0	1	Nid2	nidogen 2 [Source:MGI Symbol;Acc:MGI:1298229]
ENSMUSG00000035984	0	isRMAE	0	0	0	0	0	0	0	0	0	0	0	1	Nme5	NME/NM23 family member 5 [Source:MGI Symbol;Acc:MGI:1922783]
ENSMUSG00000032478	0	isRMAE	0	0	0	0	0	0	0	0	0	0	0	1	Nme6	NME/NM23 nucleoside diphosphate kinase 6 [Source:MGI Symbol;Acc:MGI:1861676]
ENSMUSG00000030562	0	isRMAE	0	0	0	0	0	0	isRMAE	0	0	0	0	2	Nox4	NADPH oxidase 4 [Source:MGI Symbol;Acc:MGI:1354184]
ENSMUSG00000032491	0	isRMAE	0	0	isRMAE	0	0	0	0	isRMAE	0	0	0	3	Nradd	neurotrophin receptor associated death domain [Source:MGI Symbol;Acc:MGI:1914419]
ENSMUSG00000060739	0	isRMAE	0	0	0	0	0	0	0	0	0	0	0	1	Nsa2	NSA2 ribosome biogenesis homolog [Source:MGI Symbol;Acc:MGI:1913883]
ENSMUSG00000050312	0	isRMAE	0	0	0	0	0	0	0	0	0	0	0	1	Nsun3	NOL1/NOP2/Sun domain family member 3 [Source:MGI Symbol;Acc:MGI:2146565]
ENSMUSG00000021809	0	isRMAE	0	0	0	0	0	0	0	isRMAE	0	0	0	2	Nudt13	nudix (nucleoside diphosphate linked moiety X)-type motif 13 [Source:MGI Symbol;Acc:MGI:1914975]
ENSMUSG00000026683	0	isRMAE	0	0	0	0	0	0	0	0	0	0	0	1	Nuf2	NUF2, NDC80 kinetochore complex component [Source:MGI Symbol;Acc:MGI:1914227]
ENSMUSG00000074945	0	isRMAE	0	0	0	0	0	0	0	0	0	0	0	1	Olfr1314	olfactory receptor 1314 [Source:MGI Symbol;Acc:MGI:3031148]
ENSMUSG00000071000	0	isRMAE	0	0	0	0	0	0	0	0	0	0	0	1	Olfr155	olfactory receptor 155 [Source:MGI Symbol;Acc:MGI:1352681]
ENSMUSG00000022146	0	isRMAE	0	0	0	0	0	0	0	0	0	0	0	1	Osmr	oncostatin M receptor [Source:MGI Symbol;Acc:MGI:1330819]
ENSMUSG00000049112	0	isRMAE	0	0	0	0	0	0	isRMAE	0	0	0	0	2	Oxtr	oxytocin receptor [Source:MGI Symbol;Acc:MGI:109147]
ENSMUSG00000051048	0	isRMAE	0	0	0	0	0	0	0	isRMAE	0	0	0	2	P4ha3	procollagen-proline, 2-oxoglutarate 4-dioxygenase (proline 4-hydroxylase), alpha polypeptide III [Source:MGI Symbol;Acc:MGI:2444049]
ENSMUSG00000030774	0	isRMAE	0	0	0	0	isRMAE	0	0	0	0	0	0	2	Pak1	p21 (RAC1) activated kinase 1 [Source:MGI Symbol;Acc:MGI:1339975]
ENSMUSG00000024899	0	isRMAE	0	0	0	0	0	0	0	0	0	0	0	1	Papss2	3'-phosphoadenosine 5'-phosphosulfate synthase 2 [Source:MGI Symbol;Acc:MGI:1330223]
ENSMUSG00000038507	0	isRMAE	0	0	0	0	isRMAE	0	0	0	0	0	0	2	Parp12	poly (ADP-ribose) polymerase family, member 12 [Source:MGI Symbol;Acc:MGI:2143990]
ENSMUSG00000102312	0	isRMAE	0	0	0	0	0	0	0	0	0	0	0	1	Pcdha3	protocadherin alpha 3 [Source:MGI Symbol;Acc:MGI:2447313]
ENSMUSG00000045657	0	isRMAE	0	0	0	0	0	0	0	isRMAE	0	0	0	2	Pcdhb10	protocadherin beta 10 [Source:MGI Symbol;Acc:MGI:2136745]
ENSMUSG00000044043	0	isRMAE	0	0	0	0	0	0	isRMAE	isRMAE	0	0	0	3	Pcdhb14	protocadherin beta 14 [Source:MGI Symbol;Acc:MGI:2136749]
ENSMUSG00000047033	0	isRMAE	0	0	0	0	0	0	0	0	0	0	0	1	Pcdhb15	protocadherin beta 15 [Source:MGI Symbol;Acc:MGI:2136750]
ENSMUSG00000051242	0	isRMAE	0	0	0	0	isRMAE	0	0	0	0	0	0	2	Pcdhb9	protocadherin beta 9 [Source:MGI Symbol;Acc:MGI:2136744]
ENSMUSG00000069678	0	isRMAE	0	0	0	0	0	0	0	0	0	0	0	1	Pcgf1	polycomb group ring finger 1 [Source:MGI Symbol;Acc:MGI:1917087]
ENSMUSG00000027342	0	isRMAE	0	0	0	0	0	0	0	0	0	0	0	1	Pcna	proliferating cell nuclear antigen [Source:MGI Symbol;Acc:MGI:97503]
ENSMUSG00000015354	0	isRMAE	0	0	0	0	0	0	0	0	0	0	0	1	Pcolce2	procollagen C-endopeptidase enhancer 2 [Source:MGI Symbol;Acc:MGI:1923727]
ENSMUSG00000026189	0	isRMAE	0	0	0	0	0	0	0	isRMAE	0	0	0	2	Pecr	peroxisomal trans-2-enoyl-CoA reductase [Source:MGI Symbol;Acc:MGI:2148199]
ENSMUSG00000030545	0	isRMAE	0	0	0	0	0	0	0	0	0	0	0	1	Pex11a	peroxisomal biogenesis factor 11 alpha [Source:MGI Symbol;Acc:MGI:1338788]
ENSMUSG00000021196	0	isRMAE	0	0	0	0	0	0	0	0	0	0	0	1	Pfkp	phosphofructokinase, platelet [Source:MGI Symbol;Acc:MGI:1891833]
ENSMUSG00000020475	0	isRMAE	0	0	0	0	0	0	0	0	0	0	0	1	Pgam2	phosphoglycerate mutase 2 [Source:MGI Symbol;Acc:MGI:1933118]
ENSMUSG00000024193	0	isRMAE	0	0	0	0	0	0	0	0	0	0	0	1	Phf1	PHD finger protein 1 [Source:MGI Symbol;Acc:MGI:98647]
ENSMUSG00000025537	0	isRMAE	0	0	0	0	0	0	0	0	0	0	0	1	Phkg1	phosphorylase kinase gamma 1 [Source:MGI Symbol;Acc:MGI:97579]
ENSMUSG00000058388	0	isRMAE	0	0	0	0	0	0	0	0	0	0	0	1	Phtf1	putative homeodomain transcription factor 1 [Source:MGI Symbol;Acc:MGI:1332671]
ENSMUSG00000019817	0	isRMAE	0	0	0	0	0	isRMAE	0	isRMAE	0	0	0	3	Plagl1	pleiomorphic adenoma gene-like 1 [Source:MGI Symbol;Acc:MGI:1100874]
ENSMUSG00000020937	0	isRMAE	0	0	0	0	0	0	0	0	0	0	0	1	Plcd3	phospholipase C, delta 3 [Source:MGI Symbol;Acc:MGI:107451]
ENSMUSG00000038349	0	isRMAE	0	0	0	0	0	0	0	0	0	0	0	1	Plcl1	phospholipase C-like 1 [Source:MGI Symbol;Acc:MGI:3036262]
ENSMUSG00000068417	0	isRMAE	0	0	0	0	0	0	0	0	0	0	0	1	Pnp2	purine-nucleoside phosphorylase 2 [Source:MGI Symbol;Acc:MGI:3712328]
ENSMUSG00000018659	0	isRMAE	0	0	0	0	0	0	0	isRMAE	0	0	0	2	Pnpo	pyridoxine 5'-phosphate oxidase [Source:MGI Symbol;Acc:MGI:2144151]
ENSMUSG00000028636	0	isRMAE	0	0	0	0	0	0	0	isRMAE	0	0	0	2	Ppcs	phosphopantothenoylcysteine synthetase [Source:MGI Symbol;Acc:MGI:1915237]
ENSMUSG00000024538	0	isRMAE	0	0	0	0	0	0	0	isRMAE	0	0	0	2	Ppic	peptidylprolyl isomerase C [Source:MGI Symbol;Acc:MGI:97751]
ENSMUSG00000078451	0	isRMAE	0	0	0	0	0	0	0	0	0	0	0	1	Ppil6	peptidylprolyl isomerase (cyclophilin)-like 6 [Source:MGI Symbol;Acc:MGI:1920325]
ENSMUSG00000061718	0	isRMAE	0	0	0	0	0	0	0	0	0	0	0	1	Ppp1r1b	protein phosphatase 1, regulatory inhibitor subunit 1B [Source:MGI Symbol;Acc:MGI:94860]
ENSMUSG00000032841	0	isRMAE	0	0	0	0	0	0	0	0	0	0	0	1	Prr5l	proline rich 5 like [Source:MGI Symbol;Acc:MGI:1919696]
ENSMUSG00000039476	0	isRMAE	0	0	0	0	0	0	0	0	0	0	0	1	Prrx2	paired related homeobox 2 [Source:MGI Symbol;Acc:MGI:98218]
ENSMUSG00000039126	0	isRMAE	0	0	0	0	0	0	0	0	0	0	0	1	Prune2	prune homolog 2 [Source:MGI Symbol;Acc:MGI:1925004]
ENSMUSG00000024409	0	isRMAE	0	0	isRMAE	0	0	0	0	0	0	0	0	2	Psors1c2	psoriasis susceptibility 1 candidate 2 (human) [Source:MGI Symbol;Acc:MGI:1930025]
ENSMUSG00000068744	0	isRMAE	0	0	0	0	0	0	0	0	0	0	0	1	Psrc1	proline/serine-rich coiled-coil 1 [Source:MGI Symbol;Acc:MGI:1913099]
ENSMUSG00000032487	0	isRMAE	0	0	0	0	0	0	0	isRMAE	0	0	0	2	Ptgs2	prostaglandin-endoperoxide synthase 2 [Source:MGI Symbol;Acc:MGI:97798]
ENSMUSG00000041836	0	isRMAE	0	0	0	0	0	0	0	0	0	0	0	1	Ptpre	protein tyrosine phosphatase, receptor type, E [Source:MGI Symbol;Acc:MGI:97813]
ENSMUSG00000020415	0	isRMAE	0	0	0	0	isRMAE	0	0	0	0	0	0	2	Pttg1	pituitary tumor-transforming gene 1 [Source:MGI Symbol;Acc:MGI:1353578]
ENSMUSG00000077450	0	isRMAE	0	0	0	0	0	0	0	0	0	0	0	1	Rab11b	RAB11B, member RAS oncogene family [Source:MGI Symbol;Acc:MGI:99425]
ENSMUSG00000022246	0	isRMAE	0	0	0	0	0	0	0	0	0	0	isRMAE	2	Rai14	retinoic acid induced 14 [Source:MGI Symbol;Acc:MGI:1922896]
ENSMUSG00000049404	0	isRMAE	0	0	0	0	0	0	0	0	0	0	0	1	Rarres1	retinoic acid receptor responder (tazarotene induced) 1 [Source:MGI Symbol;Acc:MGI:1924461]
ENSMUSG00000029641	0	isRMAE	0	0	0	0	0	0	0	isRMAE	0	0	0	2	Rasl11a	RAS-like, family 11, member A [Source:MGI Symbol;Acc:MGI:1916145]
ENSMUSG00000033760	0	isRMAE	0	0	0	0	0	0	0	0	0	0	0	1	Rbm4b	RNA binding motif protein 4B [Source:MGI Symbol;Acc:MGI:1913954]
ENSMUSG00000039601	0	isRMAE	0	0	0	0	0	0	0	0	0	0	0	1	Rcan2	regulator of calcineurin 2 [Source:MGI Symbol;Acc:MGI:1858219]
ENSMUSG00000022881	0	isRMAE	0	0	0	0	0	0	0	0	0	0	0	1	Rfc4	replication factor C (activator 1) 4 [Source:MGI Symbol;Acc:MGI:2146571]
ENSMUSG00000026360	0	isRMAE	0	0	0	0	0	0	0	0	0	0	0	1	Rgs2	regulator of G-protein signaling 2 [Source:MGI Symbol;Acc:MGI:1098271]
ENSMUSG00000026527	0	isRMAE	0	0	0	0	0	0	0	0	0	0	0	1	Rgs7	regulator of G protein signaling 7 [Source:MGI Symbol;Acc:MGI:1346089]
ENSMUSG00000042671	0	isRMAE	0	0	0	0	isRMAE	0	0	0	0	0	0	2	Rgs8	regulator of G-protein signaling 8 [Source:MGI Symbol;Acc:MGI:108408]
ENSMUSG00000046768	0	isRMAE	0	0	0	0	isRMAE	0	0	0	0	0	0	2	Rhoj	ras homolog family member J [Source:MGI Symbol;Acc:MGI:1931551]
ENSMUSG00000035896	0	isRMAE	0	0	0	0	0	0	0	0	0	0	0	1	Rnase1	ribonuclease, RNase A family, 1 (pancreatic) [Source:MGI Symbol;Acc:MGI:97919]
ENSMUSG00000026269	0	isRMAE	0	0	0	0	0	0	0	0	0	0	0	1	Rnpepl1	arginyl aminopeptidase (aminopeptidase B)-like 1 [Source:MGI Symbol;Acc:MGI:1914170]
ENSMUSG00000046330	0	isRMAE	0	0	0	0	0	0	0	0	0	0	0	1	Rpl37a	ribosomal protein L37a [Source:MGI Symbol;Acc:MGI:98068]
ENSMUSG00000090862	0	isRMAE	0	0	0	0	0	0	0	0	0	0	0	1	Rps13	ribosomal protein S13 [Source:MGI Symbol;Acc:MGI:1915302]
ENSMUSG00000024608	0	isRMAE	0	0	0	0	0	0	0	0	0	0	0	1	Rps14	ribosomal protein S14 [Source:MGI Symbol;Acc:MGI:98107]
ENSMUSG00000024033	0	isRMAE	0	0	0	0	0	0	0	0	0	0	0	1	Rsph1	radial spoke head 1 homolog (Chlamydomonas) [Source:MGI Symbol;Acc:MGI:1194909]
ENSMUSG00000045287	0	isRMAE	0	0	0	0	0	0	0	0	0	0	0	1	Rtn4rl1	reticulon 4 receptor-like 1 [Source:MGI Symbol;Acc:MGI:2661375]
ENSMUSG00000022952	0	isRMAE	0	0	0	0	0	0	0	0	0	0	0	1	Runx1	runt related transcription factor 1 [Source:MGI Symbol;Acc:MGI:99852]
ENSMUSG00000044080	0	isRMAE	0	0	0	0	0	0	0	isRMAE	0	0	0	2	S100a1	S100 calcium binding protein A1 [Source:MGI Symbol;Acc:MGI:1338917]
ENSMUSG00000042306	0	isRMAE	0	0	0	0	0	0	0	0	0	0	0	1	S100a14	S100 calcium binding protein A14 [Source:MGI Symbol;Acc:MGI:1913416]
ENSMUSG00000038677	0	isRMAE	0	0	0	0	0	0	0	0	0	0	0	1	Scube3	signal peptide, CUB domain, EGF-like 3 [Source:MGI Symbol;Acc:MGI:3045253]
ENSMUSG00000045827	0	isRMAE	0	0	0	0	0	0	0	0	0	0	0	1	Serpinb9	serine (or cysteine) peptidase inhibitor, clade B, member 9 [Source:MGI Symbol;Acc:MGI:106603]
ENSMUSG00000016262	0	isRMAE	0	0	0	0	0	0	0	0	0	0	0	1	Sertad4	SERTA domain containing 4 [Source:MGI Symbol;Acc:MGI:2443496]
ENSMUSG00000041889	0	isRMAE	0	0	0	0	0	0	0	0	0	0	0	1	Shisa4	shisa family member 4 [Source:MGI Symbol;Acc:MGI:1924802]
ENSMUSG00000053930	0	isRMAE	0	0	0	0	0	0	0	0	0	0	0	1	Shisa6	shisa family member 6 [Source:MGI Symbol;Acc:MGI:2685725]
ENSMUSG00000059336	0	isRMAE	0	0	0	0	0	0	0	0	0	0	0	1	Slc14a1	solute carrier family 14 (urea transporter), member 1 [Source:MGI Symbol;Acc:MGI:1351654]
ENSMUSG00000020142	0	isRMAE	0	0	0	0	0	0	0	0	0	0	0	1	Slc1a4	solute carrier family 1 (glutamate/neutral amino acid transporter), member 4 [Source:MGI Symbol;Acc:MGI:2135601]
ENSMUSG00000027932	0	isRMAE	0	0	0	0	0	0	0	0	0	0	0	1	Slc27a3	solute carrier family 27 (fatty acid transporter), member 3 [Source:MGI Symbol;Acc:MGI:1347358]
ENSMUSG00000032122	0	isRMAE	0	0	0	0	0	0	0	0	0	0	0	1	Slc37a2	solute carrier family 37 (glycerol-3-phosphate transporter), member 2 [Source:MGI Symbol;Acc:MGI:1929693]
ENSMUSG00000054640	0	isRMAE	0	0	0	0	0	0	0	0	0	0	0	1	Slc8a1	solute carrier family 8 (sodium/calcium exchanger), member 1 [Source:MGI Symbol;Acc:MGI:107956]
ENSMUSG00000079055	0	isRMAE	isRMAE	0	0	0	0	0	0	0	0	0	0	2	Slc8a3	solute carrier family 8 (sodium/calcium exchanger), member 3 [Source:MGI Symbol;Acc:MGI:107976]
ENSMUSG00000056427	0	isRMAE	0	0	0	0	0	0	0	0	0	0	isRMAE	2	Slit3	slit guidance ligand 3 [Source:MGI Symbol;Acc:MGI:1315202]
ENSMUSG00000027796	0	isRMAE	0	0	0	0	0	0	0	0	0	0	0	1	Smad9	SMAD family member 9 [Source:MGI Symbol;Acc:MGI:1859993]
ENSMUSG00000006058	0	isRMAE	0	0	0	0	0	0	0	0	0	0	0	1	Snf8	SNF8, ESCRT-II complex subunit, homolog (S. cerevisiae) [Source:MGI Symbol;Acc:MGI:1343161]
ENSMUSG00000027488	0	isRMAE	0	0	0	0	0	0	0	0	0	0	0	1	Snta1	syntrophin, acidic 1 [Source:MGI Symbol;Acc:MGI:101772]
ENSMUSG00000072941	0	isRMAE	0	0	0	0	0	0	0	0	0	0	0	1	Sod3	superoxide dismutase 3, extracellular [Source:MGI Symbol;Acc:MGI:103181]
ENSMUSG00000049313	0	isRMAE	0	0	0	0	0	0	0	0	0	0	0	1	Sorl1	sortilin-related receptor, LDLR class A repeats-containing [Source:MGI Symbol;Acc:MGI:1202296]
ENSMUSG00000039954	0	isRMAE	0	0	0	0	0	0	0	0	0	0	0	1	Stk32a	serine/threonine kinase 32A [Source:MGI Symbol;Acc:MGI:2442403]
ENSMUSG00000039615	0	isRMAE	0	0	0	0	0	0	0	0	0	0	0	1	Stub1	STIP1 homology and U-Box containing protein 1 [Source:MGI Symbol;Acc:MGI:1891731]
ENSMUSG00000086596	0	isRMAE	0	0	0	0	0	0	isRMAE	0	0	0	0	2	Susd5	sushi domain containing 5 [Source:MGI Symbol;Acc:MGI:2685972]
ENSMUSG00000028369	0	isRMAE	0	0	0	0	isRMAE	0	isRMAE	0	0	0	0	3	Svep1	sushi, von Willebrand factor type A, EGF and pentraxin domain containing 1 [Source:MGI Symbol;Acc:MGI:1928849]
ENSMUSG00000025400	0	isRMAE	0	0	0	0	0	0	0	0	0	0	0	1	Tac2	tachykinin 2 [Source:MGI Symbol;Acc:MGI:98476]
ENSMUSG00000020712	0	isRMAE	0	0	0	0	0	0	0	0	0	0	0	1	Tcam1	testicular cell adhesion molecule 1 [Source:MGI Symbol;Acc:MGI:1923120]
ENSMUSG00000002603	0	isRMAE	0	0	0	0	0	0	0	0	0	0	0	1	Tgfb1	transforming growth factor, beta 1 [Source:MGI Symbol;Acc:MGI:98725]
ENSMUSG00000023885	0	isRMAE	0	0	0	0	0	0	0	0	0	0	0	1	Thbs2	thrombospondin 2 [Source:MGI Symbol;Acc:MGI:98738]
ENSMUSG00000035686	0	isRMAE	0	0	0	0	isRMAE	0	0	isRMAE	0	0	0	3	Thrsp	thyroid hormone responsive [Source:MGI Symbol;Acc:MGI:109126]
ENSMUSG00000032625	0	isRMAE	0	0	0	0	0	0	0	0	0	0	0	1	Thsd7a	thrombospondin, type I, domain containing 7A [Source:MGI Symbol;Acc:MGI:2685683]
ENSMUSG00000045691	0	isRMAE	0	0	0	0	0	0	0	0	0	0	0	1	Thtpa	thiamine triphosphatase [Source:MGI Symbol;Acc:MGI:2446078]
ENSMUSG00000023800	0	isRMAE	0	0	0	0	0	0	0	0	0	0	0	1	Tiam2	T cell lymphoma invasion and metastasis 2 [Source:MGI Symbol;Acc:MGI:1344338]
ENSMUSG00000020044	0	isRMAE	0	0	0	0	0	0	0	isRMAE	0	0	0	2	Timp3	tissue inhibitor of metalloproteinase 3 [Source:MGI Symbol;Acc:MGI:98754]
ENSMUSG00000051498	0	isRMAE	0	0	0	0	0	0	0	0	0	0	0	1	Tlr6	toll-like receptor 6 [Source:MGI Symbol;Acc:MGI:1341296]
ENSMUSG00000029452	0	isRMAE	0	0	0	0	0	0	0	0	0	0	0	1	Tmem116	transmembrane protein 116 [Source:MGI Symbol;Acc:MGI:1924712]
ENSMUSG00000063296	0	isRMAE	0	0	0	0	0	0	0	0	0	0	isRMAE	2	Tmem117	transmembrane protein 117 [Source:MGI Symbol;Acc:MGI:2444580]
ENSMUSG00000050270	0	isRMAE	0	0	0	0	0	0	0	0	0	0	0	1	Tmem220	transmembrane protein 220 [Source:MGI Symbol;Acc:MGI:2443691]
ENSMUSG00000028364	0	isRMAE	0	0	0	0	0	0	0	0	0	0	0	1	Tnc	tenascin C [Source:MGI Symbol;Acc:MGI:101922]
ENSMUSG00000041954	0	isRMAE	0	0	0	0	0	0	0	0	0	0	0	1	Tnfrsf18	tumor necrosis factor receptor superfamily, member 18 [Source:MGI Symbol;Acc:MGI:894675]
ENSMUSG00000026725	0	isRMAE	0	0	0	0	0	0	0	0	0	0	0	1	Tnn	tenascin N [Source:MGI Symbol;Acc:MGI:2665790]
ENSMUSG00000000296	0	isRMAE	0	0	0	0	0	0	0	isRMAE	0	0	0	2	Tpd52l1	tumor protein D52-like 1 [Source:MGI Symbol;Acc:MGI:1298386]
ENSMUSG00000026875	0	isRMAE	0	0	0	0	0	0	0	0	0	0	0	1	Traf1	TNF receptor-associated factor 1 [Source:MGI Symbol;Acc:MGI:101836]
ENSMUSG00000047921	0	isRMAE	0	0	0	0	0	0	0	0	0	0	0	1	Trappc9	trafficking protein particle complex 9 [Source:MGI Symbol;Acc:MGI:1923760]
ENSMUSG00000027993	0	isRMAE	0	0	0	0	0	0	0	isRMAE	0	0	0	2	Trim2	tripartite motif-containing 2 [Source:MGI Symbol;Acc:MGI:1933163]
ENSMUSG00000014980	0	isRMAE	0	0	0	0	0	0	0	0	0	0	0	1	Tsen15	tRNA splicing endonuclease subunit 15 [Source:MGI Symbol;Acc:MGI:1913887]
ENSMUSG00000041736	0	isRMAE	0	0	0	0	0	0	0	isRMAE	0	0	0	2	Tspo	translocator protein [Source:MGI Symbol;Acc:MGI:88222]
ENSMUSG00000030428	0	isRMAE	0	0	0	0	0	0	0	0	0	0	0	1	Ttyh1	tweety family member 1 [Source:MGI Symbol;Acc:MGI:1889007]
ENSMUSG00000062380	0	isRMAE	0	0	0	0	0	0	0	isRMAE	0	0	0	2	Tubb3	tubulin, beta 3 class III [Source:MGI Symbol;Acc:MGI:107813]
ENSMUSG00000036752	0	isRMAE	0	0	0	0	0	0	0	0	0	0	0	1	Tubb4b	tubulin, beta 4B class IVB [Source:MGI Symbol;Acc:MGI:1915472]
ENSMUSG00000021830	0	isRMAE	0	0	0	0	0	0	0	0	0	0	0	1	Txndc16	thioredoxin domain containing 16 [Source:MGI Symbol;Acc:MGI:1917811]
ENSMUSG00000032415	0	isRMAE	0	0	0	0	0	0	0	0	0	0	isRMAE	2	Ube2cbp	ubiquitin-conjugating enzyme E2C binding protein [Source:MGI Symbol;Acc:MGI:1917598]
ENSMUSG00000078923	0	isRMAE	0	0	0	0	0	0	0	0	0	0	0	1	Ube2v1	ubiquitin-conjugating enzyme E2 variant 1 [Source:MGI Symbol;Acc:MGI:1913839]
ENSMUSG00000054545	0	isRMAE	0	0	0	0	0	0	0	0	0	0	0	1	Ugt1a6a	UDP glucuronosyltransferase 1 family, polypeptide A6A [Source:MGI Symbol;Acc:MGI:2137698]
ENSMUSG00000090145	0	isRMAE	0	0	0	0	0	0	0	0	0	0	0	1	Ugt1a6b	UDP glucuronosyltransferase 1 family, polypeptide A6B [Source:MGI Symbol;Acc:MGI:3580629]
ENSMUSG00000022479	0	isRMAE	0	0	0	0	0	0	0	0	0	0	0	1	Vdr	vitamin D (1,25-dihydroxyvitamin D3) receptor [Source:MGI Symbol;Acc:MGI:103076]
ENSMUSG00000024076	0	isRMAE	0	0	0	0	isRMAE	0	isRMAE	0	0	0	0	3	Vit	vitrin [Source:MGI Symbol;Acc:MGI:1921449]
ENSMUSG00000035112	0	isRMAE	0	0	0	0	0	0	0	0	0	0	0	1	Wnk4	WNK lysine deficient protein kinase 4 [Source:MGI Symbol;Acc:MGI:1917097]
ENSMUSG00000040483	0	isRMAE	0	0	0	0	0	0	0	isRMAE	0	0	0	2	Xaf1	XIAP associated factor 1 [Source:MGI Symbol;Acc:MGI:3772572]
ENSMUSG00000018965	0	isRMAE	0	0	0	0	0	0	0	0	0	0	0	1	Ywhah	tyrosine 3-monooxygenase/tryptophan 5-monooxygenase activation protein, eta polypeptide [Source:MGI Symbol;Acc:MGI:109194]
ENSMUSG00000052253	0	isRMAE	0	0	0	0	0	0	0	0	0	0	0	1	Zfp622	zinc finger protein 622 [Source:MGI Symbol;Acc:MGI:1289282]
ENSMUSG00000050064	0	isRMAE	0	0	0	0	0	0	0	0	0	0	0	1	Zfp697	zinc finger protein 697 [Source:MGI Symbol;Acc:MGI:2139736]
ENSMUSG00000055202	0	isRMAE	0	0	0	0	0	0	0	0	0	0	0	1	Zfp811	zinc finger protein 811 [Source:MGI Symbol;Acc:MGI:2682944]
ENSMUSG00000042408	0	isRMAE	0	0	0	0	0	0	0	0	0	0	0	1	Zmym6	zinc finger, MYM-type 6 [Source:MGI Symbol;Acc:MGI:106505]
ENSMUSG00000020526	0	isRMAE	0	0	0	0	0	0	0	0	0	0	0	1	Znhit3	zinc finger, HIT type 3 [Source:MGI Symbol;Acc:MGI:3051596]
ENSMUSG00000026581	0	0	isRMAE	0	0	0	0	0	0	0	0	0	0	1	Sell	selectin, lymphocyte [Source:MGI Symbol;Acc:MGI:98279]
ENSMUSG00000032769	0	0	isRMAE	0	0	0	0	0	0	0	0	0	0	1	Trpa1	transient receptor potential cation channel, subfamily A, member 1 [Source:MGI Symbol;Acc:MGI:3522699]
ENSMUSG00000022358	0	0	isRMAE	0	0	0	0	0	0	0	0	0	isRMAE	2	Fbxo32	F-box protein 32 [Source:MGI Symbol;Acc:MGI:1914981]
ENSMUSG00000025607	0	0	isRMAE	0	isRMAE	0	0	0	0	0	0	0	0	2	Copg2	coatomer protein complex, subunit gamma 2 [Source:MGI Symbol;Acc:MGI:1858683]
ENSMUSG00000073400	0	0	isRMAE	isRMAE	isRMAE	0	0	0	0	0	0	0	0	3	Trim10	tripartite motif-containing 10 [Source:MGI Symbol;Acc:MGI:1338757]
ENSMUSG00000044950	0	0	isRMAE	0	0	0	0	0	0	0	0	0	0	1	Pwwp2a	PWWP domain containing 2A [Source:MGI Symbol;Acc:MGI:1918052]
ENSMUSG00000029286	0	0	isRMAE	0	0	0	0	0	0	0	0	0	0	1	Enam	enamelin [Source:MGI Symbol;Acc:MGI:1333772]
ENSMUSG00000042873	0	0	isRMAE	0	0	0	0	0	0	0	0	0	0	1	Lhfpl4	lipoma HMGIC fusion partner-like protein 4 [Source:MGI Symbol;Acc:MGI:3057108]
ENSMUSG00000000157	0	0	isRMAE	0	0	0	0	0	0	0	0	0	0	1	Itgb2l	integrin beta 2-like [Source:MGI Symbol;Acc:MGI:1277979]
ENSMUSG00000000290	0	0	isRMAE	0	0	0	0	0	0	0	0	0	0	1	Itgb2	integrin beta 2 [Source:MGI Symbol;Acc:MGI:96611]
ENSMUSG00000026976	0	0	isRMAE	0	0	0	0	0	0	0	0	0	0	1	Pax8	paired box 8 [Source:MGI Symbol;Acc:MGI:97492]
ENSMUSG00000062563	0	0	isRMAE	0	0	isRMAE	0	0	0	0	0	0	0	2	Cys1	cystin 1 [Source:MGI Symbol;Acc:MGI:2177632]
ENSMUSG00000024647	0	0	isRMAE	0	0	0	0	0	0	0	0	0	0	1	Cbln2	cerebellin 2 precursor protein [Source:MGI Symbol;Acc:MGI:88282]
ENSMUSG00000020799	0	0	isRMAE	0	0	0	0	0	0	0	0	0	0	1	Tekt1	tektin 1 [Source:MGI Symbol;Acc:MGI:1333819]
ENSMUSG00000005947	0	0	isRMAE	0	0	0	0	0	0	0	0	0	0	1	Itgae	integrin alpha E, epithelial-associated [Source:MGI Symbol;Acc:MGI:1298377]
ENSMUSG00000039628	0	0	isRMAE	isRMAE	isRMAE	0	0	0	0	0	0	0	0	3	Hs3st6	heparan sulfate (glucosamine) 3-O-sulfotransferase 6 [Source:MGI Symbol;Acc:MGI:3580487]
ENSMUSG00000044976	0	0	isRMAE	0	0	0	0	0	0	0	0	0	0	1	Wdr72	WD repeat domain 72 [Source:MGI Symbol;Acc:MGI:3583957]
ENSMUSG00000062151	0	0	isRMAE	0	0	0	0	0	0	0	0	0	isRMAE	2	Unc13c	unc-13 homolog C [Source:MGI Symbol;Acc:MGI:2149021]
ENSMUSG00000022013	0	0	isRMAE	isRMAE	0	0	0	0	0	0	0	0	isRMAE	3	Dnajc15	DnaJ heat shock protein family (Hsp40) member C15 [Source:MGI Symbol;Acc:MGI:1913398]
ENSMUSG00000064201	0	0	isRMAE	isRMAE	isRMAE	0	0	0	0	0	0	0	0	3	Krt2	keratin 2 [Source:MGI Symbol;Acc:MGI:96699]
ENSMUSG00000085576	0	0	isRMAE	0	0	0	0	0	0	0	0	0	0	1	Dpy19l2	dpy-19-like 2 (C. elegans) [Source:MGI Symbol;Acc:MGI:2444662]
ENSMUSG00000024972	0	0	isRMAE	0	0	0	0	0	0	0	0	0	0	1	Lgals12	lectin, galactose binding, soluble 12 [Source:MGI Symbol;Acc:MGI:1929094]
ENSMUSG00000108841	0	0	isRMAE	0	0	0	0	0	0	0	0	0	0	1	Frmpd2	FERM and PDZ domain containing 2 [Source:MGI Symbol;Acc:MGI:2685472]
ENSMUSG00000057914	0	0	isRMAE	isRMAE	0	0	0	0	0	0	0	0	isRMAE	3	Cacnb2	calcium channel, voltage-dependent, beta 2 subunit [Source:MGI Symbol;Acc:MGI:894644]
ENSMUSG00000034919	0	0	isRMAE	0	isRMAE	0	0	0	0	0	0	0	0	2	Ttc22	tetratricopeptide repeat domain 22 [Source:MGI Symbol;Acc:MGI:3045307]
ENSMUSG00000037124	0	0	isRMAE	0	0	0	0	0	0	0	0	0	0	1	Trim58	tripartite motif-containing 58 [Source:MGI Symbol;Acc:MGI:2684862]
ENSMUSG00000053318	0	0	isRMAE	isRMAE	isRMAE	0	0	0	0	0	0	0	0	3	Slamf8	SLAM family member 8 [Source:MGI Symbol;Acc:MGI:1921998]
ENSMUSG00000066800	0	0	isRMAE	0	0	0	0	0	0	0	0	0	0	1	Rnasel	ribonuclease L (2', 5'-oligoisoadenylate synthetase-dependent) [Source:MGI Symbol;Acc:MGI:1098272]
ENSMUSG00000038170	0	0	isRMAE	isRMAE	0	isRMAE	0	0	0	0	0	0	0	3	Pde4dip	phosphodiesterase 4D interacting protein (myomegalin) [Source:MGI Symbol;Acc:MGI:1891434]
ENSMUSG00000032691	0	0	isRMAE	0	0	0	0	0	0	0	0	0	0	1	Nlrp3	NLR family, pyrin domain containing 3 [Source:MGI Symbol;Acc:MGI:2653833]
ENSMUSG00000054474	0	0	isRMAE	isRMAE	isRMAE	0	0	0	0	0	0	0	0	3	Thnsl2	threonine synthase-like 2 (bacterial) [Source:MGI Symbol;Acc:MGI:3041254]
ENSMUSG00000091002	0	0	isRMAE	isRMAE	0	0	0	0	0	0	0	0	0	2	Tcerg1l	transcription elongation regulator 1-like [Source:MGI Symbol;Acc:MGI:1917821]
ENSMUSG00000041660	0	0	isRMAE	isRMAE	0	0	0	0	0	0	0	0	0	2	Bbox1	butyrobetaine (gamma), 2-oxoglutarate dioxygenase 1 (gamma-butyrobetaine hydroxylase) [Source:MGI Symbol;Acc:MGI:1891372]
ENSMUSG00000002763	0	0	isRMAE	isRMAE	isRMAE	0	0	0	0	0	0	0	0	3	Pex6	peroxisomal biogenesis factor 6 [Source:MGI Symbol;Acc:MGI:2385054]
ENSMUSG00000019876	0	0	isRMAE	isRMAE	0	0	0	0	0	0	0	0	0	2	Pkib	protein kinase inhibitor beta, cAMP dependent, testis specific [Source:MGI Symbol;Acc:MGI:101937]
ENSMUSG00000022598	0	0	isRMAE	0	0	0	0	0	0	0	0	0	0	1	Psca	prostate stem cell antigen [Source:MGI Symbol;Acc:MGI:1919623]
ENSMUSG00000090843	0	0	isRMAE	isRMAE	isRMAE	0	0	0	0	0	0	0	0	3	Heatr4	HEAT repeat containing 4 [Source:MGI Symbol;Acc:MGI:4937307]
ENSMUSG00000035638	0	0	isRMAE	0	0	0	0	0	0	0	0	0	0	1	Muc20	mucin 20 [Source:MGI Symbol;Acc:MGI:2385039]
ENSMUSG00000004996	0	0	isRMAE	0	0	0	0	0	0	0	0	0	0	1	Mri1	methylthioribose-1-phosphate isomerase 1 [Source:MGI Symbol;Acc:MGI:1915123]
ENSMUSG00000035694	0	0	isRMAE	0	0	0	0	0	0	0	0	0	0	1	Caps2	calcyphosphine 2 [Source:MGI Symbol;Acc:MGI:2441980]
ENSMUSG00000067813	0	0	isRMAE	isRMAE	0	isRMAE	0	0	0	0	0	0	0	3	Xkr9	X-linked Kx blood group related 9 [Source:MGI Symbol;Acc:MGI:2686466]
ENSMUSG00000048424	0	0	isRMAE	0	isRMAE	0	0	0	0	0	0	0	0	2	Ranbp3l	RAN binding protein 3-like [Source:MGI Symbol;Acc:MGI:2444654]
ENSMUSG00000000318	0	0	isRMAE	isRMAE	isRMAE	0	0	0	0	0	0	0	0	3	Clec10a	C-type lectin domain family 10, member A [Source:MGI Symbol;Acc:MGI:96975]
ENSMUSG00000040950	0	0	isRMAE	isRMAE	isRMAE	0	0	0	0	0	0	0	0	3	Mgl2	macrophage galactose N-acetyl-galactosamine specific lectin 2 [Source:MGI Symbol;Acc:MGI:2385729]
ENSMUSG00000055561	0	0	isRMAE	0	0	0	0	0	0	0	0	0	0	1	Spink5	serine peptidase inhibitor, Kazal type 5 [Source:MGI Symbol;Acc:MGI:1919682]
ENSMUSG00000096727	0	0	isRMAE	0	0	0	0	0	0	0	0	0	0	1	Psmb9	proteasome (prosome, macropain) subunit, beta type 9 (large multifunctional peptidase 2) [Source:MGI Symbol;Acc:MGI:1346526]
ENSMUSG00000021067	0	0	isRMAE	0	0	isRMAE	0	0	0	0	0	0	0	2	Sav1	salvador family WW domain containing 1 [Source:MGI Symbol;Acc:MGI:1927144]
ENSMUSG00000005320	0	0	isRMAE	0	0	0	0	0	0	0	0	0	0	1	Fgfr4	fibroblast growth factor receptor 4 [Source:MGI Symbol;Acc:MGI:95525]
ENSMUSG00000034777	0	0	isRMAE	0	isRMAE	0	isRMAE	0	isRMAE	0	0	0	0	4	Vax2	ventral anterior homeobox 2 [Source:MGI Symbol;Acc:MGI:1346018]
ENSMUSG00000034028	0	0	isRMAE	0	0	0	0	0	0	0	0	0	0	1	Cd226	CD226 antigen [Source:MGI Symbol;Acc:MGI:3039602]
ENSMUSG00000056812	0	0	isRMAE	0	0	0	0	0	0	0	0	0	0	1	St8sia3	ST8 alpha-N-acetyl-neuraminide alpha-2,8-sialyltransferase 3 [Source:MGI Symbol;Acc:MGI:106019]
ENSMUSG00000027249	0	0	isRMAE	0	0	0	0	0	0	0	0	0	0	1	F2	coagulation factor II [Source:MGI Symbol;Acc:MGI:88380]
ENSMUSG00000020380	0	0	isRMAE	0	0	0	0	0	0	0	0	0	0	1	Rad50	RAD50 double strand break repair protein [Source:MGI Symbol;Acc:MGI:109292]
ENSMUSG00000022494	0	0	isRMAE	0	0	0	0	0	0	0	0	0	0	1	Shisa9	shisa family member 9 [Source:MGI Symbol;Acc:MGI:1919805]
ENSMUSG00000074899	0	0	isRMAE	0	0	0	0	0	0	0	0	0	0	1	Sptbn5	spectrin beta, non-erythrocytic 5 [Source:MGI Symbol;Acc:MGI:2685200]
ENSMUSG00000021456	0	0	isRMAE	0	0	0	0	0	0	0	0	0	0	1	Fbp2	fructose bisphosphatase 2 [Source:MGI Symbol;Acc:MGI:95491]
ENSMUSG00000027195	0	0	isRMAE	0	0	0	0	0	0	0	0	0	0	1	Hsd17b12	hydroxysteroid (17-beta) dehydrogenase 12 [Source:MGI Symbol;Acc:MGI:1926967]
ENSMUSG00000032101	0	0	isRMAE	0	0	0	0	0	0	0	0	0	0	1	Ddx25	DEAD box helicase 25 [Source:MGI Symbol;Acc:MGI:1353582]
ENSMUSG00000002808	0	0	isRMAE	0	0	0	0	0	0	0	0	0	0	1	Epdr1	ependymin related protein 1 (zebrafish) [Source:MGI Symbol;Acc:MGI:2145369]
ENSMUSG00000038236	0	0	isRMAE	0	0	0	0	0	0	0	0	0	0	1	Hoxa7	homeobox A7 [Source:MGI Symbol;Acc:MGI:96179]
ENSMUSG00000056271	0	0	isRMAE	0	0	0	0	0	0	0	0	0	0	1	Lman1l	lectin, mannose-binding 1 like [Source:MGI Symbol;Acc:MGI:2667537]
ENSMUSG00000022425	0	0	isRMAE	0	0	0	0	0	0	isRMAE	0	0	0	2	Enpp2	ectonucleotide pyrophosphatase/phosphodiesterase 2 [Source:MGI Symbol;Acc:MGI:1321390]
ENSMUSG00000039519	0	0	isRMAE	0	0	0	isRMAE	0	0	isRMAE	0	0	isRMAE	4	Cyp7b1	cytochrome P450, family 7, subfamily b, polypeptide 1 [Source:MGI Symbol;Acc:MGI:104978]
ENSMUSG00000092518	0	0	isRMAE	0	0	0	0	0	0	0	0	0	0	1	Fam71e2	family with sequence similarity 71, member E2 [Source:MGI Symbol;Acc:MGI:3045311]
ENSMUSG00000055385	0	0	isRMAE	0	0	0	0	0	0	0	0	0	0	1	Rnf212	ring finger protein 212 [Source:MGI Symbol;Acc:MGI:3645767]
ENSMUSG00000056671	0	0	isRMAE	0	0	0	0	0	0	0	0	0	0	1	Prelid2	PRELI domain containing 2 [Source:MGI Symbol;Acc:MGI:1924869]
ENSMUSG00000043300	0	0	isRMAE	0	0	0	0	0	0	0	0	0	0	1	B3galnt1	UDP-GalNAc:betaGlcNAc beta 1,3-galactosaminyltransferase, polypeptide 1 [Source:MGI Symbol;Acc:MGI:1349405]
ENSMUSG00000038070	0	0	isRMAE	0	0	0	0	0	0	0	0	0	isRMAE	2	Cntln	centlein, centrosomal protein [Source:MGI Symbol;Acc:MGI:2443104]
ENSMUSG00000075704	0	0	isRMAE	0	0	0	0	0	0	0	0	0	0	1	Txnrd2	thioredoxin reductase 2 [Source:MGI Symbol;Acc:MGI:1347023]
ENSMUSG00000022371	0	0	isRMAE	0	0	0	0	0	0	0	0	0	0	1	Col14a1	collagen, type XIV, alpha 1 [Source:MGI Symbol;Acc:MGI:1341272]
ENSMUSG00000030560	0	0	isRMAE	0	0	isRMAE	0	0	0	0	0	0	0	2	Ctsc	cathepsin C [Source:MGI Symbol;Acc:MGI:109553]
ENSMUSG00000056220	0	0	isRMAE	0	isRMAE	0	0	0	0	isRMAE	0	0	isRMAE	4	Pla2g4a	phospholipase A2, group IVA (cytosolic, calcium-dependent) [Source:MGI Symbol;Acc:MGI:1195256]
ENSMUSG00000039814	0	0	isRMAE	0	0	0	0	0	0	0	0	0	0	1	Xkr5	X-linked Kx blood group related 5 [Source:MGI Symbol;Acc:MGI:2442327]
ENSMUSG00000000326	0	0	isRMAE	0	0	0	0	0	0	0	0	0	isRMAE	2	Comt	catechol-O-methyltransferase [Source:MGI Symbol;Acc:MGI:88470]
ENSMUSG00000026833	0	0	isRMAE	0	0	0	0	0	0	0	0	0	0	1	Olfm1	olfactomedin 1 [Source:MGI Symbol;Acc:MGI:1860437]
ENSMUSG00000026220	0	0	isRMAE	0	0	0	0	0	0	0	0	0	0	1	Slc16a14	solute carrier family 16 (monocarboxylic acid transporters), member 14 [Source:MGI Symbol;Acc:MGI:1919031]
ENSMUSG00000003531	0	0	isRMAE	0	0	0	0	0	0	0	0	0	0	1	Dgcr6	DiGeorge syndrome critical region gene 6 [Source:MGI Symbol;Acc:MGI:1202877]
ENSMUSG00000022206	0	0	isRMAE	0	isRMAE	0	0	0	0	0	0	0	isRMAE	3	Npr3	natriuretic peptide receptor 3 [Source:MGI Symbol;Acc:MGI:97373]
ENSMUSG00000031443	0	0	isRMAE	0	0	0	0	0	0	0	0	0	0	1	F7	coagulation factor VII [Source:MGI Symbol;Acc:MGI:109325]
ENSMUSG00000034422	0	0	isRMAE	0	0	0	0	isRMAE	0	0	0	0	0	2	Parp14	poly (ADP-ribose) polymerase family, member 14 [Source:MGI Symbol;Acc:MGI:1919489]
ENSMUSG00000090919	0	0	isRMAE	0	0	0	0	0	isRMAE	0	0	0	0	2	Pabpc4l	poly(A) binding protein, cytoplasmic 4-like [Source:MGI Symbol;Acc:MGI:3643087]
ENSMUSG00000038535	0	0	isRMAE	0	0	0	0	0	0	0	0	0	0	1	Zfp280d	zinc finger protein 280D [Source:MGI Symbol;Acc:MGI:2384583]
ENSMUSG00000022679	0	0	isRMAE	0	0	0	0	0	0	0	0	0	0	1	Mpv17l	Mpv17 transgene, kidney disease mutant-like [Source:MGI Symbol;Acc:MGI:2135951]
ENSMUSG00000059883	0	0	isRMAE	0	0	0	0	0	0	0	0	0	0	1	Irak4	interleukin-1 receptor-associated kinase 4 [Source:MGI Symbol;Acc:MGI:2182474]
ENSMUSG00000028015	0	0	isRMAE	0	0	0	0	0	0	0	0	0	0	1	Ctso	cathepsin O [Source:MGI Symbol;Acc:MGI:2139628]
ENSMUSG00000047356	0	0	0	isRMAE	0	0	0	0	0	0	0	0	0	1	Lcn10	lipocalin 10 [Source:MGI Symbol;Acc:MGI:1925000]
ENSMUSG00000038651	0	0	0	isRMAE	0	0	0	0	0	0	0	0	0	1	Sycp2l	synaptonemal complex protein 2-like [Source:MGI Symbol;Acc:MGI:2685114]
ENSMUSG00000039742	0	0	0	isRMAE	0	0	0	0	0	0	0	0	0	1	Fam71f1	family with sequence similarity 71, member F1 [Source:MGI Symbol;Acc:MGI:3032524]
ENSMUSG00000052581	0	0	0	isRMAE	0	0	0	0	0	0	0	0	0	1	Lrrtm4	leucine rich repeat transmembrane neuronal 4 [Source:MGI Symbol;Acc:MGI:2389180]
ENSMUSG00000022868	0	0	0	isRMAE	0	0	0	0	0	0	0	0	0	1	Ahsg	alpha-2-HS-glycoprotein [Source:MGI Symbol;Acc:MGI:107189]
ENSMUSG00000036655	0	0	0	isRMAE	0	isRMAE	0	0	0	0	0	0	0	2	Colec11	collectin sub-family member 11 [Source:MGI Symbol;Acc:MGI:1918943]
ENSMUSG00000071424	0	0	0	isRMAE	0	0	0	0	0	0	0	0	isRMAE	2	Grid2	glutamate receptor, ionotropic, delta 2 [Source:MGI Symbol;Acc:MGI:95813]
ENSMUSG00000026994	0	0	0	isRMAE	0	0	0	0	0	0	0	0	0	1	Galnt3	polypeptide N-acetylgalactosaminyltransferase 3 [Source:MGI Symbol;Acc:MGI:894695]
ENSMUSG00000019787	0	0	0	isRMAE	0	0	0	0	0	0	0	0	0	1	Trdn	triadin [Source:MGI Symbol;Acc:MGI:1924007]
ENSMUSG00000073896	0	0	0	isRMAE	0	0	0	0	0	0	0	0	0	1	Olfr716	olfactory receptor 716 [Source:MGI Symbol;Acc:MGI:3030550]
ENSMUSG00000040732	0	0	0	isRMAE	0	0	0	0	0	0	0	0	0	1	Erg	ETS transcription factor [Source:MGI Symbol;Acc:MGI:95415]
ENSMUSG00000063297	0	0	0	isRMAE	0	0	0	0	0	0	0	0	0	1	Luzp2	leucine zipper protein 2 [Source:MGI Symbol;Acc:MGI:1889615]
ENSMUSG00000055150	0	0	0	isRMAE	0	0	0	0	0	0	0	0	isRMAE	2	Zfp78	zinc finger protein 78 [Source:MGI Symbol;Acc:MGI:107783]
ENSMUSG00000035528	0	0	0	isRMAE	0	0	0	0	0	0	0	0	0	1	Npffr2	neuropeptide FF receptor 2 [Source:MGI Symbol;Acc:MGI:1860130]
ENSMUSG00000039198	0	0	0	isRMAE	0	0	0	0	0	0	0	0	0	1	Ptchd3	patched domain containing 3 [Source:MGI Symbol;Acc:MGI:1921925]
ENSMUSG00000030653	0	0	0	isRMAE	isRMAE	0	0	0	0	0	0	0	0	2	Gm45837	predicted gene 45837 [Source:MGI Symbol;Acc:MGI:5804952]
ENSMUSG00000110195	0	0	0	isRMAE	isRMAE	0	0	0	0	0	0	0	0	2	Pde2a	phosphodiesterase 2A, cGMP-stimulated [Source:MGI Symbol;Acc:MGI:2446107]
ENSMUSG00000074817	0	0	0	isRMAE	0	0	0	0	0	0	0	0	0	1	Papolb	poly (A) polymerase beta (testis specific) [Source:MGI Symbol;Acc:MGI:1932115]
ENSMUSG00000061576	0	0	0	isRMAE	isRMAE	0	0	0	0	0	0	0	0	2	Dpp6	dipeptidylpeptidase 6 [Source:MGI Symbol;Acc:MGI:94921]
ENSMUSG00000073096	0	0	0	isRMAE	isRMAE	0	0	0	0	0	0	0	0	2	Lrrc61	leucine rich repeat containing 61 [Source:MGI Symbol;Acc:MGI:2652848]
ENSMUSG00000024798	0	0	0	isRMAE	isRMAE	0	0	0	0	0	0	0	0	2	Htr7	5-hydroxytryptamine (serotonin) receptor 7 [Source:MGI Symbol;Acc:MGI:99841]
ENSMUSG00000001155	0	0	0	isRMAE	isRMAE	0	0	0	0	0	0	0	0	2	Ftcd	formiminotransferase cyclodeaminase [Source:MGI Symbol;Acc:MGI:1339962]
ENSMUSG00000033126	0	0	0	isRMAE	isRMAE	0	0	0	0	0	0	0	0	2	Ybey	ybeY metallopeptidase [Source:MGI Symbol;Acc:MGI:2656825]
ENSMUSG00000038760	0	0	0	isRMAE	isRMAE	0	0	0	0	0	0	0	0	2	Trhr	thyrotropin releasing hormone receptor [Source:MGI Symbol;Acc:MGI:98824]
ENSMUSG00000008658	0	0	0	isRMAE	0	0	0	0	0	0	0	0	0	1	Rbfox1	RNA binding protein, fox-1 homolog (C. elegans) 1 [Source:MGI Symbol;Acc:MGI:1926224]
ENSMUSG00000027012	0	0	0	isRMAE	0	0	0	0	0	0	0	isRMAE	0	2	Dync1i2	dynein cytoplasmic 1 intermediate chain 2 [Source:MGI Symbol;Acc:MGI:107750]
ENSMUSG00000030235	0	0	0	isRMAE	0	0	0	0	0	0	0	0	0	1	Slco1c1	solute carrier organic anion transporter family, member 1c1 [Source:MGI Symbol;Acc:MGI:1889679]
ENSMUSG00000045871	0	0	0	isRMAE	0	0	0	0	0	0	0	0	0	1	Slitrk6	SLIT and NTRK-like family, member 6 [Source:MGI Symbol;Acc:MGI:2443198]
ENSMUSG00000028003	0	0	0	isRMAE	0	isRMAE	0	0	isRMAE	0	0	0	0	3	Lrat	lecithin-retinol acyltransferase (phosphatidylcholine-retinol-O-acyltransferase) [Source:MGI Symbol;Acc:MGI:1891259]
ENSMUSG00000032285	0	0	0	isRMAE	0	0	0	0	0	0	0	0	0	1	Dnaja4	DnaJ heat shock protein family (Hsp40) member A4 [Source:MGI Symbol;Acc:MGI:1927638]
ENSMUSG00000033066	0	0	0	isRMAE	0	0	0	0	0	0	isRMAE	0	isRMAE	3	Gas7	growth arrest specific 7 [Source:MGI Symbol;Acc:MGI:1202388]
ENSMUSG00000021245	0	0	0	isRMAE	0	isRMAE	0	0	0	isRMAE	0	0	0	3	Mlh3	mutL homolog 3 [Source:MGI Symbol;Acc:MGI:1353455]
ENSMUSG00000031626	0	0	0	isRMAE	0	0	0	0	0	0	0	0	isRMAE	2	Sorbs2	sorbin and SH3 domain containing 2 [Source:MGI Symbol;Acc:MGI:1924574]
ENSMUSG00000051652	0	0	0	0	isRMAE	0	0	0	0	0	0	0	0	1	Lrrc3	leucine rich repeat containing 3 [Source:MGI Symbol;Acc:MGI:2447899]
ENSMUSG00000032776	0	0	0	0	isRMAE	0	0	0	0	0	0	0	isRMAE	2	Mctp2	multiple C2 domains, transmembrane 2 [Source:MGI Symbol;Acc:MGI:2685335]
ENSMUSG00000040136	0	0	0	0	isRMAE	0	0	0	0	0	0	0	0	1	Abcc8	ATP-binding cassette, sub-family C (CFTR/MRP), member 8 [Source:MGI Symbol;Acc:MGI:1352629]
ENSMUSG00000070330	0	0	0	0	isRMAE	0	0	0	0	0	0	0	0	1	Tmem235	transmembrane protein 235 [Source:MGI Symbol;Acc:MGI:3651706]
ENSMUSG00000024421	0	0	0	0	isRMAE	0	0	0	0	0	0	0	0	1	Lama3	laminin, alpha 3 [Source:MGI Symbol;Acc:MGI:99909]
ENSMUSG00000069581	0	0	0	0	isRMAE	0	0	0	0	0	0	0	0	1	Tspear	thrombospondin type laminin G domain and EAR repeats [Source:MGI Symbol;Acc:MGI:2671932]
ENSMUSG00000049630	0	0	0	0	isRMAE	0	0	0	0	0	0	0	0	1	C1ql3	C1q-like 3 [Source:MGI Symbol;Acc:MGI:2387350]
ENSMUSG00000028328	0	0	0	0	isRMAE	0	0	0	0	0	0	0	0	1	Tmod1	tropomodulin 1 [Source:MGI Symbol;Acc:MGI:98775]
ENSMUSG00000026479	0	0	0	0	isRMAE	0	0	0	0	0	0	0	0	1	Lamc2	laminin, gamma 2 [Source:MGI Symbol;Acc:MGI:99913]
ENSMUSG00000039891	0	0	0	0	isRMAE	0	0	0	0	0	0	0	0	1	Txlnb	taxilin beta [Source:MGI Symbol;Acc:MGI:2671945]
ENSMUSG00000037542	0	0	0	0	isRMAE	0	0	0	0	0	0	0	0	1	Aldh8a1	aldehyde dehydrogenase 8 family, member A1 [Source:MGI Symbol;Acc:MGI:2653900]
ENSMUSG00000090588	0	0	0	0	isRMAE	0	0	0	0	0	0	0	0	1	Muc21	mucin 21 [Source:MGI Symbol;Acc:MGI:3779983]
ENSMUSG00000049538	0	0	0	0	isRMAE	0	0	0	isRMAE	0	0	0	isRMAE	3	Adamts16	a disintegrin-like and metallopeptidase (reprolysin type) with thrombospondin type 1 motif, 16 [Source:MGI Symbol;Acc:MGI:2429637]
ENSMUSG00000034310	0	0	0	0	isRMAE	0	0	0	0	0	0	0	0	1	Tmem132d	transmembrane protein 132D [Source:MGI Symbol;Acc:MGI:3044963]
ENSMUSG00000070498	0	0	0	0	isRMAE	0	0	0	0	0	0	0	0	1	Tmem132b	transmembrane protein 132B [Source:MGI Symbol;Acc:MGI:3609245]
ENSMUSG00000041078	0	0	0	0	isRMAE	0	0	0	0	0	0	0	0	1	Grid1	glutamate receptor, ionotropic, delta 1 [Source:MGI Symbol;Acc:MGI:95812]
ENSMUSG00000025551	0	0	0	0	isRMAE	0	0	0	0	0	0	0	0	1	Fgf14	fibroblast growth factor 14 [Source:MGI Symbol;Acc:MGI:109189]
ENSMUSG00000035472	0	0	0	0	isRMAE	0	0	0	0	0	0	0	isRMAE	2	Slc25a21	solute carrier family 25 (mitochondrial oxodicarboxylate carrier), member 21 [Source:MGI Symbol;Acc:MGI:2445059]
ENSMUSG00000078591	0	0	0	0	isRMAE	0	0	0	0	0	0	0	0	1	Hs3st4	heparan sulfate (glucosamine) 3-O-sulfotransferase 4 [Source:MGI Symbol;Acc:MGI:1333792]
ENSMUSG00000027221	0	0	0	0	isRMAE	0	0	0	0	0	0	0	0	1	Chst1	carbohydrate sulfotransferase 1 [Source:MGI Symbol;Acc:MGI:1924219]
ENSMUSG00000002111	0	0	0	0	isRMAE	0	0	0	0	0	0	0	0	1	Spi1	spleen focus forming virus (SFFV) proviral integration oncogene [Source:MGI Symbol;Acc:MGI:98282]
ENSMUSG00000059713	0	0	0	0	isRMAE	0	0	0	0	0	0	0	0	1	Rcan3	regulator of calcineurin 3 [Source:MGI Symbol;Acc:MGI:1858220]
ENSMUSG00000042604	0	0	0	0	isRMAE	0	0	0	0	0	0	0	0	1	Kcna4	potassium voltage-gated channel, shaker-related subfamily, member 4 [Source:MGI Symbol;Acc:MGI:96661]
ENSMUSG00000034382	0	0	0	0	isRMAE	0	0	0	0	0	0	0	0	1	AI661453	expressed sequence AI661453 [Source:MGI Symbol;Acc:MGI:2146908]
ENSMUSG00000074604	0	0	0	0	isRMAE	0	0	0	0	0	0	0	0	1	Mgst2	microsomal glutathione S-transferase 2 [Source:MGI Symbol;Acc:MGI:2448481]
ENSMUSG00000064115	0	0	0	0	isRMAE	0	0	0	0	0	0	0	0	1	Cadm2	cell adhesion molecule 2 [Source:MGI Symbol;Acc:MGI:2442722]
ENSMUSG00000058488	0	0	0	0	isRMAE	0	0	0	0	0	0	0	0	1	Kl	klotho [Source:MGI Symbol;Acc:MGI:1101771]
ENSMUSG00000073414	0	0	0	0	isRMAE	0	0	0	0	0	0	0	0	1	Mpig6b	megakaryocyte and platelet inhibitory receptor G6b [Source:MGI Symbol;Acc:MGI:2146995]
ENSMUSG00000041607	0	0	0	0	isRMAE	0	0	0	0	0	0	0	0	1	Mbp	myelin basic protein [Source:MGI Symbol;Acc:MGI:96925]
ENSMUSG00000046295	0	0	0	0	isRMAE	0	0	0	0	0	0	0	0	1	Ankle1	ankyrin repeat and LEM domain containing 1 [Source:MGI Symbol;Acc:MGI:1918775]
ENSMUSG00000036585	0	0	0	0	isRMAE	0	0	0	0	isRMAE	0	0	0	2	Fgf1	fibroblast growth factor 1 [Source:MGI Symbol;Acc:MGI:95515]
ENSMUSG00000010751	0	0	0	0	isRMAE	0	0	0	0	0	0	0	0	1	Tnfrsf22	tumor necrosis factor receptor superfamily, member 22 [Source:MGI Symbol;Acc:MGI:1930270]
ENSMUSG00000037613	0	0	0	0	isRMAE	0	0	0	0	0	0	0	0	1	Tnfrsf23	tumor necrosis factor receptor superfamily, member 23 [Source:MGI Symbol;Acc:MGI:1930269]
ENSMUSG00000045362	0	0	0	0	isRMAE	0	0	0	0	0	0	isRMAE	0	2	Tnfrsf26	tumor necrosis factor receptor superfamily, member 26 [Source:MGI Symbol;Acc:MGI:2651928]
ENSMUSG00000063506	0	0	0	0	isRMAE	0	0	0	0	0	0	0	isRMAE	2	Arhgap22	Rho GTPase activating protein 22 [Source:MGI Symbol;Acc:MGI:2443418]
ENSMUSG00000061186	0	0	0	0	isRMAE	0	0	0	0	0	0	0	0	1	Sfmbt2	Scm-like with four mbt domains 2 [Source:MGI Symbol;Acc:MGI:2447794]
ENSMUSG00000044254	0	0	0	0	isRMAE	0	0	0	0	0	0	0	0	1	Pcsk9	proprotein convertase subtilisin/kexin type 9 [Source:MGI Symbol;Acc:MGI:2140260]
ENSMUSG00000022265	0	0	0	0	isRMAE	0	0	0	0	0	0	0	isRMAE	2	Ank	progressive ankylosis [Source:MGI Symbol;Acc:MGI:3045421]
ENSMUSG00000029915	0	0	0	0	isRMAE	0	0	0	0	0	0	0	0	1	Clec5a	C-type lectin domain family 5, member a [Source:MGI Symbol;Acc:MGI:1345151]
ENSMUSG00000050248	0	0	0	0	isRMAE	0	isRMAE	0	0	isRMAE	0	0	isRMAE	4	Evc2	EvC ciliary complex subunit 2 [Source:MGI Symbol;Acc:MGI:1915775]
ENSMUSG00000048330	0	0	0	0	isRMAE	0	isRMAE	0	0	0	0	0	isRMAE	3	Ric3	RIC3 acetylcholine receptor chaperone [Source:MGI Symbol;Acc:MGI:2443887]
ENSMUSG00000025189	0	0	0	0	isRMAE	0	0	0	0	0	0	0	0	1	Cnnm1	cyclin M1 [Source:MGI Symbol;Acc:MGI:1891366]
ENSMUSG00000025903	0	0	0	0	0	isRMAE	0	0	0	0	0	0	0	1	Lypla1	lysophospholipase 1 [Source:MGI Symbol;Acc:MGI:1344588]
ENSMUSG00000033793	0	0	0	0	0	isRMAE	0	0	0	0	0	0	0	1	Atp6v1h	ATPase, H+ transporting, lysosomal V1 subunit H [Source:MGI Symbol;Acc:MGI:1914864]
ENSMUSG00000051285	0	0	0	0	0	isRMAE	0	0	0	0	0	0	0	1	Pcmtd1	protein-L-isoaspartate (D-aspartate) O-methyltransferase domain containing 1 [Source:MGI Symbol;Acc:MGI:2441773]
ENSMUSG00000091020	0	0	0	0	0	isRMAE	0	0	0	0	0	0	0	1	Gm5828	predicted gene 5828 [Source:MGI Symbol;Acc:MGI:3644176]
ENSMUSG00000037503	0	0	0	0	0	isRMAE	0	0	0	0	0	0	0	1	Fam168b	family with sequence similarity 168, member B [Source:MGI Symbol;Acc:MGI:2448487]
ENSMUSG00000037351	0	0	0	0	0	isRMAE	0	0	0	0	0	0	0	1	Actr1b	ARP1 actin-related protein 1B, centractin beta [Source:MGI Symbol;Acc:MGI:1917446]
ENSMUSG00000070939	0	0	0	0	0	isRMAE	0	0	0	0	0	0	0	1	Tgfbrap1	transforming growth factor, beta receptor associated protein 1 [Source:MGI Symbol;Acc:MGI:2447427]
ENSMUSG00000041439	0	0	0	0	0	isRMAE	0	0	0	0	0	0	0	1	Mfsd6	major facilitator superfamily domain containing 6 [Source:MGI Symbol;Acc:MGI:1922925]
ENSMUSG00000026187	0	0	0	0	0	isRMAE	0	0	0	0	0	isRMAE	0	2	Xrcc5	X-ray repair complementing defective repair in Chinese hamster cells 5 [Source:MGI Symbol;Acc:MGI:104517]
ENSMUSG00000026185	0	0	0	0	0	isRMAE	0	0	0	isRMAE	0	0	0	2	Igfbp5	insulin-like growth factor binding protein 5 [Source:MGI Symbol;Acc:MGI:96440]
ENSMUSG00000006301	0	0	0	0	0	isRMAE	0	0	0	0	0	0	0	1	Tmbim1	transmembrane BAX inhibitor motif containing 1 [Source:MGI Symbol;Acc:MGI:1916910]
ENSMUSG00000026162	0	0	0	0	0	isRMAE	0	0	0	0	0	0	0	1	Nhej1	non-homologous end joining factor 1 [Source:MGI Symbol;Acc:MGI:1922820]
ENSMUSG00000026159	0	0	0	0	0	isRMAE	0	0	0	0	0	0	0	1	Agfg1	ArfGAP with FG repeats 1 [Source:MGI Symbol;Acc:MGI:1333754]
ENSMUSG00000073633	0	0	0	0	0	isRMAE	0	0	0	0	0	0	0	1	Fbxo36	F-box protein 36 [Source:MGI Symbol;Acc:MGI:1289192]
ENSMUSG00000073609	0	0	0	0	0	isRMAE	isRMAE	0	0	isRMAE	0	0	0	3	D2hgdh	D-2-hydroxyglutarate dehydrogenase [Source:MGI Symbol;Acc:MGI:2138209]
ENSMUSG00000038866	0	0	0	0	0	isRMAE	0	0	0	0	0	0	0	1	Zcchc2	zinc finger, CCHC domain containing 2 [Source:MGI Symbol;Acc:MGI:2444114]
ENSMUSG00000009772	0	0	0	0	0	isRMAE	0	0	isRMAE	0	0	0	0	2	Nuak2	NUAK family, SNF1-like kinase, 2 [Source:MGI Symbol;Acc:MGI:1921387]
ENSMUSG00000026421	0	0	0	0	0	isRMAE	0	0	0	0	0	0	0	1	Csrp1	cysteine and glycine-rich protein 1 [Source:MGI Symbol;Acc:MGI:88549]
ENSMUSG00000041782	0	0	0	0	0	isRMAE	0	0	0	0	0	0	0	1	Lad1	ladinin [Source:MGI Symbol;Acc:MGI:109343]
ENSMUSG00000070594	0	0	0	0	0	isRMAE	0	0	0	0	0	0	0	1	Cfhr4	complement factor H-related 4 [Source:MGI Symbol;Acc:MGI:3646434]
ENSMUSG00000026475	0	0	0	0	0	isRMAE	isRMAE	0	0	0	0	0	0	2	Rgs16	regulator of G-protein signaling 16 [Source:MGI Symbol;Acc:MGI:108407]
ENSMUSG00000040918	0	0	0	0	0	isRMAE	0	0	0	0	0	0	0	1	Slc19a2	solute carrier family 19 (thiamine transporter), member 2 [Source:MGI Symbol;Acc:MGI:1928761]
ENSMUSG00000040848	0	0	0	0	0	isRMAE	0	0	0	isRMAE	0	0	0	2	Sft2d2	SFT2 domain containing 2 [Source:MGI Symbol;Acc:MGI:1917362]
ENSMUSG00000026659	0	0	0	0	0	isRMAE	0	0	0	0	0	0	0	1	Dusp12	dual specificity phosphatase 12 [Source:MGI Symbol;Acc:MGI:1890614]
ENSMUSG00000026519	0	0	0	0	0	isRMAE	0	0	0	0	0	0	0	1	Tmem63a	transmembrane protein 63a [Source:MGI Symbol;Acc:MGI:2384789]
ENSMUSG00000015757	0	0	0	0	0	isRMAE	0	0	0	0	0	0	0	1	Ppil4	peptidylprolyl isomerase (cyclophilin)-like 4 [Source:MGI Symbol;Acc:MGI:1914668]
ENSMUSG00000019809	0	0	0	0	0	isRMAE	0	0	0	0	0	0	0	1	Pex3	peroxisomal biogenesis factor 3 [Source:MGI Symbol;Acc:MGI:1929646]
ENSMUSG00000039910	0	0	0	0	0	isRMAE	0	0	0	0	0	0	0	1	Cited2	Cbp/p300-interacting transactivator, with Glu/Asp-rich carboxy-terminal domain, 2 [Source:MGI Symbol;Acc:MGI:1306784]
ENSMUSG00000038240	0	0	0	0	0	isRMAE	0	0	0	0	0	0	0	1	Pdss2	prenyl (solanesyl) diphosphate synthase, subunit 2 [Source:MGI Symbol;Acc:MGI:1918615]
ENSMUSG00000003226	0	0	0	0	0	isRMAE	0	0	0	0	0	0	0	1	Ranbp2	RAN binding protein 2 [Source:MGI Symbol;Acc:MGI:894323]
ENSMUSG00000085468	0	0	0	0	0	isRMAE	0	0	0	0	0	0	0	1	Gm15343	predicted gene 15343 [Source:MGI Symbol;Acc:MGI:3705126]
ENSMUSG00000020260	0	0	0	0	0	isRMAE	0	0	0	0	0	0	0	1	Pofut2	protein O-fucosyltransferase 2 [Source:MGI Symbol;Acc:MGI:1916863]
ENSMUSG00000054708	0	0	0	0	0	isRMAE	0	0	0	0	0	0	0	1	Ankrd24	ankyrin repeat domain 24 [Source:MGI Symbol;Acc:MGI:1890394]
ENSMUSG00000020170	0	0	0	0	0	isRMAE	0	0	0	0	0	0	0	1	Frs2	fibroblast growth factor receptor substrate 2 [Source:MGI Symbol;Acc:MGI:1100860]
ENSMUSG00000020123	0	0	0	0	0	isRMAE	0	0	0	0	0	0	0	1	Avpr1a	arginine vasopressin receptor 1A [Source:MGI Symbol;Acc:MGI:1859216]
ENSMUSG00000002147	0	0	0	0	0	isRMAE	0	0	0	0	0	0	0	1	Stat6	signal transducer and activator of transcription 6 [Source:MGI Symbol;Acc:MGI:103034]
ENSMUSG00000049858	0	0	0	0	0	isRMAE	0	0	0	0	0	0	0	1	Suox	sulfite oxidase [Source:MGI Symbol;Acc:MGI:2446117]
ENSMUSG00000019368	0	0	0	0	0	isRMAE	0	0	0	0	0	0	0	1	Sec14l4	SEC14-like lipid binding 4 [Source:MGI Symbol;Acc:MGI:2144095]
ENSMUSG00000034201	0	0	0	0	0	isRMAE	0	0	0	0	0	0	0	1	Gas2l1	growth arrest-specific 2 like 1 [Source:MGI Symbol;Acc:MGI:1926176]
ENSMUSG00000020152	0	0	0	0	0	isRMAE	0	0	0	0	0	0	0	1	Actr2	ARP2 actin-related protein 2 [Source:MGI Symbol;Acc:MGI:1913963]
ENSMUSG00000036545	0	0	0	0	0	isRMAE	0	0	0	0	0	0	0	1	Adamts2	a disintegrin-like and metallopeptidase (reprolysin type) with thrombospondin type 1 motif, 2 [Source:MGI Symbol;Acc:MGI:1347356]
ENSMUSG00000072963	0	0	0	0	0	isRMAE	0	0	0	0	0	0	0	1	Gm10447	predicted gene 10447 [Source:MGI Symbol;Acc:MGI:3642647]
ENSMUSG00000018340	0	0	0	0	0	isRMAE	isRMAE	0	0	0	0	0	0	2	Anxa6	annexin A6 [Source:MGI Symbol;Acc:MGI:88255]
ENSMUSG00000038188	0	0	0	0	0	isRMAE	0	0	0	0	0	0	0	1	Scarf1	scavenger receptor class F, member 1 [Source:MGI Symbol;Acc:MGI:2449455]
ENSMUSG00000011877	0	0	0	0	0	isRMAE	0	0	0	0	0	0	0	1	Git1	GIT ArfGAP 1 [Source:MGI Symbol;Acc:MGI:1927140]
ENSMUSG00000002064	0	0	0	0	0	isRMAE	0	0	0	0	0	0	0	1	Sdf2	stromal cell derived factor 2 [Source:MGI Symbol;Acc:MGI:108019]
ENSMUSG00000024414	0	0	0	0	0	isRMAE	0	0	0	0	0	0	0	1	Mrpl27	mitochondrial ribosomal protein L27 [Source:MGI Symbol;Acc:MGI:2137224]
ENSMUSG00000001507	0	0	0	0	0	isRMAE	0	0	0	0	0	0	0	1	Itga3	integrin alpha 3 [Source:MGI Symbol;Acc:MGI:96602]
ENSMUSG00000075595	0	0	0	0	0	isRMAE	0	0	0	0	0	0	0	1	Zfp652	zinc finger protein 652 [Source:MGI Symbol;Acc:MGI:2442221]
ENSMUSG00000018678	0	0	0	0	0	isRMAE	0	0	0	0	0	0	0	1	Sp2	Sp2 transcription factor [Source:MGI Symbol;Acc:MGI:1926162]
ENSMUSG00000071415	0	0	0	0	0	isRMAE	0	0	0	0	0	0	0	1	Rpl23	ribosomal protein L23 [Source:MGI Symbol;Acc:MGI:1929455]
ENSMUSG00000038013	0	0	0	0	0	isRMAE	0	0	0	0	0	0	0	1	Wipf2	WAS/WASL interacting protein family, member 2 [Source:MGI Symbol;Acc:MGI:1924462]
ENSMUSG00000037935	0	0	0	0	0	isRMAE	0	0	0	0	0	0	0	1	Smarce1	SWI/SNF related, matrix associated, actin dependent regulator of chromatin, subfamily e, member 1 [Source:MGI Symbol;Acc:MGI:1927347]
ENSMUSG00000020689	0	0	0	0	0	isRMAE	0	0	0	0	0	0	0	1	Itgb3	integrin beta 3 [Source:MGI Symbol;Acc:MGI:96612]
ENSMUSG00000041654	0	0	0	0	0	isRMAE	0	0	0	0	0	isRMAE	0	2	Slc39a11	solute carrier family 39 (metal ion transporter), member 11 [Source:MGI Symbol;Acc:MGI:1917056]
ENSMUSG00000025578	0	0	0	0	0	isRMAE	0	0	0	0	0	0	0	1	Cbx8	chromobox 8 [Source:MGI Symbol;Acc:MGI:1353589]
ENSMUSG00000039253	0	0	0	0	0	isRMAE	0	0	0	0	0	0	0	1	Fn3krp	fructosamine 3 kinase related protein [Source:MGI Symbol;Acc:MGI:2679256]
ENSMUSG00000020955	0	0	0	0	0	isRMAE	0	0	0	0	0	0	0	1	Ap4s1	adaptor-related protein complex AP-4, sigma 1 [Source:MGI Symbol;Acc:MGI:1337065]
ENSMUSG00000021079	0	0	0	0	0	isRMAE	0	0	0	0	0	0	0	1	Timm9	translocase of inner mitochondrial membrane 9 [Source:MGI Symbol;Acc:MGI:1353436]
ENSMUSG00000005078	0	0	0	0	0	isRMAE	0	0	0	0	0	0	0	1	Jkamp	JNK1/MAPK8-associated membrane protein [Source:MGI Symbol;Acc:MGI:1915057]
ENSMUSG00000021248	0	0	0	0	0	isRMAE	0	0	0	0	0	0	0	1	Tmed10	transmembrane p24 trafficking protein 10 [Source:MGI Symbol;Acc:MGI:1915831]
ENSMUSG00000079036	0	0	0	0	0	isRMAE	0	0	0	0	0	0	0	1	Alkbh1	alkB homolog 1, histone H2A dioxygenase [Source:MGI Symbol;Acc:MGI:2384034]
ENSMUSG00000020964	0	0	0	0	0	isRMAE	0	0	0	0	0	0	0	1	Sel1l	sel-1 suppressor of lin-12-like (C. elegans) [Source:MGI Symbol;Acc:MGI:1329016]
ENSMUSG00000021179	0	0	0	0	0	isRMAE	0	0	0	0	0	0	0	1	Nrde2	nrde-2 necessary for RNA interference, domain containing [Source:MGI Symbol;Acc:MGI:2670969]
ENSMUSG00000041567	0	0	0	0	0	isRMAE	0	0	0	0	0	0	0	1	Serpina12	serine (or cysteine) peptidase inhibitor, clade A (alpha-1 antiproteinase, antitrypsin), member 12 [Source:MGI Symbol;Acc:MGI:1915304]
ENSMUSG00000041481	0	0	0	0	0	isRMAE	0	0	0	0	0	0	0	1	Serpina3g	serine (or cysteine) peptidase inhibitor, clade A, member 3G [Source:MGI Symbol;Acc:MGI:105046]
ENSMUSG00000040877	0	0	0	0	0	isRMAE	0	0	0	0	0	0	0	1	Wdr25	WD repeat domain 25 [Source:MGI Symbol;Acc:MGI:3045255]
ENSMUSG00000036110	0	0	0	0	0	isRMAE	0	0	0	0	0	0	0	1	Slc17a2	solute carrier family 17 (sodium phosphate), member 2 [Source:MGI Symbol;Acc:MGI:2443098]
ENSMUSG00000021366	0	0	0	0	0	isRMAE	0	0	0	0	0	0	0	1	Hivep1	human immunodeficiency virus type I enhancer binding protein 1 [Source:MGI Symbol;Acc:MGI:96100]
ENSMUSG00000044792	0	0	0	0	0	isRMAE	0	0	0	0	0	0	0	1	Isca1	iron-sulfur cluster assembly 1 [Source:MGI Symbol;Acc:MGI:1916296]
ENSMUSG00000034617	0	0	0	0	0	isRMAE	0	0	0	0	0	0	0	1	Mtrr	5-methyltetrahydrofolate-homocysteine methyltransferase reductase [Source:MGI Symbol;Acc:MGI:1891037]
ENSMUSG00000021606	0	0	0	0	0	isRMAE	0	0	0	0	0	0	0	1	Ndufs6	NADH:ubiquinone oxidoreductase core subunit S6 [Source:MGI Symbol;Acc:MGI:107932]
ENSMUSG00000035840	0	0	0	0	0	isRMAE	0	0	0	0	0	0	0	1	Lysmd3	LysM, putative peptidoglycan-binding, domain containing 3 [Source:MGI Symbol;Acc:MGI:1915906]
ENSMUSG00000014850	0	0	0	0	0	isRMAE	0	0	0	0	0	0	0	1	Msh3	mutS homolog 3 [Source:MGI Symbol;Acc:MGI:109519]
ENSMUSG00000021756	0	0	0	0	0	isRMAE	0	0	0	0	0	0	0	1	Il6st	interleukin 6 signal transducer [Source:MGI Symbol;Acc:MGI:96560]
ENSMUSG00000015536	0	0	0	0	0	isRMAE	0	0	0	0	0	0	0	1	Mocs2	molybdenum cofactor synthesis 2 [Source:MGI Symbol;Acc:MGI:1336894]
ENSMUSG00000021775	0	0	0	0	0	isRMAE	0	0	0	0	0	0	0	1	Nr1d2	nuclear receptor subfamily 1, group D, member 2 [Source:MGI Symbol;Acc:MGI:2449205]
ENSMUSG00000039599	0	0	0	0	0	isRMAE	0	0	0	0	0	0	0	1	Fam149b	family with sequence similarity 149, member B [Source:MGI Symbol;Acc:MGI:2145567]
ENSMUSG00000021910	0	0	0	0	0	isRMAE	0	0	0	0	0	0	0	1	Nisch	nischarin [Source:MGI Symbol;Acc:MGI:1928323]
ENSMUSG00000041445	0	0	0	0	0	isRMAE	0	0	0	0	0	0	0	1	Mmrn2	multimerin 2 [Source:MGI Symbol;Acc:MGI:2385618]
ENSMUSG00000006288	0	0	0	0	0	isRMAE	0	0	0	0	0	0	0	1	Ttc5	tetratricopeptide repeat domain 5 [Source:MGI Symbol;Acc:MGI:2683584]
ENSMUSG00000060373	0	0	0	0	0	isRMAE	0	0	0	0	0	0	0	1	Hnrnpc	heterogeneous nuclear ribonucleoprotein C [Source:MGI Symbol;Acc:MGI:107795]
ENSMUSG00000007589	0	0	0	0	0	isRMAE	0	0	0	0	0	0	0	1	Tinf2	Terf1 (TRF1)-interacting nuclear factor 2 [Source:MGI Symbol;Acc:MGI:107246]
ENSMUSG00000035469	0	0	0	0	0	isRMAE	0	0	0	0	0	0	0	1	Rcbtb1	regulator of chromosome condensation (RCC1) and BTB (POZ) domain containing protein 1 [Source:MGI Symbol;Acc:MGI:1918580]
ENSMUSG00000034522	0	0	0	0	0	isRMAE	0	0	0	0	0	0	0	1	Zfp395	zinc finger protein 395 [Source:MGI Symbol;Acc:MGI:2682318]
ENSMUSG00000034450	0	0	0	0	0	isRMAE	0	0	0	0	0	0	0	1	Gulo	gulonolactone (L-) oxidase [Source:MGI Symbol;Acc:MGI:1353434]
ENSMUSG00000034248	0	0	0	0	0	isRMAE	0	0	0	0	0	0	0	1	Slc25a37	solute carrier family 25, member 37 [Source:MGI Symbol;Acc:MGI:1914962]
ENSMUSG00000093954	0	0	0	0	0	isRMAE	0	0	0	0	0	0	0	1	Gm16867	predicted gene, 16867 [Source:MGI Symbol;Acc:MGI:4439791]
ENSMUSG00000022106	0	0	0	0	0	isRMAE	0	0	0	0	0	0	0	1	Rcbtb2	regulator of chromosome condensation (RCC1) and BTB (POZ) domain containing protein 2 [Source:MGI Symbol;Acc:MGI:1917200]
ENSMUSG00000021998	0	0	0	0	0	isRMAE	0	0	0	0	0	0	0	1	Lcp1	lymphocyte cytosolic protein 1 [Source:MGI Symbol;Acc:MGI:104808]
ENSMUSG00000037465	0	0	0	0	0	isRMAE	0	0	0	0	0	0	0	1	Klf10	Kruppel-like factor 10 [Source:MGI Symbol;Acc:MGI:1101353]
ENSMUSG00000022419	0	0	0	0	0	isRMAE	0	0	0	0	0	0	0	1	Deptor	DEP domain containing MTOR-interacting protein [Source:MGI Symbol;Acc:MGI:2146322]
ENSMUSG00000032501	0	0	0	0	0	isRMAE	0	0	0	0	0	0	0	1	Trib1	tribbles pseudokinase 1 [Source:MGI Symbol;Acc:MGI:2443397]
ENSMUSG00000033220	0	0	0	0	0	isRMAE	0	0	0	0	0	0	0	1	Rac2	Rac family small GTPase 2 [Source:MGI Symbol;Acc:MGI:97846]
ENSMUSG00000022407	0	0	0	0	0	isRMAE	0	0	0	0	0	0	0	1	Adsl	adenylosuccinate lyase [Source:MGI Symbol;Acc:MGI:103202]
ENSMUSG00000061740	0	0	0	0	0	isRMAE	0	0	0	0	0	0	0	1	Cyp2d22	cytochrome P450, family 2, subfamily d, polypeptide 22 [Source:MGI Symbol;Acc:MGI:1929474]
ENSMUSG00000075517	0	0	0	0	0	isRMAE	0	0	0	0	0	0	0	1	Cyp2d37-ps	cytochrome P450, family 2, subfamily d, polypeptide 37, pseudogene [Source:MGI Symbol;Acc:MGI:3721937]
ENSMUSG00000075470	0	0	0	0	0	isRMAE	0	0	0	0	0	0	0	1	Alg10b	asparagine-linked glycosylation 10B (alpha-1,2-glucosyltransferase) [Source:MGI Symbol;Acc:MGI:2146159]
ENSMUSG00000022451	0	0	0	0	0	isRMAE	0	0	0	0	0	0	0	1	Twf1	twinfilin actin binding protein 1 [Source:MGI Symbol;Acc:MGI:1100520]
ENSMUSG00000005846	0	0	0	0	0	isRMAE	0	0	0	0	0	0	0	1	Rsl1d1	ribosomal L1 domain containing 1 [Source:MGI Symbol;Acc:MGI:1913659]
ENSMUSG00000022681	0	0	0	0	0	isRMAE	0	0	0	0	0	0	0	1	Ntan1	N-terminal Asn amidase [Source:MGI Symbol;Acc:MGI:108471]
ENSMUSG00000022842	0	0	0	0	0	isRMAE	0	0	0	0	0	0	0	1	Ece2	endothelin converting enzyme 2 [Source:MGI Symbol;Acc:MGI:1101356]
ENSMUSG00000022855	0	0	0	0	0	isRMAE	0	0	0	0	0	0	0	1	Senp2	SUMO/sentrin specific peptidase 2 [Source:MGI Symbol;Acc:MGI:1923076]
ENSMUSG00000035107	0	0	0	0	0	isRMAE	0	0	0	0	0	isRMAE	0	2	Dcbld2	discoidin, CUB and LCCL domain containing 2 [Source:MGI Symbol;Acc:MGI:1920629]
ENSMUSG00000022890	0	0	0	0	0	isRMAE	0	0	0	0	0	0	0	1	Atp5j	ATP synthase, H+ transporting, mitochondrial F0 complex, subunit F [Source:MGI Symbol;Acc:MGI:107777]
ENSMUSG00000008976	0	0	0	0	0	isRMAE	0	0	0	0	0	0	0	1	Gabpa	GA repeat binding protein, alpha [Source:MGI Symbol;Acc:MGI:95610]
ENSMUSG00000022969	0	0	0	0	0	isRMAE	isRMAE	0	0	0	0	0	0	2	Il10rb	interleukin 10 receptor, beta [Source:MGI Symbol;Acc:MGI:109380]
ENSMUSG00000052397	0	0	0	0	0	isRMAE	isRMAE	0	0	0	0	0	0	2	Ezr	ezrin [Source:MGI Symbol;Acc:MGI:98931]
ENSMUSG00000090101	0	0	0	0	0	isRMAE	0	0	0	0	0	0	0	1	Snhg9	small nucleolar RNA host gene 9 [Source:MGI Symbol;Acc:MGI:1920724]
ENSMUSG00000006705	0	0	0	0	0	isRMAE	0	0	0	0	0	0	0	1	Pknox1	Pbx/knotted 1 homeobox [Source:MGI Symbol;Acc:MGI:1201409]
ENSMUSG00000095325	0	0	0	0	0	isRMAE	0	0	0	0	0	0	0	1	Zfp870	zinc finger protein 870 [Source:MGI Symbol;Acc:MGI:3029586]
ENSMUSG00000073421	0	0	0	0	0	isRMAE	0	0	0	isRMAE	0	0	0	2	H2-Ab1	histocompatibility 2, class II antigen A, beta 1 [Source:MGI Symbol;Acc:MGI:103070]
ENSMUSG00000079507	0	0	0	0	0	isRMAE	0	0	0	0	0	0	0	1	H2-Q1	histocompatibility 2, Q region locus 1 [Source:MGI Symbol;Acc:MGI:95928]
ENSMUSG00000071054	0	0	0	0	0	isRMAE	0	0	0	0	0	0	0	1	Safb	scaffold attachment factor B [Source:MGI Symbol;Acc:MGI:2146974]
ENSMUSG00000024164	0	0	0	0	0	isRMAE	0	0	0	0	0	0	0	1	C3	complement component 3 [Source:MGI Symbol;Acc:MGI:88227]
ENSMUSG00000058704	0	0	0	0	0	isRMAE	0	0	0	0	0	0	0	1	Memo1	mediator of cell motility 1 [Source:MGI Symbol;Acc:MGI:1924140]
ENSMUSG00000024074	0	0	0	0	0	isRMAE	0	0	0	0	0	0	0	1	Crim1	cysteine rich transmembrane BMP regulator 1 (chordin like) [Source:MGI Symbol;Acc:MGI:1354756]
ENSMUSG00000024146	0	0	0	0	0	isRMAE	0	0	0	0	0	0	0	1	Cript	cysteine-rich PDZ-binding protein [Source:MGI Symbol;Acc:MGI:1929655]
ENSMUSG00000024346	0	0	0	0	0	isRMAE	0	0	0	0	0	0	0	1	Pfdn1	prefoldin 1 [Source:MGI Symbol;Acc:MGI:1914449]
ENSMUSG00000024601	0	0	0	0	0	isRMAE	0	0	0	0	0	0	0	1	Isoc1	isochorismatase domain containing 1 [Source:MGI Symbol;Acc:MGI:1913557]
ENSMUSG00000046318	0	0	0	0	0	isRMAE	0	0	0	isRMAE	0	0	0	2	Ccbe1	collagen and calcium binding EGF domains 1 [Source:MGI Symbol;Acc:MGI:2445053]
ENSMUSG00000024570	0	0	0	0	0	isRMAE	0	0	0	isRMAE	0	0	0	2	Rbfa	ribosome binding factor A [Source:MGI Symbol;Acc:MGI:1915981]
ENSMUSG00000024790	0	0	0	0	0	isRMAE	0	0	0	0	0	0	0	1	Sac3d1	SAC3 domain containing 1 [Source:MGI Symbol;Acc:MGI:1913656]
ENSMUSG00000037847	0	0	0	0	0	isRMAE	0	0	0	isRMAE	0	0	0	2	Nmrk1	nicotinamide riboside kinase 1 [Source:MGI Symbol;Acc:MGI:2147434]
ENSMUSG00000032702	0	0	0	0	0	isRMAE	0	0	0	0	0	0	0	1	Kank1	KN motif and ankyrin repeat domains 1 [Source:MGI Symbol;Acc:MGI:2147707]
ENSMUSG00000025188	0	0	0	0	0	isRMAE	isRMAE	0	0	0	0	0	0	2	Hps1	HPS1, biogenesis of lysosomal organelles complex 3 subunit 1 [Source:MGI Symbol;Acc:MGI:2177763]
ENSMUSG00000040018	0	0	0	0	0	isRMAE	0	0	0	0	0	0	0	1	Cox15	cytochrome c oxidase assembly protein 15 [Source:MGI Symbol;Acc:MGI:1920112]
ENSMUSG00000041035	0	0	0	0	0	isRMAE	0	0	0	0	0	0	0	1	Gm17018	predicted gene 17018 [Source:MGI Symbol;Acc:MGI:4820566]
ENSMUSG00000074811	0	0	0	0	0	isRMAE	isRMAE	0	0	0	0	0	0	2	Hps6	HPS6, biogenesis of lysosomal organelles complex 2 subunit 3 [Source:MGI Symbol;Acc:MGI:2181763]
ENSMUSG00000025036	0	0	0	0	0	isRMAE	0	0	0	0	0	0	0	1	Sfxn2	sideroflexin 2 [Source:MGI Symbol;Acc:MGI:2137678]
ENSMUSG00000003559	0	0	0	0	0	isRMAE	0	0	isRMAE	0	0	0	0	2	As3mt	arsenite methyltransferase [Source:MGI Symbol;Acc:MGI:1929882]
ENSMUSG00000025078	0	0	0	0	0	isRMAE	0	0	0	0	0	0	0	1	Nhlrc2	NHL repeat containing 2 [Source:MGI Symbol;Acc:MGI:1914116]
ENSMUSG00000026669	0	0	0	0	0	isRMAE	0	0	0	0	0	0	0	1	Mcm10	minichromosome maintenance 10 replication initiation factor [Source:MGI Symbol;Acc:MGI:1917274]
ENSMUSG00000023094	0	0	0	0	0	isRMAE	0	0	0	isRMAE	0	0	0	2	Msrb2	methionine sulfoxide reductase B2 [Source:MGI Symbol;Acc:MGI:1923717]
ENSMUSG00000006471	0	0	0	0	0	isRMAE	0	0	0	0	0	0	0	1	Ndor1	NADPH dependent diflavin oxidoreductase 1 [Source:MGI Symbol;Acc:MGI:1926047]
ENSMUSG00000115018	0	0	0	0	0	isRMAE	0	0	0	0	0	0	0	1	Ndor1	NADPH dependent diflavin oxidoreductase 1 [Source:MGI Symbol;Acc:MGI:1926047]
ENSMUSG00000115074	0	0	0	0	0	isRMAE	0	0	0	0	0	0	0	1	Ndor1	NADPH dependent diflavin oxidoreductase 1 [Source:MGI Symbol;Acc:MGI:1926047]
ENSMUSG00000026803	0	0	0	0	0	isRMAE	0	0	0	0	0	0	0	1	Ttf1	transcription termination factor, RNA polymerase I [Source:MGI Symbol;Acc:MGI:105044]
ENSMUSG00000061136	0	0	0	0	0	isRMAE	0	0	0	0	0	0	0	1	Prpf40a	pre-mRNA processing factor 40A [Source:MGI Symbol;Acc:MGI:1860512]
ENSMUSG00000026839	0	0	0	0	0	isRMAE	0	0	0	0	0	0	0	1	Upp2	uridine phosphorylase 2 [Source:MGI Symbol;Acc:MGI:1923904]
ENSMUSG00000026896	0	0	0	0	0	isRMAE	0	0	0	0	0	0	0	1	Ifih1	interferon induced with helicase C domain 1 [Source:MGI Symbol;Acc:MGI:1918836]
ENSMUSG00000041997	0	0	0	0	0	isRMAE	0	0	0	0	0	0	0	1	Tlk1	tousled-like kinase 1 [Source:MGI Symbol;Acc:MGI:2441683]
ENSMUSG00000049922	0	0	0	0	0	isRMAE	isRMAE	0	0	0	0	0	0	2	Slc35c1	solute carrier family 35, member C1 [Source:MGI Symbol;Acc:MGI:2443301]
ENSMUSG00000027189	0	0	0	0	0	isRMAE	0	0	0	0	0	0	0	1	Trim44	tripartite motif-containing 44 [Source:MGI Symbol;Acc:MGI:1931835]
ENSMUSG00000005089	0	0	0	0	0	isRMAE	0	0	0	0	0	0	0	1	Slc1a2	solute carrier family 1 (glial high affinity glutamate transporter), member 2 [Source:MGI Symbol;Acc:MGI:101931]
ENSMUSG00000027351	0	0	0	0	0	isRMAE	0	0	0	0	0	0	0	1	Spred1	sprouty protein with EVH-1 domain 1, related sequence [Source:MGI Symbol;Acc:MGI:2150016]
ENSMUSG00000005102	0	0	0	0	0	isRMAE	0	0	0	0	0	0	0	1	Eif2ak4	eukaryotic translation initiation factor 2 alpha kinase 4 [Source:MGI Symbol;Acc:MGI:1353427]
ENSMUSG00000027285	0	0	0	0	0	isRMAE	0	0	0	0	0	0	0	1	Haus2	HAUS augmin-like complex, subunit 2 [Source:MGI Symbol;Acc:MGI:1913546]
ENSMUSG00000027365	0	0	0	0	0	isRMAE	0	0	0	0	0	0	0	1	Trpm7	transient receptor potential cation channel, subfamily M, member 7 [Source:MGI Symbol;Acc:MGI:1929996]
ENSMUSG00000033068	0	0	0	0	0	isRMAE	0	0	0	0	0	0	0	1	Entpd6	ectonucleoside triphosphate diphosphohydrolase 6 [Source:MGI Symbol;Acc:MGI:1202295]
ENSMUSG00000033059	0	0	0	0	0	isRMAE	0	0	0	0	0	0	0	1	Pygb	brain glycogen phosphorylase [Source:MGI Symbol;Acc:MGI:97828]
ENSMUSG00000027474	0	0	0	0	0	isRMAE	0	0	0	0	0	0	0	1	Ccm2l	cerebral cavernous malformation 2-like [Source:MGI Symbol;Acc:MGI:2385159]
ENSMUSG00000027671	0	0	0	0	0	isRMAE	0	0	0	0	0	0	0	1	Actl6a	actin-like 6A [Source:MGI Symbol;Acc:MGI:1861453]
ENSMUSG00000027712	0	0	0	0	0	isRMAE	0	0	isRMAE	isRMAE	0	0	0	3	Anxa5	annexin A5 [Source:MGI Symbol;Acc:MGI:106008]
ENSMUSG00000025762	0	0	0	0	0	isRMAE	0	0	0	0	0	0	0	1	Larp1b	La ribonucleoprotein domain family, member 1B [Source:MGI Symbol;Acc:MGI:1914604]
ENSMUSG00000041977	0	0	0	0	0	isRMAE	0	0	0	0	0	0	0	1	Arhgef11	Rho guanine nucleotide exchange factor (GEF) 11 [Source:MGI Symbol;Acc:MGI:2441869]
ENSMUSG00000041355	0	0	0	0	0	isRMAE	0	0	0	0	0	0	0	1	Ssr2	signal sequence receptor, beta [Source:MGI Symbol;Acc:MGI:1913506]
ENSMUSG00000028140	0	0	0	0	0	isRMAE	0	0	0	0	0	0	0	1	Mrpl9	mitochondrial ribosomal protein L9 [Source:MGI Symbol;Acc:MGI:2137211]
ENSMUSG00000028106	0	0	0	0	0	isRMAE	0	0	0	0	0	0	0	1	Rprd2	regulation of nuclear pre-mRNA domain containing 2 [Source:MGI Symbol;Acc:MGI:1922387]
ENSMUSG00000028088	0	0	0	0	0	isRMAE	0	0	0	0	0	0	0	1	Fmo5	flavin containing monooxygenase 5 [Source:MGI Symbol;Acc:MGI:1310004]
ENSMUSG00000027963	0	0	0	0	0	isRMAE	0	0	0	0	0	0	0	1	Extl2	exostosin-like glycosyltransferase 2 [Source:MGI Symbol;Acc:MGI:1889574]
ENSMUSG00000091512	0	0	0	0	0	isRMAE	0	0	0	0	0	0	0	1	Lamtor3	late endosomal/lysosomal adaptor, MAPK and MTOR activator 3 [Source:MGI Symbol;Acc:MGI:1929467]
ENSMUSG00000090306	0	0	0	0	0	isRMAE	0	0	0	0	0	0	0	1	Adh6-ps1	alcohol dehydrogenase 6 (class V), pseudogene 1 [Source:MGI Symbol;Acc:MGI:1918999]
ENSMUSG00000039068	0	0	0	0	0	isRMAE	0	0	0	0	0	0	0	1	Zzz3	zinc finger, ZZ domain containing 3 [Source:MGI Symbol;Acc:MGI:1920453]
ENSMUSG00000040520	0	0	0	0	0	isRMAE	0	0	0	0	0	0	0	1	Manea	mannosidase, endo-alpha [Source:MGI Symbol;Acc:MGI:2444484]
ENSMUSG00000028405	0	0	0	0	0	isRMAE	0	0	0	0	0	0	0	1	Aco1	aconitase 1 [Source:MGI Symbol;Acc:MGI:87879]
ENSMUSG00000028329	0	0	0	0	0	isRMAE	isRMAE	0	0	0	0	0	0	2	Xpa	xeroderma pigmentosum, complementation group A [Source:MGI Symbol;Acc:MGI:99135]
ENSMUSG00000038827	0	0	0	0	0	isRMAE	0	0	0	0	0	0	0	1	Abitram	actin binding transcription modulator [Source:MGI Symbol;Acc:MGI:2677850]
ENSMUSG00000052117	0	0	0	0	0	isRMAE	0	0	0	0	0	0	0	1	D630039A03Rik	RIKEN cDNA D630039A03 gene [Source:MGI Symbol;Acc:MGI:2442889]
ENSMUSG00000092345	0	0	0	0	0	isRMAE	0	0	0	0	0	0	0	1	Gm20503	predicted gene 20503 [Source:MGI Symbol;Acc:MGI:5141968]
ENSMUSG00000038607	0	0	0	0	0	isRMAE	0	0	0	0	0	0	0	1	Gng10	guanine nucleotide binding protein (G protein), gamma 10 [Source:MGI Symbol;Acc:MGI:1336169]
ENSMUSG00000045672	0	0	0	0	0	isRMAE	0	0	0	0	0	0	isRMAE	2	Col27a1	collagen, type XXVII, alpha 1 [Source:MGI Symbol;Acc:MGI:2672118]
ENSMUSG00000015224	0	0	0	0	0	isRMAE	isRMAE	0	isRMAE	0	0	0	0	3	Cyp2j9	cytochrome P450, family 2, subfamily j, polypeptide 9 [Source:MGI Symbol;Acc:MGI:1921769]
ENSMUSG00000028550	0	0	0	0	0	isRMAE	0	0	0	0	0	0	0	1	Atg4c	autophagy related 4C, cysteine peptidase [Source:MGI Symbol;Acc:MGI:2651854]
ENSMUSG00000033365	0	0	0	0	0	isRMAE	0	0	0	0	0	0	0	1	Ipo13	importin 13 [Source:MGI Symbol;Acc:MGI:2385205]
ENSMUSG00000028646	0	0	0	0	0	isRMAE	0	0	0	0	0	0	0	1	Rragc	Ras-related GTP binding C [Source:MGI Symbol;Acc:MGI:1858751]
ENSMUSG00000044730	0	0	0	0	0	isRMAE	0	0	0	0	0	0	0	1	9930104L06Rik	RIKEN cDNA 9930104L06 gene [Source:MGI Symbol;Acc:MGI:3041172]
ENSMUSG00000073755	0	0	0	0	0	isRMAE	isRMAE	0	0	0	0	0	0	2	5730409E04Rik	RIKEN cDNA 5730409E04Rik gene [Source:MGI Symbol;Acc:MGI:3609248]
ENSMUSG00000028800	0	0	0	0	0	isRMAE	0	0	0	0	0	0	0	1	Hdac1	histone deacetylase 1 [Source:MGI Symbol;Acc:MGI:108086]
ENSMUSG00000028821	0	0	0	0	0	isRMAE	0	0	0	0	0	0	0	1	Syf2	SYF2 homolog, RNA splicing factor (S. cerevisiae) [Source:MGI Symbol;Acc:MGI:1915842]
ENSMUSG00000078234	0	0	0	0	0	isRMAE	0	0	0	0	0	0	0	1	Klhdc7a	kelch domain containing 7A [Source:MGI Symbol;Acc:MGI:2444612]
ENSMUSG00000078515	0	0	0	0	0	isRMAE	0	0	0	0	0	0	0	1	Ddi2	DNA-damage inducible protein 2 [Source:MGI Symbol;Acc:MGI:1917244]
ENSMUSG00000028599	0	0	0	0	0	isRMAE	0	0	0	0	0	0	0	1	Tnfrsf1b	tumor necrosis factor receptor superfamily, member 1b [Source:MGI Symbol;Acc:MGI:1314883]
ENSMUSG00000059040	0	0	0	0	0	isRMAE	0	0	0	isRMAE	0	0	0	2	Eno1b	enolase 1B, retrotransposed [Source:MGI Symbol;Acc:MGI:3648653]
ENSMUSG00000063524	0	0	0	0	0	isRMAE	0	0	0	0	0	0	0	1	Eno1	enolase 1, alpha non-neuron [Source:MGI Symbol;Acc:MGI:95393]
ENSMUSG00000039523	0	0	0	0	0	isRMAE	0	0	0	0	0	0	0	1	Cep104	centrosomal protein 104 [Source:MGI Symbol;Acc:MGI:2687282]
ENSMUSG00000073680	0	0	0	0	0	isRMAE	0	0	0	0	0	0	0	1	Tmem88b	transmembrane protein 88B [Source:MGI Symbol;Acc:MGI:2444329]
ENSMUSG00000029033	0	0	0	0	0	isRMAE	0	0	0	0	0	0	0	1	Acap3	ArfGAP with coiled-coil, ankyrin repeat and PH domains 3 [Source:MGI Symbol;Acc:MGI:2153589]
ENSMUSG00000059434	0	0	0	0	0	isRMAE	0	0	0	0	0	0	0	1	Gckr	glucokinase regulatory protein [Source:MGI Symbol;Acc:MGI:1096345]
ENSMUSG00000005299	0	0	0	0	0	isRMAE	0	0	0	0	0	0	0	1	Letm1	leucine zipper-EF-hand containing transmembrane protein 1 [Source:MGI Symbol;Acc:MGI:1932557]
ENSMUSG00000054920	0	0	0	0	0	isRMAE	0	0	0	0	0	0	0	1	Klhl5	kelch-like 5 [Source:MGI Symbol;Acc:MGI:1919028]
ENSMUSG00000029201	0	0	0	0	0	isRMAE	0	0	0	0	0	0	0	1	Ugdh	UDP-glucose dehydrogenase [Source:MGI Symbol;Acc:MGI:1306785]
ENSMUSG00000029221	0	0	0	0	0	isRMAE	0	0	0	0	0	0	0	1	Slc30a9	solute carrier family 30 (zinc transporter), member 9 [Source:MGI Symbol;Acc:MGI:1923690]
ENSMUSG00000029209	0	0	0	0	0	isRMAE	0	0	0	0	0	0	0	1	Gnpda2	glucosamine-6-phosphate deaminase 2 [Source:MGI Symbol;Acc:MGI:1915230]
ENSMUSG00000035811	0	0	0	0	0	isRMAE	0	0	0	0	0	0	0	1	Ugt2b35	UDP glucuronosyltransferase 2 family, polypeptide B35 [Source:MGI Symbol;Acc:MGI:3576100]
ENSMUSG00000057425	0	0	0	0	0	isRMAE	0	0	0	0	0	0	0	1	Ugt2b37	UDP glucuronosyltransferase 2 family, polypeptide B37 [Source:MGI Symbol;Acc:MGI:2148239]
ENSMUSG00000006262	0	0	0	0	0	isRMAE	0	0	0	0	0	0	0	1	Mob1b	MOB kinase activator 1B [Source:MGI Symbol;Acc:MGI:1915723]
ENSMUSG00000102644	0	0	0	0	0	isRMAE	0	0	0	0	0	0	0	1	Thap6	THAP domain containing 6 [Source:MGI Symbol;Acc:MGI:1922436]
ENSMUSG00000046079	0	0	0	0	0	isRMAE	0	0	0	0	0	0	0	1	Lrrc8d	leucine rich repeat containing 8D [Source:MGI Symbol;Acc:MGI:1922368]
ENSMUSG00000029575	0	0	0	0	0	isRMAE	0	0	0	0	0	0	0	1	Mmab	methylmalonic aciduria (cobalamin deficiency) cblB type homolog (human) [Source:MGI Symbol;Acc:MGI:1924947]
ENSMUSG00000029556	0	0	0	0	0	isRMAE	0	0	0	0	0	0	0	1	Hnf1a	HNF1 homeobox A [Source:MGI Symbol;Acc:MGI:98504]
ENSMUSG00000029470	0	0	0	0	0	isRMAE	0	0	0	0	0	0	0	1	P2rx4	purinergic receptor P2X, ligand-gated ion channel 4 [Source:MGI Symbol;Acc:MGI:1338859]
ENSMUSG00000029472	0	0	0	0	0	isRMAE	0	0	0	0	0	0	0	1	Anapc5	anaphase-promoting complex subunit 5 [Source:MGI Symbol;Acc:MGI:1929722]
ENSMUSG00000025337	0	0	0	0	0	isRMAE	0	0	0	0	0	0	0	1	Sbds	SBDS ribosome maturation factor [Source:MGI Symbol;Acc:MGI:1913961]
ENSMUSG00000023104	0	0	0	0	0	isRMAE	0	0	0	0	0	0	0	1	Rfc2	replication factor C (activator 1) 2 [Source:MGI Symbol;Acc:MGI:1341868]
ENSMUSG00000044197	0	0	0	0	0	isRMAE	0	0	0	0	0	0	0	1	Gpr146	G protein-coupled receptor 146 [Source:MGI Symbol;Acc:MGI:1933113]
ENSMUSG00000019577	0	0	0	0	0	isRMAE	isRMAE	0	0	isRMAE	0	0	0	3	Pdk4	pyruvate dehydrogenase kinase, isoenzyme 4 [Source:MGI Symbol;Acc:MGI:1351481]
ENSMUSG00000015112	0	0	0	0	0	isRMAE	0	0	0	0	0	0	0	1	Slc25a13	solute carrier family 25 (mitochondrial carrier, adenine nucleotide translocator), member 13 [Source:MGI Symbol;Acc:MGI:1354721]
ENSMUSG00000038641	0	0	0	0	0	isRMAE	0	0	0	0	0	0	0	1	Akr1d1	aldo-keto reductase family 1, member D1 [Source:MGI Symbol;Acc:MGI:2384785]
ENSMUSG00000046947	0	0	0	0	0	isRMAE	0	0	0	0	0	0	0	1	Adck2	aarF domain containing kinase 2 [Source:MGI Symbol;Acc:MGI:1889336]
ENSMUSG00000068551	0	0	0	0	0	isRMAE	0	0	0	0	0	0	0	1	Zfp467	zinc finger protein 467 [Source:MGI Symbol;Acc:MGI:1916160]
ENSMUSG00000029787	0	0	0	0	0	isRMAE	0	0	0	0	0	0	0	1	Avl9	AVL9 cell migration associated [Source:MGI Symbol;Acc:MGI:1926187]
ENSMUSG00000002222	0	0	0	0	0	isRMAE	0	0	0	0	0	0	0	1	Rmnd5a	required for meiotic nuclear division 5 homolog A [Source:MGI Symbol;Acc:MGI:1915727]
ENSMUSG00000056305	0	0	0	0	0	isRMAE	0	0	0	isRMAE	0	0	0	2	Usp39	ubiquitin specific peptidase 39 [Source:MGI Symbol;Acc:MGI:107622]
ENSMUSG00000034783	0	0	0	0	0	isRMAE	0	0	0	0	0	0	0	1	Cd207	CD207 antigen [Source:MGI Symbol;Acc:MGI:2180021]
ENSMUSG00000030062	0	0	0	0	0	isRMAE	0	0	0	0	0	0	0	1	Rpn1	ribophorin I [Source:MGI Symbol;Acc:MGI:98084]
ENSMUSG00000030094	0	0	0	0	0	isRMAE	0	0	0	0	0	0	0	1	Xpc	xeroderma pigmentosum, complementation group C [Source:MGI Symbol;Acc:MGI:103557]
ENSMUSG00000030217	0	0	0	0	0	isRMAE	0	0	0	0	0	0	0	1	Art4	ADP-ribosyltransferase 4 [Source:MGI Symbol;Acc:MGI:1202710]
ENSMUSG00000030386	0	0	0	0	0	isRMAE	0	0	0	0	0	0	0	1	Zfp606	zinc finger protein 606 [Source:MGI Symbol;Acc:MGI:1914620]
ENSMUSG00000002602	0	0	0	0	0	isRMAE	0	0	0	0	0	0	0	1	Axl	AXL receptor tyrosine kinase [Source:MGI Symbol;Acc:MGI:1347244]
ENSMUSG00000050708	0	0	0	0	0	isRMAE	0	0	0	isRMAE	0	0	0	2	Ftl1	ferritin light polypeptide 1 [Source:MGI Symbol;Acc:MGI:95589]
ENSMUSG00000062382	0	0	0	0	0	isRMAE	0	0	0	0	0	0	0	1	Ftl1-ps1	ferritin light polypeptide 1, pseudogene 1 [Source:MGI Symbol;Acc:MGI:3779109]
ENSMUSG00000066406	0	0	0	0	0	isRMAE	0	0	0	0	0	isRMAE	0	2	Akap13	A kinase (PRKA) anchor protein 13 [Source:MGI Symbol;Acc:MGI:2676556]
ENSMUSG00000030615	0	0	0	0	0	isRMAE	0	0	0	0	0	0	0	1	Tmem126a	transmembrane protein 126A [Source:MGI Symbol;Acc:MGI:1913521]
ENSMUSG00000048782	0	0	0	0	0	isRMAE	0	0	0	0	0	0	0	1	Insc	INSC spindle orientation adaptor protein [Source:MGI Symbol;Acc:MGI:1917942]
ENSMUSG00000032777	0	0	0	0	0	isRMAE	0	0	0	0	0	0	0	1	Gtf3c1	general transcription factor III C 1 [Source:MGI Symbol;Acc:MGI:107887]
ENSMUSG00000030727	0	0	0	0	0	isRMAE	0	0	0	0	0	0	0	1	Rabep2	rabaptin, RAB GTPase binding effector protein 2 [Source:MGI Symbol;Acc:MGI:1917564]
ENSMUSG00000073838	0	0	0	0	0	isRMAE	0	0	0	0	0	0	0	1	Tufm	Tu translation elongation factor, mitochondrial [Source:MGI Symbol;Acc:MGI:1923686]
ENSMUSG00000030946	0	0	0	0	0	isRMAE	0	0	0	0	0	0	0	1	Lhpp	phospholysine phosphohistidine inorganic pyrophosphate phosphatase [Source:MGI Symbol;Acc:MGI:1923679]
ENSMUSG00000025465	0	0	0	0	0	isRMAE	0	0	0	0	0	0	0	1	Echs1	enoyl Coenzyme A hydratase, short chain, 1, mitochondrial [Source:MGI Symbol;Acc:MGI:2136460]
ENSMUSG00000025486	0	0	0	0	0	isRMAE	0	0	0	0	0	0	0	1	Sirt3	sirtuin 3 [Source:MGI Symbol;Acc:MGI:1927665]
ENSMUSG00000025510	0	0	0	0	0	isRMAE	isRMAE	0	0	0	0	0	0	2	Cd151	CD151 antigen [Source:MGI Symbol;Acc:MGI:1096360]
ENSMUSG00000031078	0	0	0	0	0	isRMAE	0	0	0	0	0	0	0	1	Cttn	cortactin [Source:MGI Symbol;Acc:MGI:99695]
ENSMUSG00000031077	0	0	0	0	0	isRMAE	0	0	0	0	0	0	0	1	Fadd	Fas (TNFRSF6)-associated via death domain [Source:MGI Symbol;Acc:MGI:109324]
ENSMUSG00000063362	0	0	0	0	0	isRMAE	0	0	0	0	0	0	0	1	Alg11	asparagine-linked glycosylation 11 (alpha-1,2-mannosyltransferase) [Source:MGI Symbol;Acc:MGI:2142632]
ENSMUSG00000031478	0	0	0	0	0	isRMAE	isRMAE	0	0	0	0	0	0	2	Nek3	NIMA (never in mitosis gene a)-related expressed kinase 3 [Source:MGI Symbol;Acc:MGI:1344371]
ENSMUSG00000037656	0	0	0	0	0	isRMAE	0	0	0	0	0	0	0	1	Slc20a2	solute carrier family 20, member 2 [Source:MGI Symbol;Acc:MGI:97851]
ENSMUSG00000031584	0	0	0	0	0	isRMAE	0	0	0	0	0	0	0	1	Gsr	glutathione reductase [Source:MGI Symbol;Acc:MGI:95804]
ENSMUSG00000109764	0	0	0	0	0	isRMAE	0	0	0	0	0	0	0	1	Klkb1	kallikrein B, plasma 1 [Source:MGI Symbol;Acc:MGI:102849]
ENSMUSG00000070044	0	0	0	0	0	isRMAE	isRMAE	0	isRMAE	0	0	0	0	3	Fam149a	family with sequence similarity 149, member A [Source:MGI Symbol;Acc:MGI:2387177]
ENSMUSG00000054408	0	0	0	0	0	isRMAE	0	0	0	0	0	0	0	1	Spcs3	signal peptidase complex subunit 3 homolog (S. cerevisiae) [Source:MGI Symbol;Acc:MGI:1923937]
ENSMUSG00000031641	0	0	0	0	0	isRMAE	0	0	0	0	0	0	0	1	Cbr4	carbonyl reductase 4 [Source:MGI Symbol;Acc:MGI:2384567]
ENSMUSG00000043090	0	0	0	0	0	isRMAE	0	0	0	0	0	0	0	1	Zfp866	zinc finger protein 866 [Source:MGI Symbol;Acc:MGI:3584369]
ENSMUSG00000031657	0	0	0	0	0	isRMAE	0	0	0	0	0	isRMAE	0	2	Heatr3	HEAT repeat containing 3 [Source:MGI Symbol;Acc:MGI:2444491]
ENSMUSG00000057074	0	0	0	0	0	isRMAE	0	0	0	0	0	0	0	1	Ces1g	carboxylesterase 1G [Source:MGI Symbol;Acc:MGI:88378]
ENSMUSG00000035824	0	0	0	0	0	isRMAE	0	0	0	0	0	0	0	1	Tk2	thymidine kinase 2, mitochondrial [Source:MGI Symbol;Acc:MGI:1913266]
ENSMUSG00000032175	0	0	0	0	0	isRMAE	0	0	0	0	0	0	0	1	Tyk2	tyrosine kinase 2 [Source:MGI Symbol;Acc:MGI:1929470]
ENSMUSG00000019066	0	0	0	0	0	isRMAE	0	0	0	0	0	0	0	1	Rab3d	RAB3D, member RAS oncogene family [Source:MGI Symbol;Acc:MGI:97844]
ENSMUSG00000043067	0	0	0	0	0	isRMAE	0	0	0	0	0	0	0	1	Dpy19l1	dpy-19-like 1 (C. elegans) [Source:MGI Symbol;Acc:MGI:1915685]
ENSMUSG00000032125	0	0	0	0	0	isRMAE	0	0	0	0	0	0	0	1	Robo4	roundabout guidance receptor 4 [Source:MGI Symbol;Acc:MGI:1921394]
ENSMUSG00000015656	0	0	0	0	0	isRMAE	0	0	0	0	0	0	0	1	Hspa8	heat shock protein 8 [Source:MGI Symbol;Acc:MGI:105384]
ENSMUSG00000066687	0	0	0	0	0	isRMAE	0	0	0	0	0	0	0	1	Zbtb16	zinc finger and BTB domain containing 16 [Source:MGI Symbol;Acc:MGI:103222]
ENSMUSG00000032290	0	0	0	0	0	isRMAE	0	0	0	0	0	0	isRMAE	2	Ptpn9	protein tyrosine phosphatase, non-receptor type 9 [Source:MGI Symbol;Acc:MGI:1928376]
ENSMUSG00000032299	0	0	0	0	0	isRMAE	0	0	0	0	0	0	0	1	Commd4	COMM domain containing 4 [Source:MGI Symbol;Acc:MGI:1913449]
ENSMUSG00000032392	0	0	0	0	0	isRMAE	0	0	0	0	0	0	0	1	Parp16	poly (ADP-ribose) polymerase family, member 16 [Source:MGI Symbol;Acc:MGI:2446133]
ENSMUSG00000035284	0	0	0	0	0	isRMAE	0	0	0	0	0	0	0	1	Vps13c	vacuolar protein sorting 13C [Source:MGI Symbol;Acc:MGI:2444207]
ENSMUSG00000032425	0	0	0	0	0	isRMAE	0	0	0	0	0	0	0	1	Zfp949	zinc finger protein 949 [Source:MGI Symbol;Acc:MGI:1918890]
ENSMUSG00000032583	0	0	0	0	0	isRMAE	0	0	0	0	0	0	0	1	Mon1a	MON1 homolog A, secretory traffciking associated [Source:MGI Symbol;Acc:MGI:1920075]
ENSMUSG00000032492	0	0	0	0	0	isRMAE	0	0	0	0	0	0	0	1	Pth1r	parathyroid hormone 1 receptor [Source:MGI Symbol;Acc:MGI:97801]
ENSMUSG00000044037	0	0	0	0	0	isRMAE	0	0	0	0	0	0	0	1	Als2cl	ALS2 C-terminal like [Source:MGI Symbol;Acc:MGI:2447532]
ENSMUSG00000066319	0	0	0	0	0	isRMAE	0	0	0	0	0	0	0	1	Rtp3	receptor transporter protein 3 [Source:MGI Symbol;Acc:MGI:2446841]
ENSMUSG00000056167	0	0	0	0	0	isRMAE	0	0	0	0	0	0	0	1	Cnot10	CCR4-NOT transcription complex, subunit 10 [Source:MGI Symbol;Acc:MGI:1926143]
ENSMUSG00000006932	0	0	0	0	0	isRMAE	0	0	0	0	0	0	0	1	Ctnnb1	catenin (cadherin associated protein), beta 1 [Source:MGI Symbol;Acc:MGI:88276]
ENSMUSG00000025241	0	0	0	0	0	isRMAE	0	0	0	0	0	0	0	1	Fyco1	FYVE and coiled-coil domain containing 1 [Source:MGI Symbol;Acc:MGI:107277]
ENSMUSG00000042684	0	0	0	0	0	0	isRMAE	0	isRMAE	0	0	0	0	2	Npl	N-acetylneuraminate pyruvate lyase [Source:MGI Symbol;Acc:MGI:1921341]
ENSMUSG00000040327	0	0	0	0	0	0	isRMAE	0	0	0	0	0	0	1	Cul9	cullin 9 [Source:MGI Symbol;Acc:MGI:1925559]
ENSMUSG00000021792	0	0	0	0	0	0	isRMAE	0	0	0	0	isRMAE	0	2	Prxl2a	peroxiredoxin like 2A [Source:MGI Symbol;Acc:MGI:1917814]
ENSMUSG00000026042	0	0	0	0	0	0	isRMAE	0	0	isRMAE	0	0	0	2	Col5a2	collagen, type V, alpha 2 [Source:MGI Symbol;Acc:MGI:88458]
ENSMUSG00000028494	0	0	0	0	0	0	isRMAE	0	isRMAE	0	0	0	0	2	Plin2	perilipin 2 [Source:MGI Symbol;Acc:MGI:87920]
ENSMUSG00000025534	0	0	0	0	0	0	isRMAE	0	0	0	0	0	0	1	Gusb	glucuronidase, beta [Source:MGI Symbol;Acc:MGI:95872]
ENSMUSG00000023913	0	0	0	0	0	0	isRMAE	0	isRMAE	0	0	0	0	2	Pla2g7	phospholipase A2, group VII (platelet-activating factor acetylhydrolase, plasma) [Source:MGI Symbol;Acc:MGI:1351327]
ENSMUSG00000021373	0	0	0	0	0	0	isRMAE	0	0	isRMAE	0	0	0	2	Cap2	CAP, adenylate cyclase-associated protein, 2 (yeast) [Source:MGI Symbol;Acc:MGI:1914502]
ENSMUSG00000024776	0	0	0	0	0	0	isRMAE	0	0	0	0	0	0	1	Stambpl1	STAM binding protein like 1 [Source:MGI Symbol;Acc:MGI:1923880]
ENSMUSG00000026664	0	0	0	0	0	0	isRMAE	0	0	isRMAE	0	0	0	2	Phyh	phytanoyl-CoA hydroxylase [Source:MGI Symbol;Acc:MGI:891978]
ENSMUSG00000038059	0	0	0	0	0	0	isRMAE	0	0	0	0	0	0	1	Smim3	small integral membrane protein 3 [Source:MGI Symbol;Acc:MGI:1917088]
ENSMUSG00000029468	0	0	0	0	0	0	isRMAE	0	0	0	0	0	0	1	P2rx7	purinergic receptor P2X, ligand-gated ion channel, 7 [Source:MGI Symbol;Acc:MGI:1339957]
ENSMUSG00000022440	0	0	0	0	0	0	isRMAE	0	0	0	0	0	0	1	C1qtnf6	C1q and tumor necrosis factor related protein 6 [Source:MGI Symbol;Acc:MGI:1919959]
ENSMUSG00000065979	0	0	0	0	0	0	isRMAE	0	isRMAE	0	0	0	0	2	Cpped1	calcineurin-like phosphoesterase domain containing 1 [Source:MGI Symbol;Acc:MGI:2443300]
ENSMUSG00000042216	0	0	0	0	0	0	isRMAE	0	0	0	0	0	0	1	Sgsm1	small G protein signaling modulator 1 [Source:MGI Symbol;Acc:MGI:107320]
ENSMUSG00000031451	0	0	0	0	0	0	isRMAE	0	0	isRMAE	0	0	isRMAE	3	Gas6	growth arrest specific 6 [Source:MGI Symbol;Acc:MGI:95660]
ENSMUSG00000041921	0	0	0	0	0	0	isRMAE	0	0	0	0	0	0	1	Metap1d	methionyl aminopeptidase type 1D (mitochondrial) [Source:MGI Symbol;Acc:MGI:1913809]
ENSMUSG00000021464	0	0	0	0	0	0	isRMAE	0	0	0	0	0	0	1	Ror2	receptor tyrosine kinase-like orphan receptor 2 [Source:MGI Symbol;Acc:MGI:1347521]
ENSMUSG00000060675	0	0	0	0	0	0	isRMAE	0	0	0	0	0	0	1	Plaat3	phospholipase A and acyltransferase 3 [Source:MGI Symbol;Acc:MGI:2179715]
ENSMUSG00000034245	0	0	0	0	0	0	isRMAE	0	0	isRMAE	0	0	0	2	Hdac11	histone deacetylase 11 [Source:MGI Symbol;Acc:MGI:2385252]
ENSMUSG00000060591	0	0	0	0	0	0	isRMAE	0	0	isRMAE	0	0	0	2	Ifitm2	interferon induced transmembrane protein 2 [Source:MGI Symbol;Acc:MGI:1933382]
ENSMUSG00000045498	0	0	0	0	0	0	isRMAE	0	0	0	0	0	0	1	Pcdhb3	protocadherin beta 3 [Source:MGI Symbol;Acc:MGI:2136737]
ENSMUSG00000040373	0	0	0	0	0	0	isRMAE	0	isRMAE	0	0	0	0	2	Cacng5	calcium channel, voltage-dependent, gamma subunit 5 [Source:MGI Symbol;Acc:MGI:2157946]
ENSMUSG00000029821	0	0	0	0	0	0	isRMAE	0	0	0	0	0	0	1	Gsdme	gasdermin E [Source:MGI Symbol;Acc:MGI:1889850]
ENSMUSG00000073968	0	0	0	0	0	0	isRMAE	0	0	0	0	0	0	1	Trim68	tripartite motif-containing 68 [Source:MGI Symbol;Acc:MGI:2142077]
ENSMUSG00000008540	0	0	0	0	0	0	isRMAE	0	0	0	0	0	0	1	Mgst1	microsomal glutathione S-transferase 1 [Source:MGI Symbol;Acc:MGI:1913850]
ENSMUSG00000039533	0	0	0	0	0	0	isRMAE	0	0	0	0	0	0	1	Mmd2	monocyte to macrophage differentiation-associated 2 [Source:MGI Symbol;Acc:MGI:1922354]
ENSMUSG00000030559	0	0	0	0	0	0	isRMAE	0	0	0	0	0	isRMAE	2	Rab38	RAB38, member RAS oncogene family [Source:MGI Symbol;Acc:MGI:1919683]
ENSMUSG00000055980	0	0	0	0	0	0	isRMAE	0	0	0	0	0	0	1	Irs1	insulin receptor substrate 1 [Source:MGI Symbol;Acc:MGI:99454]
ENSMUSG00000045107	0	0	0	0	0	0	isRMAE	0	0	isRMAE	0	0	0	2	Saysd1	SAYSVFN motif domain containing 1 [Source:MGI Symbol;Acc:MGI:1914759]
ENSMUSG00000002732	0	0	0	0	0	0	isRMAE	0	0	0	0	0	0	1	Fkbp7	FK506 binding protein 7 [Source:MGI Symbol;Acc:MGI:1336879]
ENSMUSG00000036975	0	0	0	0	0	0	isRMAE	0	0	0	0	0	0	1	Tmem177	transmembrane protein 177 [Source:MGI Symbol;Acc:MGI:1913593]
ENSMUSG00000003849	0	0	0	0	0	0	isRMAE	0	0	0	0	0	0	1	Nqo1	NAD(P)H dehydrogenase, quinone 1 [Source:MGI Symbol;Acc:MGI:103187]
ENSMUSG00000044303	0	0	0	0	0	0	isRMAE	0	0	0	0	0	0	1	Cdkn2a	cyclin dependent kinase inhibitor 2A [Source:MGI Symbol;Acc:MGI:104738]
ENSMUSG00000024769	0	0	0	0	0	0	isRMAE	0	0	0	0	0	0	1	Cdc42bpg	CDC42 binding protein kinase gamma (DMPK-like) [Source:MGI Symbol;Acc:MGI:2652845]
ENSMUSG00000021747	0	0	0	0	0	0	isRMAE	0	0	isRMAE	0	0	0	2	Cfap20dc	CFAP20 domain containing [Source:MGI Symbol;Acc:MGI:1926154]
ENSMUSG00000027316	0	0	0	0	0	0	isRMAE	0	0	0	0	0	0	1	Gfra4	glial cell line derived neurotrophic factor family receptor alpha 4 [Source:MGI Symbol;Acc:MGI:1341873]
ENSMUSG00000060923	0	0	0	0	0	0	isRMAE	0	isRMAE	0	0	0	0	2	Acyp2	acylphosphatase 2, muscle type [Source:MGI Symbol;Acc:MGI:1922822]
ENSMUSG00000035799	0	0	0	0	0	0	isRMAE	0	0	0	0	0	0	1	Twist1	twist basic helix-loop-helix transcription factor 1 [Source:MGI Symbol;Acc:MGI:98872]
ENSMUSG00000031825	0	0	0	0	0	0	isRMAE	0	isRMAE	0	0	0	0	2	Crispld2	cysteine-rich secretory protein LCCL domain containing 2 [Source:MGI Symbol;Acc:MGI:1926142]
ENSMUSG00000042082	0	0	0	0	0	0	isRMAE	0	0	0	0	0	0	1	Arsb	arylsulfatase B [Source:MGI Symbol;Acc:MGI:88075]
ENSMUSG00000024691	0	0	0	0	0	0	isRMAE	0	isRMAE	isRMAE	0	0	0	3	Fam111a	family with sequence similarity 111, member A [Source:MGI Symbol;Acc:MGI:1915508]
ENSMUSG00000057789	0	0	0	0	0	0	isRMAE	0	0	0	0	0	0	1	Bak1	BCL2-antagonist/killer 1 [Source:MGI Symbol;Acc:MGI:1097161]
ENSMUSG00000073418	0	0	0	0	0	0	isRMAE	0	isRMAE	0	0	0	0	2	C4b	complement component 4B (Chido blood group) [Source:MGI Symbol;Acc:MGI:88228]
ENSMUSG00000058672	0	0	0	0	0	0	isRMAE	0	0	0	0	0	0	1	Tubb2a	tubulin, beta 2A class IIA [Source:MGI Symbol;Acc:MGI:107861]
ENSMUSG00000049409	0	0	0	0	0	0	isRMAE	0	isRMAE	0	0	0	0	2	Prokr1	prokineticin receptor 1 [Source:MGI Symbol;Acc:MGI:1929676]
ENSMUSG00000072591	0	0	0	0	0	0	isRMAE	0	0	0	0	0	0	1	Fzd10os	frizzled class receptor 10, opposite strand [Source:MGI Symbol;Acc:MGI:2442398]
ENSMUSG00000030847	0	0	0	0	0	0	isRMAE	0	isRMAE	0	0	0	0	2	Bag3	BCL2-associated athanogene 3 [Source:MGI Symbol;Acc:MGI:1352493]
ENSMUSG00000006931	0	0	0	0	0	0	isRMAE	0	0	isRMAE	0	0	0	2	P3h4	prolyl 3-hydroxylase family member 4 (non-enzymatic) [Source:MGI Symbol;Acc:MGI:1913430]
ENSMUSG00000028268	0	0	0	0	0	0	isRMAE	0	0	0	0	0	0	1	Gbp3	guanylate binding protein 3 [Source:MGI Symbol;Acc:MGI:1926263]
ENSMUSG00000062591	0	0	0	0	0	0	isRMAE	0	0	isRMAE	0	0	0	2	Tubb4a	tubulin, beta 4A class IVA [Source:MGI Symbol;Acc:MGI:107848]
ENSMUSG00000028005	0	0	0	0	0	0	isRMAE	0	0	0	0	0	isRMAE	2	Gucy1b1	guanylate cyclase 1, soluble, beta 1 [Source:MGI Symbol;Acc:MGI:1860604]
ENSMUSG00000030077	0	0	0	0	0	0	isRMAE	0	0	isRMAE	0	0	isRMAE	3	Chl1	cell adhesion molecule L1-like [Source:MGI Symbol;Acc:MGI:1098266]
ENSMUSG00000042312	0	0	0	0	0	0	isRMAE	0	0	0	0	0	0	1	S100a13	S100 calcium binding protein A13 [Source:MGI Symbol;Acc:MGI:109581]
ENSMUSG00000016256	0	0	0	0	0	0	isRMAE	0	isRMAE	isRMAE	0	0	0	3	Ctsz	cathepsin Z [Source:MGI Symbol;Acc:MGI:1891190]
ENSMUSG00000021814	0	0	0	0	0	0	isRMAE	0	0	0	0	0	0	1	Anxa7	annexin A7 [Source:MGI Symbol;Acc:MGI:88031]
ENSMUSG00000031851	0	0	0	0	0	0	isRMAE	0	0	0	0	0	0	1	Ntpcr	nucleoside-triphosphatase, cancer-related [Source:MGI Symbol;Acc:MGI:1913816]
ENSMUSG00000048347	0	0	0	0	0	0	isRMAE	0	0	0	0	0	0	1	Pcdhb18	protocadherin beta 18 [Source:MGI Symbol;Acc:MGI:2136756]
ENSMUSG00000041540	0	0	0	0	0	0	isRMAE	0	0	0	0	0	isRMAE	2	Sox5	SRY (sex determining region Y)-box 5 [Source:MGI Symbol;Acc:MGI:98367]
ENSMUSG00000055430	0	0	0	0	0	0	isRMAE	0	isRMAE	isRMAE	0	0	0	3	Nap1l5	nucleosome assembly protein 1-like 5 [Source:MGI Symbol;Acc:MGI:1923555]
ENSMUSG00000001555	0	0	0	0	0	0	isRMAE	0	0	0	0	0	0	1	Fkbp10	FK506 binding protein 10 [Source:MGI Symbol;Acc:MGI:104769]
ENSMUSG00000087651	0	0	0	0	0	0	isRMAE	0	0	0	0	0	0	1	1500009L16Rik	RIKEN cDNA 1500009L16 gene [Source:MGI Symbol;Acc:MGI:1917034]
ENSMUSG00000026939	0	0	0	0	0	0	isRMAE	0	0	0	0	0	0	1	Tmem141	transmembrane protein 141 [Source:MGI Symbol;Acc:MGI:1098773]
ENSMUSG00000017176	0	0	0	0	0	0	isRMAE	0	0	0	0	0	0	1	Nt5c3b	5'-nucleotidase, cytosolic IIIB [Source:MGI Symbol;Acc:MGI:1915356]
ENSMUSG00000039405	0	0	0	0	0	0	isRMAE	0	0	0	0	0	0	1	Prss23	protease, serine 23 [Source:MGI Symbol;Acc:MGI:1923703]
ENSMUSG00000025815	0	0	0	0	0	0	isRMAE	0	0	0	0	0	0	1	Dhtkd1	dehydrogenase E1 and transketolase domain containing 1 [Source:MGI Symbol;Acc:MGI:2445096]
ENSMUSG00000053441	0	0	0	0	0	0	isRMAE	0	0	0	0	0	0	1	Adamts19	a disintegrin-like and metallopeptidase (reprolysin type) with thrombospondin type 1 motif, 19 [Source:MGI Symbol;Acc:MGI:2442875]
ENSMUSG00000025889	0	0	0	0	0	0	isRMAE	0	isRMAE	0	0	0	isRMAE	3	Snca	synuclein, alpha [Source:MGI Symbol;Acc:MGI:1277151]
ENSMUSG00000045876	0	0	0	0	0	0	isRMAE	0	0	0	0	0	0	1	Pcdhb8	protocadherin beta 8 [Source:MGI Symbol;Acc:MGI:2136742]
ENSMUSG00000090258	0	0	0	0	0	0	isRMAE	0	0	isRMAE	0	isRMAE	0	3	Churc1	churchill domain containing 1 [Source:MGI Symbol;Acc:MGI:1923684]
ENSMUSG00000049583	0	0	0	0	0	0	isRMAE	0	isRMAE	0	0	0	0	2	Grm5	glutamate receptor, metabotropic 5 [Source:MGI Symbol;Acc:MGI:1351342]
ENSMUSG00000035413	0	0	0	0	0	0	isRMAE	0	0	0	0	0	0	1	Tmem98	transmembrane protein 98 [Source:MGI Symbol;Acc:MGI:1923457]
ENSMUSG00000062822	0	0	0	0	0	0	isRMAE	0	0	0	0	0	0	1	4833420G17Rik	RIKEN cDNA 4833420G17 gene [Source:MGI Symbol;Acc:MGI:1914642]
ENSMUSG00000030291	0	0	0	0	0	0	isRMAE	0	0	0	0	0	0	1	Med21	mediator complex subunit 21 [Source:MGI Symbol;Acc:MGI:1347064]
ENSMUSG00000025579	0	0	0	0	0	0	isRMAE	0	0	0	0	0	0	1	Gaa	glucosidase, alpha, acid [Source:MGI Symbol;Acc:MGI:95609]
ENSMUSG00000003355	0	0	0	0	0	0	isRMAE	0	isRMAE	isRMAE	0	0	0	3	Fkbp11	FK506 binding protein 11 [Source:MGI Symbol;Acc:MGI:1913370]
ENSMUSG00000056486	0	0	0	0	0	0	isRMAE	0	0	0	0	0	0	1	Chn1	chimerin 1 [Source:MGI Symbol;Acc:MGI:1915674]
ENSMUSG00000037523	0	0	0	0	0	0	isRMAE	0	0	0	0	0	0	1	Mavs	mitochondrial antiviral signaling protein [Source:MGI Symbol;Acc:MGI:2444773]
ENSMUSG00000035473	0	0	0	0	0	0	isRMAE	0	isRMAE	0	0	0	0	2	Galm	galactose mutarotase [Source:MGI Symbol;Acc:MGI:2442420]
ENSMUSG00000045636	0	0	0	0	0	0	isRMAE	0	0	0	0	0	isRMAE	2	Mtus1	mitochondrial tumor suppressor 1 [Source:MGI Symbol;Acc:MGI:2142572]
ENSMUSG00000030621	0	0	0	0	0	0	isRMAE	0	0	0	0	0	isRMAE	2	Me3	malic enzyme 3, NADP(+)-dependent, mitochondrial [Source:MGI Symbol;Acc:MGI:1916679]
ENSMUSG00000070436	0	0	0	0	0	0	isRMAE	0	0	0	0	0	0	1	Serpinh1	serine (or cysteine) peptidase inhibitor, clade H, member 1 [Source:MGI Symbol;Acc:MGI:88283]
ENSMUSG00000030513	0	0	0	0	0	0	isRMAE	0	0	0	0	0	0	1	Pcsk6	proprotein convertase subtilisin/kexin type 6 [Source:MGI Symbol;Acc:MGI:102897]
ENSMUSG00000007097	0	0	0	0	0	0	isRMAE	0	0	0	0	0	0	1	Atp1a2	ATPase, Na+/K+ transporting, alpha 2 polypeptide [Source:MGI Symbol;Acc:MGI:88106]
ENSMUSG00000037826	0	0	0	0	0	0	isRMAE	0	0	0	0	0	0	1	Ppm1k	protein phosphatase 1K (PP2C domain containing) [Source:MGI Symbol;Acc:MGI:2442111]
ENSMUSG00000019188	0	0	0	0	0	0	isRMAE	0	0	0	0	0	0	1	H13	histocompatibility 13 [Source:MGI Symbol;Acc:MGI:95886]
ENSMUSG00000037455	0	0	0	0	0	0	isRMAE	0	0	isRMAE	0	0	0	2	Slc18b1	solute carrier family 18, subfamily B, member 1 [Source:MGI Symbol;Acc:MGI:1923556]
ENSMUSG00000034173	0	0	0	0	0	0	isRMAE	0	0	0	0	0	0	1	Zbed5	zinc finger, BED type containing 5 [Source:MGI Symbol;Acc:MGI:1919220]
ENSMUSG00000027953	0	0	0	0	0	0	isRMAE	0	isRMAE	0	0	0	0	2	Slc50a1	solute carrier family 50 (sugar transporter), member 1 [Source:MGI Symbol;Acc:MGI:107417]
ENSMUSG00000064080	0	0	0	0	0	0	isRMAE	0	0	0	0	0	0	1	Fbln2	fibulin 2 [Source:MGI Symbol;Acc:MGI:95488]
ENSMUSG00000024666	0	0	0	0	0	0	isRMAE	0	0	0	0	0	0	1	Tmem138	transmembrane protein 138 [Source:MGI Symbol;Acc:MGI:1920232]
ENSMUSG00000031502	0	0	0	0	0	0	isRMAE	0	0	isRMAE	0	0	0	2	Col4a1	collagen, type IV, alpha 1 [Source:MGI Symbol;Acc:MGI:88454]
ENSMUSG00000019823	0	0	0	0	0	0	isRMAE	0	0	0	0	0	0	1	Mical1	microtubule associated monooxygenase, calponin and LIM domain containing 1 [Source:MGI Symbol;Acc:MGI:2385847]
ENSMUSG00000027661	0	0	0	0	0	0	isRMAE	0	0	0	0	0	0	1	Slc2a10	solute carrier family 2 (facilitated glucose transporter), member 10 [Source:MGI Symbol;Acc:MGI:2156687]
ENSMUSG00000025736	0	0	0	0	0	0	isRMAE	0	0	isRMAE	0	0	0	2	Jmjd8	jumonji domain containing 8 [Source:MGI Symbol;Acc:MGI:1919356]
ENSMUSG00000022454	0	0	0	0	0	0	isRMAE	0	0	0	0	0	0	1	Nell2	NEL-like 2 [Source:MGI Symbol;Acc:MGI:1858510]
ENSMUSG00000037624	0	0	0	0	0	0	isRMAE	0	0	0	0	0	0	1	Kcnk2	potassium channel, subfamily K, member 2 [Source:MGI Symbol;Acc:MGI:109366]
ENSMUSG00000028378	0	0	0	0	0	0	isRMAE	0	0	0	0	0	0	1	Ptgr1	prostaglandin reductase 1 [Source:MGI Symbol;Acc:MGI:1914353]
ENSMUSG00000031775	0	0	0	0	0	0	isRMAE	0	0	0	0	0	0	1	Pllp	plasma membrane proteolipid [Source:MGI Symbol;Acc:MGI:1915051]
ENSMUSG00000035226	0	0	0	0	0	0	isRMAE	0	0	0	0	0	0	1	Rims4	regulating synaptic membrane exocytosis 4 [Source:MGI Symbol;Acc:MGI:2674366]
ENSMUSG00000059878	0	0	0	0	0	0	isRMAE	0	isRMAE	isRMAE	0	0	0	3	Zfp422	zinc finger protein 422 [Source:MGI Symbol;Acc:MGI:1914505]
ENSMUSG00000035551	0	0	0	0	0	0	isRMAE	0	0	0	0	0	0	1	Igfbpl1	insulin-like growth factor binding protein-like 1 [Source:MGI Symbol;Acc:MGI:1933198]
ENSMUSG00000047910	0	0	0	0	0	0	isRMAE	0	0	isRMAE	0	0	0	2	Pcdhb16	protocadherin beta 16 [Source:MGI Symbol;Acc:MGI:2136752]
ENSMUSG00000054612	0	0	0	0	0	0	isRMAE	0	0	isRMAE	0	0	isRMAE	3	Mgmt	O-6-methylguanine-DNA methyltransferase [Source:MGI Symbol;Acc:MGI:96977]
ENSMUSG00000025921	0	0	0	0	0	0	isRMAE	0	0	0	0	0	0	1	Rdh10	retinol dehydrogenase 10 (all-trans) [Source:MGI Symbol;Acc:MGI:1924238]
ENSMUSG00000087598	0	0	0	0	0	0	isRMAE	0	0	0	0	0	0	1	Zfp111	zinc finger protein 111 [Source:MGI Symbol;Acc:MGI:1929114]
ENSMUSG00000048988	0	0	0	0	0	0	isRMAE	0	0	0	0	0	0	1	Elfn1	leucine rich repeat and fibronectin type III, extracellular 1 [Source:MGI Symbol;Acc:MGI:2442479]
ENSMUSG00000009585	0	0	0	0	0	0	isRMAE	0	isRMAE	0	0	0	0	2	Apobec3	apolipoprotein B mRNA editing enzyme, catalytic polypeptide 3 [Source:MGI Symbol;Acc:MGI:1933111]
ENSMUSG00000041959	0	0	0	0	0	0	isRMAE	0	0	0	0	0	0	1	S100a10	S100 calcium binding protein A10 (calpactin) [Source:MGI Symbol;Acc:MGI:1339468]
ENSMUSG00000027408	0	0	0	0	0	0	isRMAE	0	0	isRMAE	0	0	0	2	Cpxm1	carboxypeptidase X 1 (M14 family) [Source:MGI Symbol;Acc:MGI:1934569]
ENSMUSG00000025933	0	0	0	0	0	0	isRMAE	0	0	isRMAE	0	0	0	2	Tmem14a	transmembrane protein 14A [Source:MGI Symbol;Acc:MGI:1922962]
ENSMUSG00000040511	0	0	0	0	0	0	isRMAE	0	0	0	0	0	0	1	Pvr	poliovirus receptor [Source:MGI Symbol;Acc:MGI:107741]
ENSMUSG00000052688	0	0	0	0	0	0	isRMAE	0	0	0	0	0	0	1	Rab7b	RAB7B, member RAS oncogene family [Source:MGI Symbol;Acc:MGI:2442295]
ENSMUSG00000021719	0	0	0	0	0	0	isRMAE	0	0	0	0	0	0	1	Rgs7bp	regulator of G-protein signalling 7 binding protein [Source:MGI Symbol;Acc:MGI:106334]
ENSMUSG00000047261	0	0	0	0	0	0	isRMAE	0	0	isRMAE	0	0	0	2	Gap43	growth associated protein 43 [Source:MGI Symbol;Acc:MGI:95639]
ENSMUSG00000022438	0	0	0	0	0	0	isRMAE	0	0	isRMAE	0	0	0	2	Parvb	parvin, beta [Source:MGI Symbol;Acc:MGI:2153063]
ENSMUSG00000020287	0	0	0	0	0	0	isRMAE	0	0	0	0	0	0	1	Mpg	N-methylpurine-DNA glycosylase [Source:MGI Symbol;Acc:MGI:97073]
ENSMUSG00000015027	0	0	0	0	0	0	isRMAE	0	0	0	0	0	0	1	Galns	galactosamine (N-acetyl)-6-sulfate sulfatase [Source:MGI Symbol;Acc:MGI:1355303]
ENSMUSG00000000384	0	0	0	0	0	0	isRMAE	0	0	0	0	0	0	1	Tbrg4	transforming growth factor beta regulated gene 4 [Source:MGI Symbol;Acc:MGI:1100868]
ENSMUSG00000020034	0	0	0	0	0	0	isRMAE	0	0	0	0	0	0	1	Tcp11l2	t-complex 11 (mouse) like 2 [Source:MGI Symbol;Acc:MGI:2444679]
ENSMUSG00000004044	0	0	0	0	0	0	isRMAE	0	0	isRMAE	0	0	0	2	Cavin1	caveolae associated 1 [Source:MGI Symbol;Acc:MGI:1277968]
ENSMUSG00000034121	0	0	0	0	0	0	isRMAE	0	0	0	0	0	0	1	Mks1	MKS transition zone complex subunit 1 [Source:MGI Symbol;Acc:MGI:3584243]
ENSMUSG00000033684	0	0	0	0	0	0	isRMAE	0	0	0	0	0	0	1	Qsox1	quiescin Q6 sulfhydryl oxidase 1 [Source:MGI Symbol;Acc:MGI:1330818]
ENSMUSG00000042133	0	0	0	0	0	0	isRMAE	0	0	0	0	0	0	1	Ppig	peptidyl-prolyl isomerase G (cyclophilin G) [Source:MGI Symbol;Acc:MGI:2445173]
ENSMUSG00000081683	0	0	0	0	0	0	isRMAE	0	0	isRMAE	0	0	0	2	Fzd10	frizzled class receptor 10 [Source:MGI Symbol;Acc:MGI:2136761]
ENSMUSG00000017697	0	0	0	0	0	0	isRMAE	0	0	0	0	0	0	1	Ada	adenosine deaminase [Source:MGI Symbol;Acc:MGI:87916]
ENSMUSG00000027570	0	0	0	0	0	0	isRMAE	0	isRMAE	0	0	0	0	2	Col9a3	collagen, type IX, alpha 3 [Source:MGI Symbol;Acc:MGI:894686]
ENSMUSG00000046598	0	0	0	0	0	0	isRMAE	0	0	0	0	0	0	1	Bdh1	3-hydroxybutyrate dehydrogenase, type 1 [Source:MGI Symbol;Acc:MGI:1919161]
ENSMUSG00000075703	0	0	0	0	0	0	isRMAE	0	0	0	0	0	0	1	Selenoi	selenoprotein I [Source:MGI Symbol;Acc:MGI:107898]
ENSMUSG00000030000	0	0	0	0	0	0	isRMAE	0	0	0	0	0	0	1	Add2	adducin 2 (beta) [Source:MGI Symbol;Acc:MGI:87919]
ENSMUSG00000092243	0	0	0	0	0	0	isRMAE	0	0	0	0	0	0	1	Gm7030	predicted gene 7030 [Source:MGI Symbol;Acc:MGI:3647514]
ENSMUSG00000024228	0	0	0	0	0	0	isRMAE	0	0	isRMAE	0	0	0	2	Nudt12	nudix (nucleoside diphosphate linked moiety X)-type motif 12 [Source:MGI Symbol;Acc:MGI:1915243]
ENSMUSG00000042632	0	0	0	0	0	0	isRMAE	0	0	0	0	isRMAE	0	2	Pla2g6	phospholipase A2, group VI [Source:MGI Symbol;Acc:MGI:1859152]
ENSMUSG00000031595	0	0	0	0	0	0	isRMAE	0	isRMAE	0	0	0	0	2	Pdgfrl	platelet-derived growth factor receptor-like [Source:MGI Symbol;Acc:MGI:1916047]
ENSMUSG00000027714	0	0	0	0	0	0	isRMAE	0	0	0	0	0	0	1	Exosc9	exosome component 9 [Source:MGI Symbol;Acc:MGI:1355319]
ENSMUSG00000026778	0	0	0	0	0	0	isRMAE	0	0	0	0	0	0	1	Prkcq	protein kinase C, theta [Source:MGI Symbol;Acc:MGI:97601]
ENSMUSG00000015222	0	0	0	0	0	0	isRMAE	0	0	0	0	isRMAE	0	2	Map2	microtubule-associated protein 2 [Source:MGI Symbol;Acc:MGI:97175]
ENSMUSG00000040272	0	0	0	0	0	0	isRMAE	0	0	0	0	0	isRMAE	2	Accs	1-aminocyclopropane-1-carboxylate synthase (non-functional) [Source:MGI Symbol;Acc:MGI:1919717]
ENSMUSG00000025350	0	0	0	0	0	0	isRMAE	0	0	0	0	0	0	1	Rdh5	retinol dehydrogenase 5 [Source:MGI Symbol;Acc:MGI:1201412]
ENSMUSG00000103458	0	0	0	0	0	0	isRMAE	0	0	0	0	0	0	1	Gm42416	predicted gene, 42416 [Source:MGI Symbol;Acc:MGI:5649001]
ENSMUSG00000019906	0	0	0	0	0	0	isRMAE	0	0	0	0	0	isRMAE	2	Lin7a	lin-7 homolog A (C. elegans) [Source:MGI Symbol;Acc:MGI:2135609]
ENSMUSG00000027895	0	0	0	0	0	0	isRMAE	0	0	0	0	0	0	1	Kcnc4	potassium voltage gated channel, Shaw-related subfamily, member 4 [Source:MGI Symbol;Acc:MGI:96670]
ENSMUSG00000056966	0	0	0	0	0	0	isRMAE	0	0	0	0	0	0	1	Gjc3	gap junction protein, gamma 3 [Source:MGI Symbol;Acc:MGI:2153041]
ENSMUSG00000031639	0	0	0	0	0	0	isRMAE	0	0	isRMAE	0	0	0	2	Tlr3	toll-like receptor 3 [Source:MGI Symbol;Acc:MGI:2156367]
ENSMUSG00000044751	0	0	0	0	0	0	isRMAE	isRMAE	0	0	0	0	0	2	Atp5pb-ps	ATP synthase peripheral stalk-membrane subunit b, pseudogene [Source:MGI Symbol;Acc:MGI:3651344]
ENSMUSG00000024592	0	0	0	0	0	0	isRMAE	0	isRMAE	0	0	0	0	2	C330018D20Rik	RIKEN cDNA C330018D20 gene [Source:MGI Symbol;Acc:MGI:1924672]
ENSMUSG00000032763	0	0	0	0	0	0	isRMAE	0	0	isRMAE	0	0	0	2	Ilvbl	ilvB (bacterial acetolactate synthase)-like [Source:MGI Symbol;Acc:MGI:1351911]
ENSMUSG00000033880	0	0	0	0	0	0	isRMAE	0	0	isRMAE	0	0	0	2	Lgals3bp	lectin, galactoside-binding, soluble, 3 binding protein [Source:MGI Symbol;Acc:MGI:99554]
ENSMUSG00000035547	0	0	0	0	0	0	isRMAE	0	0	0	0	0	0	1	Capn5	calpain 5 [Source:MGI Symbol;Acc:MGI:1100859]
ENSMUSG00000047307	0	0	0	0	0	0	isRMAE	0	0	isRMAE	0	0	0	2	Pcdhb13	protocadherin beta 13 [Source:MGI Symbol;Acc:MGI:2136748]
ENSMUSG00000031570	0	0	0	0	0	0	isRMAE	0	0	0	0	0	0	1	Plpp5	phospholipid phosphatase 5 [Source:MGI Symbol;Acc:MGI:1919160]
ENSMUSG00000051486	0	0	0	0	0	0	isRMAE	0	0	isRMAE	0	0	0	2	Pcdhb11	protocadherin beta 11 [Source:MGI Symbol;Acc:MGI:2136746]
ENSMUSG00000051483	0	0	0	0	0	0	isRMAE	0	0	isRMAE	0	0	0	2	Cbr1	carbonyl reductase 1 [Source:MGI Symbol;Acc:MGI:88284]
ENSMUSG00000060647	0	0	0	0	0	0	isRMAE	0	0	0	0	0	0	1	Gm7099	predicted gene 7099 [Source:MGI Symbol;Acc:MGI:3646387]
ENSMUSG00000061461	0	0	0	0	0	0	isRMAE	0	0	isRMAE	0	0	0	2	Smim20	small integral membrane protein 20 [Source:MGI Symbol;Acc:MGI:1913528]
ENSMUSG00000043004	0	0	0	0	0	0	isRMAE	0	0	0	0	0	0	1	Gng2	guanine nucleotide binding protein (G protein), gamma 2 [Source:MGI Symbol;Acc:MGI:102705]
ENSMUSG00000043140	0	0	0	0	0	0	isRMAE	0	0	0	0	0	0	1	Tmem186	transmembrane protein 186 [Source:MGI Symbol;Acc:MGI:1913940]
ENSMUSG00000029675	0	0	0	0	0	0	isRMAE	0	0	0	0	0	0	1	Eln	elastin [Source:MGI Symbol;Acc:MGI:95317]
ENSMUSG00000086998	0	0	0	0	0	0	isRMAE	0	0	0	0	0	0	1	Gm16033	predicted gene 16033 [Source:MGI Symbol;Acc:MGI:3802076]
ENSMUSG00000020814	0	0	0	0	0	0	isRMAE	0	0	isRMAE	0	0	0	2	Mxra7	matrix-remodelling associated 7 [Source:MGI Symbol;Acc:MGI:1914872]
ENSMUSG00000078349	0	0	0	0	0	0	isRMAE	0	0	0	0	0	0	1	AW011738	expressed sequence AW011738 [Source:MGI Symbol;Acc:MGI:2140540]
ENSMUSG00000042814	0	0	0	0	0	0	isRMAE	isRMAE	0	0	0	0	0	2	Mcts2	malignant T cell amplified sequence 2 [Source:MGI Symbol;Acc:MGI:1913655]
ENSMUSG00000005087	0	0	0	0	0	0	isRMAE	0	0	0	0	0	0	1	Cd44	CD44 antigen [Source:MGI Symbol;Acc:MGI:88338]
ENSMUSG00000034040	0	0	0	0	0	0	isRMAE	0	0	isRMAE	0	0	0	2	Galnt17	polypeptide N-acetylgalactosaminyltransferase 17 [Source:MGI Symbol;Acc:MGI:2137594]
ENSMUSG00000086061	0	0	0	0	0	0	isRMAE	0	0	0	0	0	0	1	Gm13075	predicted gene 13075 [Source:MGI Symbol;Acc:MGI:3651958]
ENSMUSG00000042215	0	0	0	0	0	0	isRMAE	0	0	0	0	0	0	1	Bag2	BCL2-associated athanogene 2 [Source:MGI Symbol;Acc:MGI:1891254]
ENSMUSG00000074607	0	0	0	0	0	0	isRMAE	0	0	0	0	0	0	1	Tox2	TOX high mobility group box family member 2 [Source:MGI Symbol;Acc:MGI:3611233]
ENSMUSG00000028389	0	0	0	0	0	0	isRMAE	0	isRMAE	0	0	0	0	2	Zfp37	zinc finger protein 37 [Source:MGI Symbol;Acc:MGI:99181]
ENSMUSG00000025175	0	0	0	0	0	0	isRMAE	0	0	0	0	0	0	1	Fn3k	fructosamine 3 kinase [Source:MGI Symbol;Acc:MGI:1926834]
ENSMUSG00000072946	0	0	0	0	0	0	isRMAE	0	0	isRMAE	0	0	0	2	Ptgr2	prostaglandin reductase 2 [Source:MGI Symbol;Acc:MGI:1916372]
ENSMUSG00000031441	0	0	0	0	0	0	isRMAE	0	0	0	0	0	isRMAE	2	Atp11a	ATPase, class VI, type 11A [Source:MGI Symbol;Acc:MGI:1354735]
ENSMUSG00000063235	0	0	0	0	0	0	isRMAE	0	isRMAE	0	0	0	0	2	Ptpmt1	protein tyrosine phosphatase, mitochondrial 1 [Source:MGI Symbol;Acc:MGI:1913711]
ENSMUSG00000089945	0	0	0	0	0	0	isRMAE	0	0	0	0	0	0	1	Pakap	paralemmin A kinase anchor protein [Source:MGI Symbol;Acc:MGI:5141924]
ENSMUSG00000020248	0	0	0	0	0	0	isRMAE	0	0	0	0	0	0	1	Nfyb	nuclear transcription factor-Y beta [Source:MGI Symbol;Acc:MGI:97317]
ENSMUSG00000045854	0	0	0	0	0	0	isRMAE	0	0	0	0	0	0	1	Lyrm2	LYR motif containing 2 [Source:MGI Symbol;Acc:MGI:1917573]
ENSMUSG00000026504	0	0	0	0	0	0	isRMAE	0	0	0	0	0	0	1	Sdccag8	serologically defined colon cancer antigen 8 [Source:MGI Symbol;Acc:MGI:1924066]
ENSMUSG00000029153	0	0	0	0	0	0	isRMAE	0	0	0	0	0	0	1	Ociad2	OCIA domain containing 2 [Source:MGI Symbol;Acc:MGI:1916377]
ENSMUSG00000034793	0	0	0	0	0	0	isRMAE	0	0	0	0	0	0	1	G6pc3	glucose 6 phosphatase, catalytic, 3 [Source:MGI Symbol;Acc:MGI:1915651]
ENSMUSG00000024778	0	0	0	0	0	0	isRMAE	0	0	0	0	0	0	1	Fas	Fas (TNF receptor superfamily member 6) [Source:MGI Symbol;Acc:MGI:95484]
ENSMUSG00000067928	0	0	0	0	0	0	isRMAE	0	0	0	0	isRMAE	0	2	Zfp760	zinc finger protein 760 [Source:MGI Symbol;Acc:MGI:2679257]
ENSMUSG00000029464	0	0	0	0	0	0	isRMAE	0	0	0	0	0	0	1	Gpn3	GPN-loop GTPase 3 [Source:MGI Symbol;Acc:MGI:1289326]
ENSMUSG00000001497	0	0	0	0	0	0	isRMAE	0	0	0	0	0	0	1	Pax9	paired box 9 [Source:MGI Symbol;Acc:MGI:97493]
ENSMUSG00000039450	0	0	0	0	0	0	isRMAE	0	0	0	0	0	0	1	Dcxr	dicarbonyl L-xylulose reductase [Source:MGI Symbol;Acc:MGI:1915130]
ENSMUSG00000080717	0	0	0	0	0	0	isRMAE	0	0	0	0	0	0	1	B230307C23Rik	RIKEN cDNA B230307C23 gene [Source:MGI Symbol;Acc:MGI:3643396]
ENSMUSG00000021991	0	0	0	0	0	0	isRMAE	0	0	0	isRMAE	0	0	2	Cacna2d3	calcium channel, voltage-dependent, alpha2/delta subunit 3 [Source:MGI Symbol;Acc:MGI:1338890]
ENSMUSG00000042097	0	0	0	0	0	0	isRMAE	0	0	0	0	0	isRMAE	2	Zfp239	zinc finger protein 239 [Source:MGI Symbol;Acc:MGI:1306812]
ENSMUSG00000040913	0	0	0	0	0	0	isRMAE	0	0	0	0	0	0	1	Fbxw4	F-box and WD-40 domain protein 4 [Source:MGI Symbol;Acc:MGI:1354698]
ENSMUSG00000022150	0	0	0	0	0	0	isRMAE	0	0	0	0	0	0	1	Dab2	disabled 2, mitogen-responsive phosphoprotein [Source:MGI Symbol;Acc:MGI:109175]
ENSMUSG00000069170	0	0	0	0	0	0	isRMAE	isRMAE	0	0	0	0	isRMAE	3	Adgrv1	adhesion G protein-coupled receptor V1 [Source:MGI Symbol;Acc:MGI:1274784]
ENSMUSG00000000693	0	0	0	0	0	0	isRMAE	0	0	0	0	0	0	1	Loxl3	lysyl oxidase-like 3 [Source:MGI Symbol;Acc:MGI:1337004]
ENSMUSG00000004849	0	0	0	0	0	0	isRMAE	0	0	0	0	0	0	1	Ap1s1	adaptor protein complex AP-1, sigma 1 [Source:MGI Symbol;Acc:MGI:1098244]
ENSMUSG00000021822	0	0	0	0	0	0	isRMAE	0	0	0	0	0	0	1	Plau	plasminogen activator, urokinase [Source:MGI Symbol;Acc:MGI:97611]
ENSMUSG00000051599	0	0	0	0	0	0	isRMAE	0	0	isRMAE	0	0	0	2	Pcdhb2	protocadherin beta 2 [Source:MGI Symbol;Acc:MGI:2136735]
ENSMUSG00000020620	0	0	0	0	0	0	isRMAE	0	0	0	0	0	0	1	Abca8b	ATP-binding cassette, sub-family A (ABC1), member 8b [Source:MGI Symbol;Acc:MGI:1351668]
ENSMUSG00000025572	0	0	0	0	0	0	isRMAE	0	0	0	0	0	0	1	Tmc6	transmembrane channel-like gene family 6 [Source:MGI Symbol;Acc:MGI:1098686]
ENSMUSG00000022505	0	0	0	0	0	0	isRMAE	0	0	isRMAE	0	0	0	2	Emp2	epithelial membrane protein 2 [Source:MGI Symbol;Acc:MGI:1098726]
ENSMUSG00000015766	0	0	0	0	0	0	isRMAE	0	0	0	0	isRMAE	isRMAE	3	Eps8	epidermal growth factor receptor pathway substrate 8 [Source:MGI Symbol;Acc:MGI:104684]
ENSMUSG00000074151	0	0	0	0	0	0	isRMAE	0	0	0	0	0	0	1	Nlrc5	NLR family, CARD domain containing 5 [Source:MGI Symbol;Acc:MGI:3612191]
ENSMUSG00000021287	0	0	0	0	0	0	isRMAE	isRMAE	0	0	0	0	0	2	Xrcc3	X-ray repair complementing defective repair in Chinese hamster cells 3 [Source:MGI Symbol;Acc:MGI:1921585]
ENSMUSG00000037499	0	0	0	0	0	0	isRMAE	0	0	0	0	0	0	1	Nenf	neuron derived neurotrophic factor [Source:MGI Symbol;Acc:MGI:1913458]
ENSMUSG00000035561	0	0	0	0	0	0	isRMAE	0	0	0	0	0	0	1	Aldh1b1	aldehyde dehydrogenase 1 family, member B1 [Source:MGI Symbol;Acc:MGI:1919785]
ENSMUSG00000045598	0	0	0	0	0	0	isRMAE	0	0	0	0	0	0	1	Zfp553	zinc finger protein 553 [Source:MGI Symbol;Acc:MGI:2384725]
ENSMUSG00000026204	0	0	0	0	0	0	isRMAE	0	0	0	0	0	0	1	Ptprn	protein tyrosine phosphatase, receptor type, N [Source:MGI Symbol;Acc:MGI:102765]
ENSMUSG00000054942	0	0	0	0	0	0	isRMAE	0	0	0	0	0	0	1	Miga1	mitoguardin 1 [Source:MGI Symbol;Acc:MGI:1924567]
ENSMUSG00000024197	0	0	0	0	0	0	isRMAE	0	0	isRMAE	0	0	0	2	Plin3	perilipin 3 [Source:MGI Symbol;Acc:MGI:1914155]
ENSMUSG00000021728	0	0	0	0	0	0	isRMAE	0	0	0	0	0	0	1	Emb	embigin [Source:MGI Symbol;Acc:MGI:95321]
ENSMUSG00000001665	0	0	0	0	0	0	isRMAE	0	0	0	0	0	0	1	Gstt3	glutathione S-transferase, theta 3 [Source:MGI Symbol;Acc:MGI:2143526]
ENSMUSG00000022665	0	0	0	0	0	0	isRMAE	0	0	0	0	0	0	1	Ccdc80	coiled-coil domain containing 80 [Source:MGI Symbol;Acc:MGI:1915146]
ENSMUSG00000028822	0	0	0	0	0	0	isRMAE	0	0	0	0	0	0	1	Tmem50a	transmembrane protein 50A [Source:MGI Symbol;Acc:MGI:1919067]
ENSMUSG00000025413	0	0	0	0	0	0	isRMAE	0	0	0	0	0	0	1	Ttc4	tetratricopeptide repeat domain 4 [Source:MGI Symbol;Acc:MGI:1919604]
ENSMUSG00000033855	0	0	0	0	0	0	isRMAE	0	0	0	0	0	0	1	Ston1	stonin 1 [Source:MGI Symbol;Acc:MGI:1924307]
ENSMUSG00000024172	0	0	0	0	0	0	isRMAE	0	0	0	0	0	0	1	St6gal2	beta galactoside alpha 2,6 sialyltransferase 2 [Source:MGI Symbol;Acc:MGI:2445190]
ENSMUSG00000032812	0	0	0	0	0	0	isRMAE	0	isRMAE	0	0	0	0	2	Arap1	ArfGAP with RhoGAP domain, ankyrin repeat and PH domain 1 [Source:MGI Symbol;Acc:MGI:1916960]
ENSMUSG00000039873	0	0	0	0	0	0	isRMAE	0	0	0	0	0	0	1	Neurl2	neuralized E3 ubiquitin protein ligase 2 [Source:MGI Symbol;Acc:MGI:3043305]
ENSMUSG00000025507	0	0	0	0	0	0	isRMAE	0	0	0	0	0	0	1	Pidd1	p53 induced death domain protein 1 [Source:MGI Symbol;Acc:MGI:1889507]
ENSMUSG00000005054	0	0	0	0	0	0	isRMAE	0	0	0	0	0	0	1	Cstb	cystatin B [Source:MGI Symbol;Acc:MGI:109514]
ENSMUSG00000029851	0	0	0	0	0	0	isRMAE	0	0	0	0	0	0	1	Tcaf2	TRPM8 channel-associated factor 2 [Source:MGI Symbol;Acc:MGI:2385258]
ENSMUSG00000023079	0	0	0	0	0	0	isRMAE	0	0	0	0	0	0	1	Gtf2ird1	general transcription factor II I repeat domain-containing 1 [Source:MGI Symbol;Acc:MGI:1861942]
ENSMUSG00000086290	0	0	0	0	0	0	isRMAE	0	0	0	0	0	0	1	Snhg12	small nucleolar RNA host gene 12 [Source:MGI Symbol;Acc:MGI:1916721]
ENSMUSG00000028970	0	0	0	0	0	0	isRMAE	0	0	0	0	0	0	1	Abcb1b	ATP-binding cassette, sub-family B (MDR/TAP), member 1B [Source:MGI Symbol;Acc:MGI:97568]
ENSMUSG00000040296	0	0	0	0	0	0	isRMAE	0	0	0	0	0	0	1	Ddx58	DEAD/H box helicase 58 [Source:MGI Symbol;Acc:MGI:2442858]
ENSMUSG00000025466	0	0	0	0	0	0	isRMAE	0	0	isRMAE	0	0	0	2	Fuom	fucose mutarotase [Source:MGI Symbol;Acc:MGI:1916314]
ENSMUSG00000030170	0	0	0	0	0	0	isRMAE	0	0	0	0	0	0	1	Wnt5b	wingless-type MMTV integration site family, member 5B [Source:MGI Symbol;Acc:MGI:98959]
ENSMUSG00000027894	0	0	0	0	0	0	isRMAE	0	0	0	0	0	0	1	Slc6a17	solute carrier family 6 (neurotransmitter transporter), member 17 [Source:MGI Symbol;Acc:MGI:2442535]
ENSMUSG00000044528	0	0	0	0	0	0	isRMAE	0	0	0	0	0	0	1	Tram1l1	translocation associated membrane protein 1-like 1 [Source:MGI Symbol;Acc:MGI:2443503]
ENSMUSG00000062031	0	0	0	0	0	0	isRMAE	0	0	0	0	0	0	1	Pgghg	protein glucosylgalactosylhydroxylysine glucosidase [Source:MGI Symbol;Acc:MGI:2444047]
ENSMUSG00000027868	0	0	0	0	0	0	isRMAE	0	isRMAE	0	0	0	0	2	Tbx15	T-box 15 [Source:MGI Symbol;Acc:MGI:1277234]
ENSMUSG00000034891	0	0	0	0	0	0	isRMAE	0	0	0	0	0	0	1	Sncb	synuclein, beta [Source:MGI Symbol;Acc:MGI:1889011]
ENSMUSG00000056938	0	0	0	0	0	0	isRMAE	0	0	0	0	0	0	1	Acbd4	acyl-Coenzyme A binding domain containing 4 [Source:MGI Symbol;Acc:MGI:1914381]
ENSMUSG00000018567	0	0	0	0	0	0	isRMAE	0	0	0	0	0	0	1	Gabarap	gamma-aminobutyric acid receptor associated protein [Source:MGI Symbol;Acc:MGI:1861742]
ENSMUSG00000030638	0	0	0	0	0	0	isRMAE	0	0	isRMAE	0	0	0	2	Sh3gl3	SH3-domain GRB2-like 3 [Source:MGI Symbol;Acc:MGI:700011]
ENSMUSG00000044681	0	0	0	0	0	0	isRMAE	0	0	0	0	0	0	1	Cnpy1	canopy FGF signaling regulator 1 [Source:MGI Symbol;Acc:MGI:2442451]
ENSMUSG00000086859	0	0	0	0	0	0	isRMAE	0	0	0	0	0	0	1	Snhg20	small nucleolar RNA host gene 20 [Source:MGI Symbol;Acc:MGI:1924222]
ENSMUSG00000025505	0	0	0	0	0	0	isRMAE	0	0	0	0	0	0	1	Tmem80	transmembrane protein 80 [Source:MGI Symbol;Acc:MGI:1918698]
ENSMUSG00000045608	0	0	0	0	0	0	isRMAE	0	isRMAE	0	0	0	0	2	Dbx2	developing brain homeobox 2 [Source:MGI Symbol;Acc:MGI:107445]
ENSMUSG00000028655	0	0	0	0	0	0	isRMAE	0	0	0	0	0	0	1	Mfsd2a	major facilitator superfamily domain containing 2A [Source:MGI Symbol;Acc:MGI:1923824]
ENSMUSG00000033377	0	0	0	0	0	0	isRMAE	0	0	0	0	0	0	1	Palmd	palmdelphin [Source:MGI Symbol;Acc:MGI:2148896]
ENSMUSG00000040690	0	0	0	0	0	0	isRMAE	0	0	0	0	0	0	1	Col16a1	collagen, type XVI, alpha 1 [Source:MGI Symbol;Acc:MGI:1095396]
ENSMUSG00000034796	0	0	0	0	0	0	isRMAE	0	0	0	0	0	0	1	Cpne7	copine VII [Source:MGI Symbol;Acc:MGI:2142747]
ENSMUSG00000021579	0	0	0	0	0	0	isRMAE	0	0	0	0	0	0	1	Lrrc14b	leucine rich repeat containing 14B [Source:MGI Symbol;Acc:MGI:2145269]
ENSMUSG00000031924	0	0	0	0	0	0	isRMAE	0	0	0	0	0	0	1	Cyb5b	cytochrome b5 type B [Source:MGI Symbol;Acc:MGI:1913677]
ENSMUSG00000027199	0	0	0	0	0	0	isRMAE	0	0	0	0	0	0	1	Gatm	glycine amidinotransferase (L-arginine:glycine amidinotransferase) [Source:MGI Symbol;Acc:MGI:1914342]
ENSMUSG00000044708	0	0	0	0	0	0	isRMAE	0	0	0	0	0	0	1	Kcnj10	potassium inwardly-rectifying channel, subfamily J, member 10 [Source:MGI Symbol;Acc:MGI:1194504]
ENSMUSG00000054716	0	0	0	0	0	0	isRMAE	0	0	0	0	0	0	1	Zfp771	zinc finger protein 771 [Source:MGI Symbol;Acc:MGI:2442050]
ENSMUSG00000073233	0	0	0	0	0	0	isRMAE	0	0	0	0	0	0	1	Nfyc-ps	nuclear transcription factor-Y gamma, pseudogene [Source:MGI Symbol;Acc:MGI:3643264]
ENSMUSG00000026109	0	0	0	0	0	0	isRMAE	0	0	isRMAE	0	0	0	2	Tmeff2	transmembrane protein with EGF-like and two follistatin-like domains 2 [Source:MGI Symbol;Acc:MGI:1861735]
ENSMUSG00000002897	0	0	0	0	0	0	isRMAE	0	0	0	0	0	0	1	Il17ra	interleukin 17 receptor A [Source:MGI Symbol;Acc:MGI:107399]
ENSMUSG00000004267	0	0	0	0	0	0	isRMAE	isRMAE	0	0	0	0	0	2	Eno2	enolase 2, gamma neuronal [Source:MGI Symbol;Acc:MGI:95394]
ENSMUSG00000053475	0	0	0	0	0	0	isRMAE	0	0	0	0	0	0	1	Tnfaip6	tumor necrosis factor alpha induced protein 6 [Source:MGI Symbol;Acc:MGI:1195266]
ENSMUSG00000004043	0	0	0	0	0	0	isRMAE	0	isRMAE	0	0	0	0	2	Stat5a	signal transducer and activator of transcription 5A [Source:MGI Symbol;Acc:MGI:103036]
ENSMUSG00000031760	0	0	0	0	0	0	isRMAE	0	isRMAE	0	0	0	0	2	Mt3	metallothionein 3 [Source:MGI Symbol;Acc:MGI:97173]
ENSMUSG00000069763	0	0	0	0	0	0	isRMAE	0	0	0	0	0	0	1	Tmem100	transmembrane protein 100 [Source:MGI Symbol;Acc:MGI:1915138]
ENSMUSG00000025203	0	0	0	0	0	0	isRMAE	0	isRMAE	0	0	0	0	2	Scd2	stearoyl-Coenzyme A desaturase 2 [Source:MGI Symbol;Acc:MGI:98240]
ENSMUSG00000022074	0	0	0	0	0	0	isRMAE	0	isRMAE	0	0	0	0	2	Tnfrsf10b	tumor necrosis factor receptor superfamily, member 10b [Source:MGI Symbol;Acc:MGI:1341090]
ENSMUSG00000006050	0	0	0	0	0	0	isRMAE	0	0	0	0	0	0	1	Sra1	steroid receptor RNA activator 1 [Source:MGI Symbol;Acc:MGI:1344414]
ENSMUSG00000083282	0	0	0	0	0	0	isRMAE	0	0	isRMAE	0	0	0	2	Ctsf	cathepsin F [Source:MGI Symbol;Acc:MGI:1861434]
ENSMUSG00000056941	0	0	0	0	0	0	isRMAE	0	0	0	0	0	0	1	Commd7	COMM domain containing 7 [Source:MGI Symbol;Acc:MGI:1914197]
ENSMUSG00000023284	0	0	0	0	0	0	isRMAE	0	0	0	0	0	0	1	Zfp605	zinc finger protein 605 [Source:MGI Symbol;Acc:MGI:2444933]
ENSMUSG00000026031	0	0	0	0	0	0	isRMAE	0	isRMAE	0	0	0	0	2	Cflar	CASP8 and FADD-like apoptosis regulator [Source:MGI Symbol;Acc:MGI:1336166]
ENSMUSG00000005501	0	0	0	0	0	0	isRMAE	0	0	0	0	0	0	1	Usp40	ubiquitin specific peptidase 40 [Source:MGI Symbol;Acc:MGI:2443184]
ENSMUSG00000022436	0	0	0	0	0	0	isRMAE	0	0	0	0	0	0	1	Sh3bp1	SH3-domain binding protein 1 [Source:MGI Symbol;Acc:MGI:104603]
ENSMUSG00000020903	0	0	0	0	0	0	isRMAE	0	0	0	0	0	0	1	Stx8	syntaxin 8 [Source:MGI Symbol;Acc:MGI:1890156]
ENSMUSG00000087596	0	0	0	0	0	0	isRMAE	0	0	0	0	0	0	1	Gm11715	predicted gene 11715 [Source:MGI Symbol;Acc:MGI:3702026]
ENSMUSG00000026946	0	0	0	0	0	0	isRMAE	0	0	0	0	0	0	1	Nmi	N-myc (and STAT) interactor [Source:MGI Symbol;Acc:MGI:1928368]
ENSMUSG00000078931	0	0	0	0	0	0	isRMAE	0	0	0	0	0	0	1	Pdf	peptide deformylase (mitochondrial) [Source:MGI Symbol;Acc:MGI:1915273]
ENSMUSG00000019842	0	0	0	0	0	0	isRMAE	0	0	0	0	0	0	1	Traf3ip2	TRAF3 interacting protein 2 [Source:MGI Symbol;Acc:MGI:2143599]
ENSMUSG00000025971	0	0	0	0	0	0	isRMAE	0	0	0	0	0	0	1	Maip1	matrix AAA peptidase interacting protein 1 [Source:MGI Symbol;Acc:MGI:1915365]
ENSMUSG00000029161	0	0	0	0	0	0	isRMAE	0	0	0	0	0	0	1	Cgref1	cell growth regulator with EF hand domain 1 [Source:MGI Symbol;Acc:MGI:1915817]
ENSMUSG00000053835	0	0	0	0	0	0	isRMAE	0	0	0	0	0	0	1	H2-T24	histocompatibility 2, T region locus 24 [Source:MGI Symbol;Acc:MGI:95958]
ENSMUSG00000071632	0	0	0	0	0	0	isRMAE	0	isRMAE	isRMAE	0	0	0	3	2510002D24Rik	RIKEN cDNA 2510002D24 gene [Source:MGI Symbol;Acc:MGI:1919557]
ENSMUSG00000028179	0	0	0	0	0	0	isRMAE	0	0	0	0	0	0	1	Cth	cystathionase (cystathionine gamma-lyase) [Source:MGI Symbol;Acc:MGI:1339968]
ENSMUSG00000038286	0	0	0	0	0	0	isRMAE	0	0	isRMAE	0	0	0	2	Bphl	biphenyl hydrolase-like (serine hydrolase, breast epithelial mucin-associated antigen) [Source:MGI Symbol;Acc:MGI:1915271]
ENSMUSG00000050777	0	0	0	0	0	0	isRMAE	0	0	0	0	0	0	1	Tmem37	transmembrane protein 37 [Source:MGI Symbol;Acc:MGI:2157899]
ENSMUSG00000070003	0	0	0	0	0	0	isRMAE	0	isRMAE	0	0	0	0	2	Ssbp4	single stranded DNA binding protein 4 [Source:MGI Symbol;Acc:MGI:1924150]
ENSMUSG00000029012	0	0	0	0	0	0	isRMAE	0	0	isRMAE	0	0	0	2	Orc5	origin recognition complex, subunit 5 [Source:MGI Symbol;Acc:MGI:1347044]
ENSMUSG00000044349	0	0	0	0	0	0	isRMAE	0	isRMAE	0	0	0	0	2	Snhg11	small nucleolar RNA host gene 11 [Source:MGI Symbol;Acc:MGI:2441845]
ENSMUSG00000000934	0	0	0	0	0	0	isRMAE	0	0	isRMAE	0	0	0	2	Top1mt	DNA topoisomerase 1, mitochondrial [Source:MGI Symbol;Acc:MGI:1920210]
ENSMUSG00000078184	0	0	0	0	0	0	0	isRMAE	0	0	0	0	0	1	Rbm8a2	RNA binding motif protein 8A2 [Source:MGI Symbol;Acc:MGI:3612447]
ENSMUSG00000078640	0	0	0	0	0	0	0	isRMAE	0	0	0	0	0	1	Gm11627	predicted gene 11627 [Source:MGI Symbol;Acc:MGI:3650659]
ENSMUSG00000022229	0	0	0	0	0	0	0	isRMAE	0	0	0	0	0	1	Atp12a	ATPase, H+/K+ transporting, nongastric, alpha polypeptide [Source:MGI Symbol;Acc:MGI:1926943]
ENSMUSG00000031714	0	0	0	0	0	0	0	isRMAE	0	0	0	0	0	1	Gab1	growth factor receptor bound protein 2-associated protein 1 [Source:MGI Symbol;Acc:MGI:108088]
ENSMUSG00000020409	0	0	0	0	0	0	0	isRMAE	0	0	0	0	0	1	Slu7	SLU7 splicing factor homolog (S. cerevisiae) [Source:MGI Symbol;Acc:MGI:2385598]
ENSMUSG00000024423	0	0	0	0	0	0	0	isRMAE	0	isRMAE	0	0	0	2	Impact	impact, RWD domain protein [Source:MGI Symbol;Acc:MGI:1098233]
ENSMUSG00000051855	0	0	0	0	0	0	0	isRMAE	isRMAE	isRMAE	0	0	0	3	Mest	mesoderm specific transcript [Source:MGI Symbol;Acc:MGI:96968]
ENSMUSG00000054128	0	0	0	0	0	0	0	isRMAE	0	0	0	0	0	1	H2-T3	histocompatibility 2, T region locus 3 [Source:MGI Symbol;Acc:MGI:95959]
ENSMUSG00000068547	0	0	0	0	0	0	0	isRMAE	0	0	0	0	0	1	Clca4a	chloride channel accessory 4A [Source:MGI Symbol;Acc:MGI:2139744]
ENSMUSG00000084291	0	0	0	0	0	0	0	isRMAE	0	0	0	0	0	1	Gm6654	predicted pseudogene 6654 [Source:MGI Symbol;Acc:MGI:3648118]
ENSMUSG00000034112	0	0	0	0	0	0	0	isRMAE	0	0	0	0	0	1	Atp2c2	ATPase, Ca++ transporting, type 2C, member 2 [Source:MGI Symbol;Acc:MGI:1916297]
ENSMUSG00000031647	0	0	0	0	0	0	0	isRMAE	0	0	0	0	0	1	Mfap3l	microfibrillar-associated protein 3-like [Source:MGI Symbol;Acc:MGI:1918556]
ENSMUSG00000025020	0	0	0	0	0	0	0	isRMAE	0	0	0	0	0	1	Slit1	slit guidance ligand 1 [Source:MGI Symbol;Acc:MGI:1315203]
ENSMUSG00000020059	0	0	0	0	0	0	0	isRMAE	0	0	0	0	0	1	Sycp3	synaptonemal complex protein 3 [Source:MGI Symbol;Acc:MGI:109542]
ENSMUSG00000037280	0	0	0	0	0	0	0	isRMAE	0	0	0	0	0	1	Galnt6	polypeptide N-acetylgalactosaminyltransferase 6 [Source:MGI Symbol;Acc:MGI:1891640]
ENSMUSG00000028780	0	0	0	0	0	0	0	isRMAE	0	isRMAE	0	0	0	2	Sema3c	sema domain, immunoglobulin domain (Ig), short basic domain, secreted, (semaphorin) 3C [Source:MGI Symbol;Acc:MGI:107557]
ENSMUSG00000028127	0	0	0	0	0	0	0	isRMAE	0	0	0	0	0	1	Abcd3	ATP-binding cassette, sub-family D (ALD), member 3 [Source:MGI Symbol;Acc:MGI:1349216]
ENSMUSG00000001119	0	0	0	0	0	0	0	isRMAE	0	0	0	0	0	1	Col6a1	collagen, type VI, alpha 1 [Source:MGI Symbol;Acc:MGI:88459]
ENSMUSG00000086391	0	0	0	0	0	0	0	isRMAE	0	0	0	0	0	1	1700042O10Rik	RIKEN cDNA 1700042O10 gene [Source:MGI Symbol;Acc:MGI:1920571]
ENSMUSG00000027656	0	0	0	0	0	0	0	isRMAE	0	0	0	0	0	1	Ccn5	cellular communication network factor 5 [Source:MGI Symbol;Acc:MGI:1328326]
ENSMUSG00000020176	0	0	0	0	0	0	0	isRMAE	0	0	0	0	0	1	Grb10	growth factor receptor bound protein 10 [Source:MGI Symbol;Acc:MGI:103232]
ENSMUSG00000038776	0	0	0	0	0	0	0	isRMAE	0	0	0	0	0	1	Ephx1	epoxide hydrolase 1, microsomal [Source:MGI Symbol;Acc:MGI:95405]
ENSMUSG00000006494	0	0	0	0	0	0	0	isRMAE	0	0	0	0	0	1	Pdk1	pyruvate dehydrogenase kinase, isoenzyme 1 [Source:MGI Symbol;Acc:MGI:1926119]
ENSMUSG00000018362	0	0	0	0	0	0	0	isRMAE	0	0	0	0	0	1	Kpna2	karyopherin (importin) alpha 2 [Source:MGI Symbol;Acc:MGI:103561]
ENSMUSG00000022477	0	0	0	0	0	0	0	isRMAE	0	0	0	0	0	1	Aco2	aconitase 2, mitochondrial [Source:MGI Symbol;Acc:MGI:87880]
ENSMUSG00000025825	0	0	0	0	0	0	0	isRMAE	0	0	0	0	0	1	Iscu	iron-sulfur cluster assembly enzyme [Source:MGI Symbol;Acc:MGI:1913633]
ENSMUSG00000027750	0	0	0	0	0	0	0	isRMAE	0	0	0	0	0	1	Postn	periostin, osteoblast specific factor [Source:MGI Symbol;Acc:MGI:1926321]
ENSMUSG00000021185	0	0	0	0	0	0	0	isRMAE	0	0	0	isRMAE	0	2	Dglucy	D-glutamate cyclase [Source:MGI Symbol;Acc:MGI:2444813]
ENSMUSG00000029695	0	0	0	0	0	0	0	isRMAE	0	0	0	0	0	1	Aass	aminoadipate-semialdehyde synthase [Source:MGI Symbol;Acc:MGI:1353573]
ENSMUSG00000053819	0	0	0	0	0	0	0	isRMAE	0	0	0	isRMAE	0	2	Camk2d	calcium/calmodulin-dependent protein kinase II, delta [Source:MGI Symbol;Acc:MGI:1341265]
ENSMUSG00000080989	0	0	0	0	0	0	0	isRMAE	0	0	0	0	0	1	Gm14048	predicted gene 14048 [Source:MGI Symbol;Acc:MGI:3650660]
ENSMUSG00000027514	0	0	0	0	0	0	0	isRMAE	0	0	0	0	0	1	Zbp1	Z-DNA binding protein 1 [Source:MGI Symbol;Acc:MGI:1927449]
ENSMUSG00000074635	0	0	0	0	0	0	0	isRMAE	0	0	0	0	0	1	3110070M22Rik	RIKEN cDNA 3110070M22 gene [Source:MGI Symbol;Acc:MGI:1914554]
ENSMUSG00000054196	0	0	0	0	0	0	0	isRMAE	0	0	0	0	0	1	Cthrc1	collagen triple helix repeat containing 1 [Source:MGI Symbol;Acc:MGI:1915838]
ENSMUSG00000005774	0	0	0	0	0	0	0	isRMAE	0	0	0	0	0	1	Rfx5	regulatory factor X, 5 (influences HLA class II expression) [Source:MGI Symbol;Acc:MGI:1858421]
ENSMUSG00000045464	0	0	0	0	0	0	0	isRMAE	0	isRMAE	0	0	0	2	2810002D19Rik	RIKEN cDNA 2810002D19 gene [Source:MGI Symbol;Acc:MGI:1913707]
ENSMUSG00000023939	0	0	0	0	0	0	0	isRMAE	0	0	0	0	0	1	Mrpl14	mitochondrial ribosomal protein L14 [Source:MGI Symbol;Acc:MGI:1333864]
ENSMUSG00000022032	0	0	0	0	0	0	0	isRMAE	0	isRMAE	0	0	0	2	Scara5	scavenger receptor class A, member 5 [Source:MGI Symbol;Acc:MGI:1918395]
ENSMUSG00000036858	0	0	0	0	0	0	0	isRMAE	0	0	0	0	0	1	Ptcra	pre T cell antigen receptor alpha [Source:MGI Symbol;Acc:MGI:104857]
ENSMUSG00000059447	0	0	0	0	0	0	0	isRMAE	0	0	0	0	0	1	Hadhb	hydroxyacyl-CoA dehydrogenase trifunctional multienzyme complex subunit beta [Source:MGI Symbol;Acc:MGI:2136381]
ENSMUSG00000033373	0	0	0	0	0	0	0	isRMAE	0	0	0	0	0	1	Fntb	farnesyltransferase, CAAX box, beta [Source:MGI Symbol;Acc:MGI:1861305]
ENSMUSG00000032666	0	0	0	0	0	0	0	isRMAE	0	0	0	0	0	1	1700025G04Rik	RIKEN cDNA 1700025G04 gene [Source:MGI Symbol;Acc:MGI:1916649]
ENSMUSG00000029231	0	0	0	0	0	0	0	isRMAE	0	0	0	0	0	1	Pdgfra	platelet derived growth factor receptor, alpha polypeptide [Source:MGI Symbol;Acc:MGI:97530]
ENSMUSG00000036853	0	0	0	0	0	0	0	isRMAE	0	0	0	0	0	1	Mcoln3	mucolipin 3 [Source:MGI Symbol;Acc:MGI:1890500]
ENSMUSG00000027695	0	0	0	0	0	0	0	isRMAE	0	0	0	0	isRMAE	2	Pld1	phospholipase D1 [Source:MGI Symbol;Acc:MGI:109585]
ENSMUSG00000004952	0	0	0	0	0	0	0	isRMAE	0	0	0	0	0	1	Rasa4	RAS p21 protein activator 4 [Source:MGI Symbol;Acc:MGI:1858600]
ENSMUSG00000036905	0	0	0	0	0	0	0	isRMAE	0	0	0	0	0	1	C1qb	complement component 1, q subcomponent, beta polypeptide [Source:MGI Symbol;Acc:MGI:88224]
ENSMUSG00000003948	0	0	0	0	0	0	0	isRMAE	0	0	0	0	0	1	Mmd	monocyte to macrophage differentiation-associated [Source:MGI Symbol;Acc:MGI:1914718]
ENSMUSG00000087439	0	0	0	0	0	0	0	isRMAE	0	0	0	0	0	1	Gm15788	predicted gene 15788 [Source:MGI Symbol;Acc:MGI:3783230]
ENSMUSG00000086730	0	0	0	0	0	0	0	isRMAE	0	0	0	0	0	1	Platr12	pluripotency associated transcript 12 [Source:MGI Symbol;Acc:MGI:3651341]
ENSMUSG00000010609	0	0	0	0	0	0	0	isRMAE	0	0	0	0	0	1	Psen2	presenilin 2 [Source:MGI Symbol;Acc:MGI:109284]
ENSMUSG00000070953	0	0	0	0	0	0	0	isRMAE	0	0	0	0	0	1	Rabepk	Rab9 effector protein with kelch motifs [Source:MGI Symbol;Acc:MGI:2139530]
ENSMUSG00000056130	0	0	0	0	0	0	0	isRMAE	0	0	0	0	0	1	Ticam2	toll-like receptor adaptor molecule 2 [Source:MGI Symbol;Acc:MGI:3040056]
ENSMUSG00000033740	0	0	0	0	0	0	0	0	isRMAE	0	0	0	0	1	St18	suppression of tumorigenicity 18 [Source:MGI Symbol;Acc:MGI:2446700]
ENSMUSG00000078452	0	0	0	0	0	0	0	0	isRMAE	0	0	0	0	1	Raet1d	retinoic acid early transcript delta [Source:MGI Symbol;Acc:MGI:1861032]
ENSMUSG00000070354	0	0	0	0	0	0	0	0	isRMAE	0	0	0	0	1	Evi2	ecotropic viral integration site 2 [Source:MGI Symbol;Acc:MGI:5439444]
ENSMUSG00000093938	0	0	0	0	0	0	0	0	isRMAE	0	0	0	0	1	Evi2b	ecotropic viral integration site 2b [Source:MGI Symbol;Acc:MGI:1890682]
ENSMUSG00000072115	0	0	0	0	0	0	0	0	isRMAE	0	0	0	0	1	Ang	angiogenin, ribonuclease, RNase A family, 5 [Source:MGI Symbol;Acc:MGI:88022]
ENSMUSG00000024036	0	0	0	0	0	0	0	0	isRMAE	0	0	0	0	1	Slc37a1	solute carrier family 37 (glycerol-3-phosphate transporter), member 1 [Source:MGI Symbol;Acc:MGI:2446181]
ENSMUSG00000117011	0	0	0	0	0	0	0	0	isRMAE	0	0	0	0	1	E130008D07Rik	RIKEN cDNA E130008D07 gene [Source:MGI Symbol;Acc:MGI:3584523]
ENSMUSG00000090307	0	0	0	0	0	0	0	0	isRMAE	0	0	0	0	1	1700071M16Rik	RIKEN cDNA 1700071M16 gene [Source:MGI Symbol;Acc:MGI:1920754]
ENSMUSG00000086273	0	0	0	0	0	0	0	0	isRMAE	0	0	0	0	1	Rbm46os	RNA binding motif protein 46, opposite strand [Source:MGI Symbol;Acc:MGI:1925462]
ENSMUSG00000028601	0	0	0	0	0	0	0	0	isRMAE	isRMAE	0	0	0	2	Echdc2	enoyl Coenzyme A hydratase domain containing 2 [Source:MGI Symbol;Acc:MGI:1289238]
ENSMUSG00000098230	0	0	0	0	0	0	0	0	isRMAE	0	0	0	0	1	1700095B10Rik	RIKEN cDNA 1700095B10 gene [Source:MGI Symbol;Acc:MGI:1914610]
ENSMUSG00000085271	0	0	0	0	0	0	0	0	isRMAE	0	0	0	0	1	E130006D01Rik	RIKEN cDNA E130006D01 gene [Source:MGI Symbol;Acc:MGI:2685527]
ENSMUSG00000025855	0	0	0	0	0	0	0	0	isRMAE	0	0	0	0	1	Prkar1b	protein kinase, cAMP dependent regulatory, type I beta [Source:MGI Symbol;Acc:MGI:97759]
ENSMUSG00000054435	0	0	0	0	0	0	0	0	isRMAE	0	0	0	0	1	Gimap4	GTPase, IMAP family member 4 [Source:MGI Symbol;Acc:MGI:1349656]
ENSMUSG00000072999	0	0	0	0	0	0	0	0	isRMAE	0	0	0	0	1	Gm15401	predicted gene 15401 [Source:MGI Symbol;Acc:MGI:3642201]
ENSMUSG00000108709	0	0	0	0	0	0	0	0	isRMAE	0	0	0	0	1	4933431G14Rik	RIKEN cDNA 4933431G14 gene [Source:MGI Symbol;Acc:MGI:1918515]
ENSMUSG00000091510	0	0	0	0	0	0	0	0	isRMAE	0	0	0	0	1	Mtag2	metastasis associated gene 2 [Source:MGI Symbol;Acc:MGI:1860766]
ENSMUSG00000030737	0	0	0	0	0	0	0	0	isRMAE	0	0	0	0	1	Slco2b1	solute carrier organic anion transporter family, member 2b1 [Source:MGI Symbol;Acc:MGI:1351872]
ENSMUSG00000031075	0	0	0	0	0	0	0	0	isRMAE	0	0	0	0	1	Ano1	anoctamin 1, calcium activated chloride channel [Source:MGI Symbol;Acc:MGI:2142149]
ENSMUSG00000005540	0	0	0	0	0	0	0	0	isRMAE	0	0	0	0	1	Fcer2a	Fc receptor, IgE, low affinity II, alpha polypeptide [Source:MGI Symbol;Acc:MGI:95497]
ENSMUSG00000032436	0	0	0	0	0	0	0	0	isRMAE	0	0	0	0	1	Cmtm7	CKLF-like MARVEL transmembrane domain containing 7 [Source:MGI Symbol;Acc:MGI:2447166]
ENSMUSG00000025777	0	0	0	0	0	0	0	0	isRMAE	0	0	0	0	1	Gdap1	ganglioside-induced differentiation-associated-protein 1 [Source:MGI Symbol;Acc:MGI:1338002]
ENSMUSG00000103746	0	0	0	0	0	0	0	0	isRMAE	0	0	0	0	1	1700001G17Rik	RIKEN cDNA 1700001G17 gene [Source:MGI Symbol;Acc:MGI:1914753]
ENSMUSG00000026072	0	0	0	0	0	0	0	0	isRMAE	0	0	0	0	1	Il1r1	interleukin 1 receptor, type I [Source:MGI Symbol;Acc:MGI:96545]
ENSMUSG00000070942	0	0	0	0	0	0	0	0	isRMAE	0	0	0	0	1	Il1rl2	interleukin 1 receptor-like 2 [Source:MGI Symbol;Acc:MGI:1913107]
ENSMUSG00000025946	0	0	0	0	0	0	0	0	isRMAE	0	0	0	0	1	Pth2r	parathyroid hormone 2 receptor [Source:MGI Symbol;Acc:MGI:2180917]
ENSMUSG00000026271	0	0	0	0	0	0	0	0	isRMAE	0	0	0	0	1	Gpr35	G protein-coupled receptor 35 [Source:MGI Symbol;Acc:MGI:1929509]
ENSMUSG00000026547	0	0	0	0	0	0	0	0	isRMAE	0	0	0	0	1	Tagln2	transgelin 2 [Source:MGI Symbol;Acc:MGI:1312985]
ENSMUSG00000026347	0	0	0	0	0	0	0	0	isRMAE	0	0	0	0	1	Tmem163	transmembrane protein 163 [Source:MGI Symbol;Acc:MGI:1919410]
ENSMUSG00000010311	0	0	0	0	0	0	0	0	isRMAE	0	0	0	0	1	Optc	opticin [Source:MGI Symbol;Acc:MGI:2151113]
ENSMUSG00000004110	0	0	0	0	0	0	0	0	isRMAE	0	0	0	isRMAE	2	Cacna1e	calcium channel, voltage-dependent, R type, alpha 1E subunit [Source:MGI Symbol;Acc:MGI:106217]
ENSMUSG00000038026	0	0	0	0	0	0	0	0	isRMAE	0	0	0	0	1	Kcnj9	potassium inwardly-rectifying channel, subfamily J, member 9 [Source:MGI Symbol;Acc:MGI:108007]
ENSMUSG00000037375	0	0	0	0	0	0	0	0	isRMAE	0	0	0	0	1	Hhat	hedgehog acyltransferase [Source:MGI Symbol;Acc:MGI:2444681]
ENSMUSG00000047642	0	0	0	0	0	0	0	0	isRMAE	0	0	0	0	1	D930020B18Rik	RIKEN cDNA D930020B18 gene [Source:MGI Symbol;Acc:MGI:2442001]
ENSMUSG00000071324	0	0	0	0	0	0	0	0	isRMAE	0	0	0	0	1	Armc2	armadillo repeat containing 2 [Source:MGI Symbol;Acc:MGI:1916449]
ENSMUSG00000056073	0	0	0	0	0	0	0	0	isRMAE	0	0	0	0	1	Grik2	glutamate receptor, ionotropic, kainate 2 (beta 2) [Source:MGI Symbol;Acc:MGI:95815]
ENSMUSG00000035189	0	0	0	0	0	0	0	0	isRMAE	0	0	0	0	1	Ano4	anoctamin 4 [Source:MGI Symbol;Acc:MGI:2443344]
ENSMUSG00000019892	0	0	0	0	0	0	0	0	isRMAE	0	0	0	0	1	Lrriq1	leucine-rich repeats and IQ motif containing 1 [Source:MGI Symbol;Acc:MGI:1922228]
ENSMUSG00000049721	0	0	0	0	0	0	0	0	isRMAE	0	0	0	0	1	Gal3st1	galactose-3-O-sulfotransferase 1 [Source:MGI Symbol;Acc:MGI:1858277]
ENSMUSG00000044629	0	0	0	0	0	0	0	0	isRMAE	0	0	0	0	1	Cnrip1	cannabinoid receptor interacting protein 1 [Source:MGI Symbol;Acc:MGI:1917505]
ENSMUSG00000049904	0	0	0	0	0	0	0	0	isRMAE	0	0	0	0	1	Tmem17	transmembrane protein 17 [Source:MGI Symbol;Acc:MGI:2144205]
ENSMUSG00000020707	0	0	0	0	0	0	0	0	isRMAE	0	0	0	0	1	Rnf135	ring finger protein 135 [Source:MGI Symbol;Acc:MGI:1919206]
ENSMUSG00000020701	0	0	0	0	0	0	0	0	isRMAE	0	0	0	0	1	Tmem132e	transmembrane protein 132E [Source:MGI Symbol;Acc:MGI:2685490]
ENSMUSG00000086552	0	0	0	0	0	0	0	0	isRMAE	0	0	0	0	1	Dlx4os	distal-less homeobox 4, opposite strand [Source:MGI Symbol;Acc:MGI:2444057]
ENSMUSG00000038560	0	0	0	0	0	0	0	0	isRMAE	0	0	0	0	1	Sp6	trans-acting transcription factor 6 [Source:MGI Symbol;Acc:MGI:1932575]
ENSMUSG00000017195	0	0	0	0	0	0	0	0	isRMAE	0	0	0	0	1	Zpbp2	zona pellucida binding protein 2 [Source:MGI Symbol;Acc:MGI:1916626]
ENSMUSG00000001558	0	0	0	0	0	0	0	0	isRMAE	0	0	0	0	1	Klhl10	kelch-like 10 [Source:MGI Symbol;Acc:MGI:2181067]
ENSMUSG00000017167	0	0	0	0	0	0	0	0	isRMAE	0	0	0	0	1	Cntnap1	contactin associated protein-like 1 [Source:MGI Symbol;Acc:MGI:1858201]
ENSMUSG00000020758	0	0	0	0	0	0	0	0	isRMAE	0	0	0	0	1	Itgb4	integrin beta 4 [Source:MGI Symbol;Acc:MGI:96613]
ENSMUSG00000050106	0	0	0	0	0	0	0	0	isRMAE	0	0	0	0	1	Tmc8	transmembrane channel-like gene family 8 [Source:MGI Symbol;Acc:MGI:2669037]
ENSMUSG00000020120	0	0	0	0	0	0	0	0	isRMAE	0	0	0	0	1	Plek	pleckstrin [Source:MGI Symbol;Acc:MGI:1860485]
ENSMUSG00000053519	0	0	0	0	0	0	0	0	isRMAE	0	0	0	0	1	Kcnip1	Kv channel-interacting protein 1 [Source:MGI Symbol;Acc:MGI:1917607]
ENSMUSG00000047342	0	0	0	0	0	0	0	0	isRMAE	0	0	0	0	1	Zfp286	zinc finger protein 286 [Source:MGI Symbol;Acc:MGI:2384758]
ENSMUSG00000044367	0	0	0	0	0	0	0	0	isRMAE	isRMAE	0	0	0	2	Slc16a13	solute carrier family 16 (monocarboxylic acid transporters), member 13 [Source:MGI Symbol;Acc:MGI:1916559]
ENSMUSG00000000317	0	0	0	0	0	0	0	0	isRMAE	isRMAE	0	0	0	2	Bcl6b	B cell CLL/lymphoma 6, member B [Source:MGI Symbol;Acc:MGI:1278332]
ENSMUSG00000020871	0	0	0	0	0	0	0	0	isRMAE	0	0	0	0	1	Dlx4	distal-less homeobox 4 [Source:MGI Symbol;Acc:MGI:94904]
ENSMUSG00000020734	0	0	0	0	0	0	0	0	isRMAE	0	0	0	0	1	Grin2c	glutamate receptor, ionotropic, NMDA2C (epsilon 3) [Source:MGI Symbol;Acc:MGI:95822]
ENSMUSG00000020591	0	0	0	0	0	0	0	0	isRMAE	0	0	0	0	1	Ntsr2	neurotensin receptor 2 [Source:MGI Symbol;Acc:MGI:108018]
ENSMUSG00000061911	0	0	0	0	0	0	0	0	isRMAE	0	0	0	0	1	Myt1l	myelin transcription factor 1-like [Source:MGI Symbol;Acc:MGI:1100511]
ENSMUSG00000043487	0	0	0	0	0	0	0	0	isRMAE	0	0	0	0	1	Acot6	acyl-CoA thioesterase 6 [Source:MGI Symbol;Acc:MGI:1921287]
ENSMUSG00000045404	0	0	0	0	0	0	0	0	isRMAE	0	0	0	0	1	Kcnk13	potassium channel, subfamily K, member 13 [Source:MGI Symbol;Acc:MGI:2384976]
ENSMUSG00000044456	0	0	0	0	0	0	0	0	isRMAE	0	0	0	0	1	Rin3	Ras and Rab interactor 3 [Source:MGI Symbol;Acc:MGI:2385708]
ENSMUSG00000037660	0	0	0	0	0	0	0	0	isRMAE	0	0	0	0	1	Gdf7	growth differentiation factor 7 [Source:MGI Symbol;Acc:MGI:95690]
ENSMUSG00000071398	0	0	0	0	0	0	0	0	isRMAE	0	0	0	0	1	2410004P03Rik	RIKEN cDNA 2410004P03 gene [Source:MGI Symbol;Acc:MGI:1920917]
ENSMUSG00000051726	0	0	0	0	0	0	0	0	isRMAE	0	0	0	0	1	Kcnf1	potassium voltage-gated channel, subfamily F, member 1 [Source:MGI Symbol;Acc:MGI:2687399]
ENSMUSG00000051367	0	0	0	0	0	0	0	0	isRMAE	0	0	0	0	1	Six1	sine oculis-related homeobox 1 [Source:MGI Symbol;Acc:MGI:102780]
ENSMUSG00000033854	0	0	0	0	0	0	0	0	isRMAE	0	0	0	0	1	Kcnk10	potassium channel, subfamily K, member 10 [Source:MGI Symbol;Acc:MGI:1919508]
ENSMUSG00000021186	0	0	0	0	0	0	0	0	isRMAE	0	0	0	0	1	Fbln5	fibulin 5 [Source:MGI Symbol;Acc:MGI:1346091]
ENSMUSG00000002799	0	0	0	0	0	0	0	0	isRMAE	0	0	0	0	1	Jag2	jagged 2 [Source:MGI Symbol;Acc:MGI:1098270]
ENSMUSG00000021356	0	0	0	0	0	0	0	0	isRMAE	0	0	0	0	1	Irf4	interferon regulatory factor 4 [Source:MGI Symbol;Acc:MGI:1096873]
ENSMUSG00000054021	0	0	0	0	0	0	0	0	isRMAE	isRMAE	0	0	0	2	Sirt5	sirtuin 5 [Source:MGI Symbol;Acc:MGI:1915596]
ENSMUSG00000052087	0	0	0	0	0	0	0	0	isRMAE	0	0	0	0	1	Rgs14	regulator of G-protein signaling 14 [Source:MGI Symbol;Acc:MGI:1859709]
ENSMUSG00000021587	0	0	0	0	0	0	0	0	isRMAE	0	0	0	0	1	Pcsk1	proprotein convertase subtilisin/kexin type 1 [Source:MGI Symbol;Acc:MGI:97511]
ENSMUSG00000021620	0	0	0	0	0	0	0	0	isRMAE	0	0	0	0	1	Acot12	acyl-CoA thioesterase 12 [Source:MGI Symbol;Acc:MGI:1921406]
ENSMUSG00000044231	0	0	0	0	0	0	0	0	isRMAE	0	0	0	0	1	Nhlrc1	NHL repeat containing 1 [Source:MGI Symbol;Acc:MGI:2145264]
ENSMUSG00000056222	0	0	0	0	0	0	0	0	isRMAE	0	0	0	0	1	Spock1	sparc/osteonectin, cwcv and kazal-like domains proteoglycan 1 [Source:MGI Symbol;Acc:MGI:105371]
ENSMUSG00000078995	0	0	0	0	0	0	0	0	isRMAE	0	0	0	0	1	Zfp456	zinc finger protein 456 [Source:MGI Symbol;Acc:MGI:3040694]
ENSMUSG00000113346	0	0	0	0	0	0	0	0	isRMAE	0	0	0	0	1	Eprn	ephemeron, early developmental lncRNA [Source:MGI Symbol;Acc:MGI:3583897]
ENSMUSG00000021575	0	0	0	0	0	0	0	0	isRMAE	0	0	0	0	1	Ahrr	aryl-hydrocarbon receptor repressor [Source:MGI Symbol;Acc:MGI:1333776]
ENSMUSG00000021758	0	0	0	0	0	0	0	0	isRMAE	0	0	0	0	1	Ddx4	DEAD box helicase 4 [Source:MGI Symbol;Acc:MGI:102670]
ENSMUSG00000056296	0	0	0	0	0	0	0	0	isRMAE	0	0	0	0	1	Synpr	synaptoporin [Source:MGI Symbol;Acc:MGI:1919253]
ENSMUSG00000021866	0	0	0	0	0	0	0	0	isRMAE	0	0	0	0	1	Anxa11	annexin A11 [Source:MGI Symbol;Acc:MGI:108481]
ENSMUSG00000015970	0	0	0	0	0	0	0	0	isRMAE	0	0	0	0	1	Chdh	choline dehydrogenase [Source:MGI Symbol;Acc:MGI:1860776]
ENSMUSG00000023411	0	0	0	0	0	0	0	0	isRMAE	0	0	0	0	1	Nfatc4	nuclear factor of activated T cells, cytoplasmic, calcineurin dependent 4 [Source:MGI Symbol;Acc:MGI:1920431]
ENSMUSG00000054509	0	0	0	0	0	0	0	0	isRMAE	0	0	0	0	1	Parp4	poly (ADP-ribose) polymerase family, member 4 [Source:MGI Symbol;Acc:MGI:2685589]
ENSMUSG00000022043	0	0	0	0	0	0	0	0	isRMAE	0	0	0	0	1	Trim35	tripartite motif-containing 35 [Source:MGI Symbol;Acc:MGI:1914104]
ENSMUSG00000022061	0	0	0	0	0	0	0	0	isRMAE	0	0	0	0	1	Nkx3-1	NK3 homeobox 1 [Source:MGI Symbol;Acc:MGI:97352]
ENSMUSG00000061524	0	0	0	0	0	0	0	0	isRMAE	0	0	0	0	1	Zic2	zinc finger protein of the cerebellum 2 [Source:MGI Symbol;Acc:MGI:106679]
ENSMUSG00000032925	0	0	0	0	0	0	0	0	isRMAE	0	0	0	0	1	Itgbl1	integrin, beta-like 1 [Source:MGI Symbol;Acc:MGI:2443439]
ENSMUSG00000015966	0	0	0	0	0	0	0	0	isRMAE	0	0	0	isRMAE	2	Il17rb	interleukin 17 receptor B [Source:MGI Symbol;Acc:MGI:1355292]
ENSMUSG00000006522	0	0	0	0	0	0	0	0	isRMAE	0	0	0	0	1	Itih3	inter-alpha trypsin inhibitor, heavy chain 3 [Source:MGI Symbol;Acc:MGI:96620]
ENSMUSG00000059456	0	0	0	0	0	0	0	0	isRMAE	0	0	0	0	1	Ptk2b	PTK2 protein tyrosine kinase 2 beta [Source:MGI Symbol;Acc:MGI:104908]
ENSMUSG00000085984	0	0	0	0	0	0	0	0	isRMAE	0	0	0	0	1	1700001G11Rik	RIKEN cDNA 1700001G11 gene [Source:MGI Symbol;Acc:MGI:1916553]
ENSMUSG00000022091	0	0	0	0	0	0	0	0	isRMAE	0	0	0	0	1	Sorbs3	sorbin and SH3 domain containing 3 [Source:MGI Symbol;Acc:MGI:700013]
ENSMUSG00000085555	0	0	0	0	0	0	0	0	isRMAE	0	0	0	0	1	2610035F20Rik	RIKEN cDNA 2610035F20 gene [Source:MGI Symbol;Acc:MGI:1916498]
ENSMUSG00000000197	0	0	0	0	0	0	0	0	isRMAE	0	0	0	isRMAE	2	Nalcn	sodium leak channel, non-selective [Source:MGI Symbol;Acc:MGI:2444306]
ENSMUSG00000058914	0	0	0	0	0	0	0	0	isRMAE	0	0	0	0	1	C1qtnf3	C1q and tumor necrosis factor related protein 3 [Source:MGI Symbol;Acc:MGI:1932136]
ENSMUSG00000068522	0	0	0	0	0	0	0	0	isRMAE	isRMAE	0	0	0	2	Aard	alanine and arginine rich domain containing protein [Source:MGI Symbol;Acc:MGI:2181621]
ENSMUSG00000022439	0	0	0	0	0	0	0	0	isRMAE	0	0	0	0	1	Parvg	parvin, gamma [Source:MGI Symbol;Acc:MGI:2158329]
ENSMUSG00000097587	0	0	0	0	0	0	0	0	isRMAE	0	0	0	0	1	4930578M01Rik	RIKEN cDNA 4930578M01 gene [Source:MGI Symbol;Acc:MGI:1923201]
ENSMUSG00000038984	0	0	0	0	0	0	0	0	isRMAE	0	0	0	0	1	Tspyl5	testis-specific protein, Y-encoded-like 5 [Source:MGI Symbol;Acc:MGI:2442458]
ENSMUSG00000053749	0	0	0	0	0	0	0	0	isRMAE	0	0	0	0	1	Gm9920	predicted gene 9920 [Source:MGI Symbol;Acc:MGI:3642228]
ENSMUSG00000106847	0	0	0	0	0	0	0	0	isRMAE	isRMAE	0	0	0	2	Peg13	paternally expressed 13 [Source:MGI Symbol;Acc:MGI:2663476]
ENSMUSG00000022602	0	0	0	0	0	0	0	0	isRMAE	0	0	0	0	1	Arc	activity regulated cytoskeletal-associated protein [Source:MGI Symbol;Acc:MGI:88067]
ENSMUSG00000115902	0	0	0	0	0	0	0	0	isRMAE	0	0	0	0	1	D730005E14Rik	RIKEN cDNA D730005E14 gene [Source:NCBI gene (formerly Entrezgene);Acc:109361]
ENSMUSG00000022987	0	0	0	0	0	0	0	0	isRMAE	0	0	0	0	1	Zfp641	zinc finger protein 641 [Source:MGI Symbol;Acc:MGI:2442788]
ENSMUSG00000036061	0	0	0	0	0	0	0	0	isRMAE	0	0	0	0	1	Smug1	single-strand selective monofunctional uracil DNA glycosylase [Source:MGI Symbol;Acc:MGI:1918976]
ENSMUSG00000012017	0	0	0	0	0	0	0	0	isRMAE	0	0	0	0	1	Scarf2	scavenger receptor class F, member 2 [Source:MGI Symbol;Acc:MGI:1858430]
ENSMUSG00000022871	0	0	0	0	0	0	0	0	isRMAE	0	0	0	0	1	Fetub	fetuin beta [Source:MGI Symbol;Acc:MGI:1890221]
ENSMUSG00000022820	0	0	0	0	0	0	0	0	isRMAE	0	0	0	0	1	Ndufb4	NADH:ubiquinone oxidoreductase subunit B4 [Source:MGI Symbol;Acc:MGI:1915444]
ENSMUSG00000022661	0	0	0	0	0	0	0	0	isRMAE	0	0	0	0	1	Cd200	CD200 antigen [Source:MGI Symbol;Acc:MGI:1196990]
ENSMUSG00000078247	0	0	0	0	0	0	0	0	isRMAE	0	0	0	0	1	Airn	antisense Igf2r RNA [Source:MGI Symbol;Acc:MGI:1353471]
ENSMUSG00000024030	0	0	0	0	0	0	0	0	isRMAE	0	0	0	0	1	Abcg1	ATP binding cassette subfamily G member 1 [Source:MGI Symbol;Acc:MGI:107704]
ENSMUSG00000003279	0	0	0	0	0	0	0	0	isRMAE	0	0	0	0	1	Dlgap1	DLG associated protein 1 [Source:MGI Symbol;Acc:MGI:1346065]
ENSMUSG00000024065	0	0	0	0	0	0	0	0	isRMAE	0	0	0	0	1	Ehd3	EH-domain containing 3 [Source:MGI Symbol;Acc:MGI:1928900]
ENSMUSG00000071984	0	0	0	0	0	0	0	0	isRMAE	0	0	0	0	1	Fndc1	fibronectin type III domain containing 1 [Source:MGI Symbol;Acc:MGI:1915905]
ENSMUSG00000068037	0	0	0	0	0	0	0	0	isRMAE	0	0	0	0	1	Mas1	MAS1 oncogene [Source:MGI Symbol;Acc:MGI:96918]
ENSMUSG00000024168	0	0	0	0	0	0	0	0	isRMAE	0	0	0	0	1	Tmem204	transmembrane protein 204 [Source:MGI Symbol;Acc:MGI:3039635]
ENSMUSG00000040260	0	0	0	0	0	0	0	0	isRMAE	0	0	0	0	1	Daam2	dishevelled associated activator of morphogenesis 2 [Source:MGI Symbol;Acc:MGI:1923691]
ENSMUSG00000093460	0	0	0	0	0	0	0	0	isRMAE	0	0	0	0	1	Six3os1	SIX homeobox 3, opposite strand 1 [Source:MGI Symbol;Acc:MGI:1925118]
ENSMUSG00000024273	0	0	0	0	0	0	0	0	isRMAE	isRMAE	0	0	0	2	2700062C07Rik	RIKEN cDNA 2700062C07 gene [Source:MGI Symbol;Acc:MGI:1915296]
ENSMUSG00000024379	0	0	0	0	0	0	0	0	isRMAE	0	0	0	0	1	Tslp	thymic stromal lymphopoietin [Source:MGI Symbol;Acc:MGI:1855696]
ENSMUSG00000051678	0	0	0	0	0	0	0	0	isRMAE	isRMAE	0	0	0	2	Pcdhb6	protocadherin beta 6 [Source:MGI Symbol;Acc:MGI:2136740]
ENSMUSG00000024268	0	0	0	0	0	0	0	0	isRMAE	0	0	0	0	1	Celf4	CUGBP, Elav-like family member 4 [Source:MGI Symbol;Acc:MGI:1932407]
ENSMUSG00000086607	0	0	0	0	0	0	0	0	isRMAE	0	0	0	0	1	4930511M06Rik	RIKEN cDNA 4930511M06 gene [Source:MGI Symbol;Acc:MGI:1922334]
ENSMUSG00000094732	0	0	0	0	0	0	0	0	isRMAE	0	0	0	0	1	1500015L24Rik	RIKEN cDNA 1500015L24 gene [Source:MGI Symbol;Acc:MGI:1916244]
ENSMUSG00000025014	0	0	0	0	0	0	0	0	isRMAE	0	0	0	0	1	Dntt	deoxynucleotidyltransferase, terminal [Source:MGI Symbol;Acc:MGI:98659]
ENSMUSG00000025176	0	0	0	0	0	0	0	0	isRMAE	0	0	0	0	1	Hoga1	4-hydroxy-2-oxoglutarate aldolase 1 [Source:MGI Symbol;Acc:MGI:1914682]
ENSMUSG00000042532	0	0	0	0	0	0	0	0	isRMAE	0	0	0	0	1	Golga7b	golgi autoantigen, golgin subfamily a, 7B [Source:MGI Symbol;Acc:MGI:1918396]
ENSMUSG00000086213	0	0	0	0	0	0	0	0	isRMAE	0	0	0	0	1	A330040F15Rik	RIKEN cDNA A330040F15 gene [Source:MGI Symbol;Acc:MGI:3698434]
ENSMUSG00000048612	0	0	0	0	0	0	0	0	isRMAE	isRMAE	0	0	0	2	Myof	myoferlin [Source:MGI Symbol;Acc:MGI:1919192]
ENSMUSG00000037071	0	0	0	0	0	0	0	0	isRMAE	0	0	0	0	1	Scd1	stearoyl-Coenzyme A desaturase 1 [Source:MGI Symbol;Acc:MGI:98239]
ENSMUSG00000051984	0	0	0	0	0	0	0	0	isRMAE	0	0	0	0	1	Sec31b	Sec31 homolog B (S. cerevisiae) [Source:MGI Symbol;Acc:MGI:2685187]
ENSMUSG00000026668	0	0	0	0	0	0	0	0	isRMAE	0	0	0	0	1	Ucma	upper zone of growth plate and cartilage matrix associated [Source:MGI Symbol;Acc:MGI:1915777]
ENSMUSG00000102887	0	0	0	0	0	0	0	0	isRMAE	0	0	0	0	1	Gm10857	predicted gene 10857 [Source:MGI Symbol;Acc:MGI:3641733]
ENSMUSG00000026979	0	0	0	0	0	0	0	0	isRMAE	0	0	0	0	1	Psd4	pleckstrin and Sec7 domain containing 4 [Source:MGI Symbol;Acc:MGI:2674093]
ENSMUSG00000043342	0	0	0	0	0	0	0	0	isRMAE	0	0	0	0	1	Hoxd9	homeobox D9 [Source:MGI Symbol;Acc:MGI:96210]
ENSMUSG00000027102	0	0	0	0	0	0	0	0	isRMAE	0	0	0	0	1	Hoxd8	homeobox D8 [Source:MGI Symbol;Acc:MGI:96209]
ENSMUSG00000079277	0	0	0	0	0	0	0	0	isRMAE	0	0	0	0	1	Hoxd3	homeobox D3 [Source:MGI Symbol;Acc:MGI:96207]
ENSMUSG00000085845	0	0	0	0	0	0	0	0	isRMAE	0	0	0	0	1	Gm13944	predicted gene 13944 [Source:MGI Symbol;Acc:MGI:3650359]
ENSMUSG00000002104	0	0	0	0	0	0	0	0	isRMAE	0	0	0	0	1	Rapsn	receptor-associated protein of the synapse [Source:MGI Symbol;Acc:MGI:99422]
ENSMUSG00000017652	0	0	0	0	0	0	0	0	isRMAE	0	0	0	0	1	Cd40	CD40 antigen [Source:MGI Symbol;Acc:MGI:88336]
ENSMUSG00000017897	0	0	0	0	0	0	0	0	isRMAE	0	0	0	0	1	Eya2	EYA transcriptional coactivator and phosphatase 2 [Source:MGI Symbol;Acc:MGI:109341]
ENSMUSG00000074570	0	0	0	0	0	0	0	0	isRMAE	0	0	0	0	1	Cass4	Cas scaffolding protein family member 4 [Source:MGI Symbol;Acc:MGI:2444482]
ENSMUSG00000026679	0	0	0	0	0	0	0	0	isRMAE	0	0	0	0	1	Enkur	enkurin, TRPC channel interacting protein [Source:MGI Symbol;Acc:MGI:1918483]
ENSMUSG00000039195	0	0	0	0	0	0	0	0	isRMAE	0	0	0	0	1	1110008P14Rik	RIKEN cDNA 1110008P14 gene [Source:MGI Symbol;Acc:MGI:1920987]
ENSMUSG00000035778	0	0	0	0	0	0	0	0	isRMAE	0	0	0	0	1	Ggta1	glycoprotein galactosyltransferase alpha 1, 3 [Source:MGI Symbol;Acc:MGI:95704]
ENSMUSG00000026834	0	0	0	0	0	0	0	0	isRMAE	0	0	0	0	1	Acvr1c	activin A receptor, type IC [Source:MGI Symbol;Acc:MGI:2661081]
ENSMUSG00000075271	0	0	0	0	0	0	0	0	isRMAE	0	0	0	0	1	Ttc30a1	tetratricopeptide repeat domain 30A1 [Source:MGI Symbol;Acc:MGI:1926052]
ENSMUSG00000040321	0	0	0	0	0	0	0	0	isRMAE	0	0	0	0	1	Zfp770	zinc finger protein 770 [Source:MGI Symbol;Acc:MGI:2445100]
ENSMUSG00000027603	0	0	0	0	0	0	0	0	isRMAE	0	0	0	0	1	Ggt7	gamma-glutamyltransferase 7 [Source:MGI Symbol;Acc:MGI:1913385]
ENSMUSG00000086638	0	0	0	0	0	0	0	0	isRMAE	0	0	0	0	1	4930405A21Rik	RIKEN cDNA 4930405A21 gene [Source:MGI Symbol;Acc:MGI:1922096]
ENSMUSG00000050700	0	0	0	0	0	0	0	0	isRMAE	0	0	0	0	1	Emilin3	elastin microfibril interfacer 3 [Source:MGI Symbol;Acc:MGI:2389142]
ENSMUSG00000016346	0	0	0	0	0	0	0	0	isRMAE	0	0	0	0	1	Kcnq2	potassium voltage-gated channel, subfamily Q, member 2 [Source:MGI Symbol;Acc:MGI:1309503]
ENSMUSG00000025255	0	0	0	0	0	0	0	0	isRMAE	0	0	0	0	1	Zfhx4	zinc finger homeodomain 4 [Source:MGI Symbol;Acc:MGI:2137668]
ENSMUSG00000027555	0	0	0	0	0	0	0	0	isRMAE	0	0	0	0	1	Car13	carbonic anhydrase 13 [Source:MGI Symbol;Acc:MGI:1931322]
ENSMUSG00000063600	0	0	0	0	0	0	0	0	isRMAE	0	0	0	0	1	Egfem1	EGF-like and EMI domain containing 1 [Source:MGI Symbol;Acc:MGI:1922990]
ENSMUSG00000001025	0	0	0	0	0	0	0	0	isRMAE	0	0	0	0	1	S100a6	S100 calcium binding protein A6 (calcyclin) [Source:MGI Symbol;Acc:MGI:1339467]
ENSMUSG00000044505	0	0	0	0	0	0	0	0	isRMAE	0	0	0	0	1	Lingo4	leucine rich repeat and Ig domain containing 4 [Source:MGI Symbol;Acc:MGI:2444651]
ENSMUSG00000094613	0	0	0	0	0	0	0	0	isRMAE	0	0	0	0	1	A630076J17Rik	RIKEN cDNA A630076J17 gene [Source:MGI Symbol;Acc:MGI:2442999]
ENSMUSG00000033386	0	0	0	0	0	0	0	0	isRMAE	0	0	isRMAE	0	2	Frrs1	ferric-chelate reductase 1 [Source:MGI Symbol;Acc:MGI:108076]
ENSMUSG00000053897	0	0	0	0	0	0	0	0	isRMAE	0	0	0	0	1	Slc39a8	solute carrier family 39 (metal ion transporter), member 8 [Source:MGI Symbol;Acc:MGI:1914797]
ENSMUSG00000028360	0	0	0	0	0	0	0	0	isRMAE	0	0	0	0	1	Slc44a5	solute carrier family 44, member 5 [Source:MGI Symbol;Acc:MGI:3035141]
ENSMUSG00000028182	0	0	0	0	0	0	0	0	isRMAE	0	0	0	0	1	Lrriq3	leucine-rich repeats and IQ motif containing 3 [Source:MGI Symbol;Acc:MGI:1921685]
ENSMUSG00000058921	0	0	0	0	0	0	0	0	isRMAE	0	0	0	0	1	Slc10a5	solute carrier family 10 (sodium/bile acid cotransporter family), member 5 [Source:MGI Symbol;Acc:MGI:2685251]
ENSMUSG00000027684	0	0	0	0	0	0	0	0	isRMAE	0	0	0	0	1	Mecom	MDS1 and EVI1 complex locus [Source:MGI Symbol;Acc:MGI:95457]
ENSMUSG00000027831	0	0	0	0	0	0	0	0	isRMAE	0	0	0	0	1	Veph1	ventricular zone expressed PH domain-containing 1 [Source:MGI Symbol;Acc:MGI:1920039]
ENSMUSG00000034109	0	0	0	0	0	0	0	0	isRMAE	0	0	0	0	1	Golim4	golgi integral membrane protein 4 [Source:MGI Symbol;Acc:MGI:1920374]
ENSMUSG00000027956	0	0	0	0	0	0	0	0	isRMAE	0	0	0	0	1	Tmem144	transmembrane protein 144 [Source:MGI Symbol;Acc:MGI:1917902]
ENSMUSG00000033882	0	0	0	0	0	0	0	0	isRMAE	0	0	0	0	1	Rbm46	RNA binding motif protein 46 [Source:MGI Symbol;Acc:MGI:3645057]
ENSMUSG00000027954	0	0	0	0	0	0	0	0	isRMAE	0	0	0	0	1	Efna1	ephrin A1 [Source:MGI Symbol;Acc:MGI:103236]
ENSMUSG00000028036	0	0	0	0	0	0	0	0	isRMAE	0	isRMAE	0	0	2	Ptgfr	prostaglandin F receptor [Source:MGI Symbol;Acc:MGI:97796]
ENSMUSG00000006586	0	0	0	0	0	0	0	0	isRMAE	0	0	0	0	1	Runx1t1	RUNX1 translocation partner 1 [Source:MGI Symbol;Acc:MGI:104793]
ENSMUSG00000042993	0	0	0	0	0	0	0	0	isRMAE	0	0	0	0	1	Ifnk	interferon kappa [Source:MGI Symbol;Acc:MGI:2683287]
ENSMUSG00000061455	0	0	0	0	0	0	0	0	isRMAE	0	0	0	0	1	Stx17	syntaxin 17 [Source:MGI Symbol;Acc:MGI:1914977]
ENSMUSG00000043753	0	0	0	0	0	0	0	0	isRMAE	0	0	0	0	1	Dmrta1	doublesex and mab-3 related transcription factor like family A1 [Source:MGI Symbol;Acc:MGI:2653627]
ENSMUSG00000028573	0	0	0	0	0	0	0	0	isRMAE	0	0	isRMAE	isRMAE	3	Fggy	FGGY carbohydrate kinase domain containing [Source:MGI Symbol;Acc:MGI:1922828]
ENSMUSG00000041616	0	0	0	0	0	0	0	0	isRMAE	0	0	0	0	1	Nppa	natriuretic peptide type A [Source:MGI Symbol;Acc:MGI:97367]
ENSMUSG00000041261	0	0	0	0	0	0	0	0	isRMAE	isRMAE	0	0	0	2	Car8	carbonic anhydrase 8 [Source:MGI Symbol;Acc:MGI:88253]
ENSMUSG00000028337	0	0	0	0	0	0	0	0	isRMAE	0	0	0	0	1	Coro2a	coronin, actin binding protein 2A [Source:MGI Symbol;Acc:MGI:1345966]
ENSMUSG00000070979	0	0	0	0	0	0	0	0	isRMAE	0	0	0	0	1	Actl7a	actin-like 7a [Source:MGI Symbol;Acc:MGI:1343051]
ENSMUSG00000043003	0	0	0	0	0	0	0	0	isRMAE	0	0	0	0	1	Rasef	RAS and EF hand domain containing [Source:MGI Symbol;Acc:MGI:2448565]
ENSMUSG00000052914	0	0	0	0	0	0	0	0	isRMAE	0	0	0	0	1	Cyp2j6	cytochrome P450, family 2, subfamily j, polypeptide 6 [Source:MGI Symbol;Acc:MGI:1270148]
ENSMUSG00000066090	0	0	0	0	0	0	0	0	isRMAE	0	0	0	0	1	Insl5	insulin-like 5 [Source:MGI Symbol;Acc:MGI:1346085]
ENSMUSG00000042367	0	0	0	0	0	0	0	0	isRMAE	0	0	0	0	1	Gjb3	gap junction protein, beta 3 [Source:MGI Symbol;Acc:MGI:95721]
ENSMUSG00000000409	0	0	0	0	0	0	0	0	isRMAE	0	0	0	0	1	Lck	lymphocyte protein tyrosine kinase [Source:MGI Symbol;Acc:MGI:96756]
ENSMUSG00000028753	0	0	0	0	0	0	0	0	isRMAE	0	0	0	0	1	Vwa5b1	von Willebrand factor A domain containing 5B1 [Source:MGI Symbol;Acc:MGI:1922968]
ENSMUSG00000029026	0	0	0	0	0	0	0	0	isRMAE	0	0	0	0	1	Trp73	transformation related protein 73 [Source:MGI Symbol;Acc:MGI:1336991]
ENSMUSG00000040254	0	0	0	0	0	0	0	0	isRMAE	0	0	0	0	1	Sema3d	sema domain, immunoglobulin domain (Ig), short basic domain, secreted, (semaphorin) 3D [Source:MGI Symbol;Acc:MGI:1860118]
ENSMUSG00000028978	0	0	0	0	0	0	0	0	isRMAE	0	0	0	0	1	Nos3	nitric oxide synthase 3, endothelial cell [Source:MGI Symbol;Acc:MGI:97362]
ENSMUSG00000045294	0	0	0	0	0	0	0	0	isRMAE	0	0	0	0	1	Insig1	insulin induced gene 1 [Source:MGI Symbol;Acc:MGI:1916289]
ENSMUSG00000035456	0	0	0	0	0	0	0	0	isRMAE	0	0	0	0	1	Prdm8	PR domain containing 8 [Source:MGI Symbol;Acc:MGI:1924880]
ENSMUSG00000086259	0	0	0	0	0	0	0	0	isRMAE	0	0	0	0	1	Tmem150cos	transmembrane protein 150C, opposite strand [Source:MGI Symbol;Acc:MGI:1923253]
ENSMUSG00000066613	0	0	0	0	0	0	0	0	isRMAE	0	0	0	0	1	Zfp932	zinc finger protein 932 [Source:MGI Symbol;Acc:MGI:1916754]
ENSMUSG00000001082	0	0	0	0	0	0	0	0	isRMAE	isRMAE	0	0	0	2	Mfsd10	major facilitator superfamily domain containing 10 [Source:MGI Symbol;Acc:MGI:1915544]
ENSMUSG00000049691	0	0	0	0	0	0	0	0	isRMAE	0	0	0	0	1	Nkx3-2	NK3 homeobox 2 [Source:MGI Symbol;Acc:MGI:108015]
ENSMUSG00000039706	0	0	0	0	0	0	0	0	isRMAE	0	0	0	0	1	Ldb2	LIM domain binding 2 [Source:MGI Symbol;Acc:MGI:894670]
ENSMUSG00000050640	0	0	0	0	0	0	0	0	isRMAE	0	0	0	0	1	Tmem150c	transmembrane protein 150C [Source:MGI Symbol;Acc:MGI:3041258]
ENSMUSG00000035273	0	0	0	0	0	0	0	0	isRMAE	0	0	0	0	1	Hpse	heparanase [Source:MGI Symbol;Acc:MGI:1343124]
ENSMUSG00000029490	0	0	0	0	0	0	0	0	isRMAE	0	0	0	0	1	Mfsd7a	major facilitator superfamily domain containing 7A [Source:MGI Symbol;Acc:MGI:2442629]
ENSMUSG00000029503	0	0	0	0	0	0	0	0	isRMAE	0	0	0	0	1	P2rx2	purinergic receptor P2X, ligand-gated ion channel, 2 [Source:MGI Symbol;Acc:MGI:2665170]
ENSMUSG00000051503	0	0	0	0	0	0	0	0	isRMAE	0	0	0	0	1	Gm6583	predicted gene 6583 [Source:MGI Symbol;Acc:MGI:3648511]
ENSMUSG00000029757	0	0	0	0	0	0	0	0	isRMAE	0	0	0	isRMAE	2	Dync1i1	dynein cytoplasmic 1 intermediate chain 1 [Source:MGI Symbol;Acc:MGI:107743]
ENSMUSG00000053297	0	0	0	0	0	0	0	0	isRMAE	0	0	0	0	1	AI854703	expressed sequence AI854703 [Source:MGI Symbol;Acc:MGI:2141510]
ENSMUSG00000029913	0	0	0	0	0	0	0	0	isRMAE	0	0	0	0	1	Prdm5	PR domain containing 5 [Source:MGI Symbol;Acc:MGI:1918029]
ENSMUSG00000056737	0	0	0	0	0	0	0	0	isRMAE	0	0	0	0	1	Capg	capping protein (actin filament), gelsolin-like [Source:MGI Symbol;Acc:MGI:1098259]
ENSMUSG00000064293	0	0	0	0	0	0	0	0	isRMAE	0	0	0	0	1	Cntn4	contactin 4 [Source:MGI Symbol;Acc:MGI:1095737]
ENSMUSG00000030307	0	0	0	0	0	0	0	0	isRMAE	0	0	0	0	1	Slc6a11	solute carrier family 6 (neurotransmitter transporter, GABA), member 11 [Source:MGI Symbol;Acc:MGI:95630]
ENSMUSG00000030111	0	0	0	0	0	0	0	0	isRMAE	0	0	0	0	1	A2m	alpha-2-macroglobulin [Source:MGI Symbol;Acc:MGI:2449119]
ENSMUSG00000004631	0	0	0	0	0	0	0	0	isRMAE	0	0	0	0	1	Sgce	sarcoglycan, epsilon [Source:MGI Symbol;Acc:MGI:1329042]
ENSMUSG00000039904	0	0	0	0	0	0	0	0	isRMAE	0	0	0	0	1	Gpr37	G protein-coupled receptor 37 [Source:MGI Symbol;Acc:MGI:1313297]
ENSMUSG00000005892	0	0	0	0	0	0	0	0	isRMAE	0	0	0	0	1	Trh	thyrotropin releasing hormone [Source:MGI Symbol;Acc:MGI:98823]
ENSMUSG00000025701	0	0	0	0	0	0	0	0	isRMAE	0	0	0	0	1	Alox5	arachidonate 5-lipoxygenase [Source:MGI Symbol;Acc:MGI:87999]
ENSMUSG00000030145	0	0	0	0	0	0	0	0	isRMAE	0	0	0	0	1	Zfp248	zinc finger protein 248 [Source:MGI Symbol;Acc:MGI:1919970]
ENSMUSG00000040613	0	0	0	0	0	0	0	0	isRMAE	0	0	0	0	1	Apobec1	apolipoprotein B mRNA editing enzyme, catalytic polypeptide 1 [Source:MGI Symbol;Acc:MGI:103298]
ENSMUSG00000030339	0	0	0	0	0	0	0	0	isRMAE	isRMAE	0	0	0	2	Ltbr	lymphotoxin B receptor [Source:MGI Symbol;Acc:MGI:104875]
ENSMUSG00000030350	0	0	0	0	0	0	0	0	isRMAE	0	0	0	0	1	Prmt8	protein arginine N-methyltransferase 8 [Source:MGI Symbol;Acc:MGI:3043083]
ENSMUSG00000030188	0	0	0	0	0	0	0	0	isRMAE	isRMAE	0	0	0	2	Magohb	mago homolog B, exon junction complex core component [Source:MGI Symbol;Acc:MGI:1913691]
ENSMUSG00000042638	0	0	0	0	0	0	0	0	isRMAE	0	0	0	0	1	Gucy2c	guanylate cyclase 2c [Source:MGI Symbol;Acc:MGI:106903]
ENSMUSG00000063594	0	0	0	0	0	0	0	0	isRMAE	0	0	0	0	1	Gng8	guanine nucleotide binding protein (G protein), gamma 8 [Source:MGI Symbol;Acc:MGI:109163]
ENSMUSG00000040811	0	0	0	0	0	0	0	0	isRMAE	0	0	0	0	1	Eml2	echinoderm microtubule associated protein like 2 [Source:MGI Symbol;Acc:MGI:1919455]
ENSMUSG00000068962	0	0	0	0	0	0	0	0	isRMAE	0	0	0	0	1	Zfp114	zinc finger protein 114 [Source:MGI Symbol;Acc:MGI:3037815]
ENSMUSG00000074277	0	0	0	0	0	0	0	0	isRMAE	0	0	0	0	1	Phldb3	pleckstrin homology like domain, family B, member 3 [Source:MGI Symbol;Acc:MGI:3642959]
ENSMUSG00000078779	0	0	0	0	0	0	0	0	isRMAE	0	0	0	0	1	Zfp59	zinc finger protein 59 [Source:MGI Symbol;Acc:MGI:99206]
ENSMUSG00000054676	0	0	0	0	0	0	0	0	isRMAE	0	0	0	0	1	1600014C10Rik	RIKEN cDNA 1600014C10 gene [Source:MGI Symbol;Acc:MGI:1919494]
ENSMUSG00000039745	0	0	0	0	0	0	0	0	isRMAE	0	0	0	0	1	Htatip2	HIV-1 Tat interactive protein 2 [Source:MGI Symbol;Acc:MGI:1859271]
ENSMUSG00000100005	0	0	0	0	0	0	0	0	isRMAE	0	0	0	0	1	B130024G19Rik	RIKEN cDNA B130024G19 gene [Source:MGI Symbol;Acc:MGI:3604353]
ENSMUSG00000030917	0	0	0	0	0	0	0	0	isRMAE	isRMAE	0	0	0	2	Tmem159	transmembrane protein 159 [Source:MGI Symbol;Acc:MGI:1925752]
ENSMUSG00000053111	0	0	0	0	0	0	0	0	isRMAE	0	0	0	0	1	Fank1	fibronectin type 3 and ankyrin repeat domains 1 [Source:MGI Symbol;Acc:MGI:1914180]
ENSMUSG00000037541	0	0	0	0	0	0	0	0	isRMAE	0	0	0	0	1	Shank2	SH3 and multiple ankyrin repeat domains 2 [Source:MGI Symbol;Acc:MGI:2671987]
ENSMUSG00000052605	0	0	0	0	0	0	0	0	isRMAE	isRMAE	0	0	0	2	Isoc2b	isochorismatase domain containing 2b [Source:MGI Symbol;Acc:MGI:1914691]
ENSMUSG00000066721	0	0	0	0	0	0	0	0	isRMAE	0	0	0	0	1	Zfp575	zinc finger protein 575 [Source:MGI Symbol;Acc:MGI:2141921]
ENSMUSG00000054385	0	0	0	0	0	0	0	0	isRMAE	0	0	0	0	1	Ceacam2	carcinoembryonic antigen-related cell adhesion molecule 2 [Source:MGI Symbol;Acc:MGI:1347246]
ENSMUSG00000074158	0	0	0	0	0	0	0	0	isRMAE	0	0	0	0	1	Zfp976	zinc finger protein 976 [Source:MGI Symbol;Acc:MGI:3036263]
ENSMUSG00000030606	0	0	0	0	0	0	0	0	isRMAE	0	0	0	0	1	Hapln3	hyaluronan and proteoglycan link protein 3 [Source:MGI Symbol;Acc:MGI:1914916]
ENSMUSG00000108714	0	0	0	0	0	0	0	0	isRMAE	0	0	0	0	1	Gm21057	predicted gene, 21057 [Source:MGI Symbol;Acc:MGI:5434414]
ENSMUSG00000004651	0	0	0	0	0	0	0	0	isRMAE	0	0	0	0	1	Tyr	tyrosinase [Source:MGI Symbol;Acc:MGI:98880]
ENSMUSG00000095115	0	0	0	0	0	0	0	0	isRMAE	0	0	0	0	1	Itpripl2	inositol 1,4,5-triphosphate receptor interacting protein-like 2 [Source:MGI Symbol;Acc:MGI:2442416]
ENSMUSG00000030750	0	0	0	0	0	0	0	0	isRMAE	0	0	0	0	1	Nsmce1	NSE1 homolog, SMC5-SMC6 complex component [Source:MGI Symbol;Acc:MGI:1914961]
ENSMUSG00000060314	0	0	0	0	0	0	0	0	isRMAE	0	0	0	0	1	Zfp941	zinc finger protein 941 [Source:MGI Symbol;Acc:MGI:3039601]
ENSMUSG00000037664	0	0	0	0	0	0	0	0	isRMAE	0	0	0	0	1	Cdkn1c	cyclin-dependent kinase inhibitor 1C (P57) [Source:MGI Symbol;Acc:MGI:104564]
ENSMUSG00000004626	0	0	0	0	0	0	0	0	isRMAE	0	0	0	0	1	Stxbp2	syntaxin binding protein 2 [Source:MGI Symbol;Acc:MGI:107370]
ENSMUSG00000046794	0	0	0	0	0	0	0	0	isRMAE	0	0	0	0	1	Ppp1r3b	protein phosphatase 1, regulatory subunit 3B [Source:MGI Symbol;Acc:MGI:2177268]
ENSMUSG00000074384	0	0	0	0	0	0	0	0	isRMAE	0	0	0	0	1	AI429214	expressed sequence AI429214 [Source:MGI Symbol;Acc:MGI:2142538]
ENSMUSG00000031610	0	0	0	0	0	0	0	0	isRMAE	0	0	0	0	1	Scrg1	scrapie responsive gene 1 [Source:MGI Symbol;Acc:MGI:1328308]
ENSMUSG00000015568	0	0	0	0	0	0	0	0	isRMAE	0	0	0	0	1	Lpl	lipoprotein lipase [Source:MGI Symbol;Acc:MGI:96820]
ENSMUSG00000044676	0	0	0	0	0	0	0	0	isRMAE	0	0	0	0	1	Zfp612	zinc finger protein 612 [Source:MGI Symbol;Acc:MGI:2443465]
ENSMUSG00000031767	0	0	0	0	0	0	0	0	isRMAE	0	0	0	0	1	Nudt7	nudix (nucleoside diphosphate linked moiety X)-type motif 7 [Source:MGI Symbol;Acc:MGI:1914778]
ENSMUSG00000039396	0	0	0	0	0	0	0	0	isRMAE	0	0	0	0	1	Neil3	nei like 3 (E. coli) [Source:MGI Symbol;Acc:MGI:2384588]
ENSMUSG00000002908	0	0	0	0	0	0	0	0	isRMAE	0	0	0	0	1	Kcnn1	potassium intermediate/small conductance calcium-activated channel, subfamily N, member 1 [Source:MGI Symbol;Acc:MGI:1933993]
ENSMUSG00000043664	0	0	0	0	0	0	0	0	isRMAE	0	0	0	0	1	Tmem221	transmembrane protein 221 [Source:MGI Symbol;Acc:MGI:3525074]
ENSMUSG00000034308	0	0	0	0	0	0	0	0	isRMAE	0	0	0	0	1	Sdr42e1	short chain dehydrogenase/reductase family 42E, member 1 [Source:MGI Symbol;Acc:MGI:1921282]
ENSMUSG00000034584	0	0	0	0	0	0	0	0	isRMAE	0	0	0	0	1	Exph5	exophilin 5 [Source:MGI Symbol;Acc:MGI:2443248]
ENSMUSG00000032291	0	0	0	0	0	0	0	0	isRMAE	0	0	0	0	1	Crabp1	cellular retinoic acid binding protein I [Source:MGI Symbol;Acc:MGI:88490]
ENSMUSG00000013584	0	0	0	0	0	0	0	0	isRMAE	0	0	0	0	1	Aldh1a2	aldehyde dehydrogenase family 1, subfamily A2 [Source:MGI Symbol;Acc:MGI:107928]
ENSMUSG00000050397	0	0	0	0	0	0	0	0	isRMAE	0	0	0	0	1	Foxl2	forkhead box L2 [Source:MGI Symbol;Acc:MGI:1349428]
ENSMUSG00000086236	0	0	0	0	0	0	0	0	isRMAE	0	0	0	0	1	5830418P13Rik	RIKEN cDNA 5830418P13 gene [Source:MGI Symbol;Acc:MGI:3604110]
ENSMUSG00000032446	0	0	0	0	0	0	0	0	isRMAE	0	0	0	0	1	Eomes	eomesodermin [Source:MGI Symbol;Acc:MGI:1201683]
ENSMUSG00000032517	0	0	0	0	0	0	0	0	isRMAE	0	0	0	0	1	Mobp	myelin-associated oligodendrocytic basic protein [Source:MGI Symbol;Acc:MGI:108511]
ENSMUSG00000032528	0	0	0	0	0	0	0	0	isRMAE	0	0	0	0	1	Vipr1	vasoactive intestinal peptide receptor 1 [Source:MGI Symbol;Acc:MGI:109272]
ENSMUSG00000049307	0	0	0	0	0	0	0	0	isRMAE	0	0	0	0	1	Fut4	fucosyltransferase 4 [Source:MGI Symbol;Acc:MGI:95594]
ENSMUSG00000045519	0	0	0	0	0	0	0	0	isRMAE	0	0	0	0	1	Zfp560	zinc finger protein 560 [Source:MGI Symbol;Acc:MGI:1915280]
ENSMUSG00000036395	0	0	0	0	0	0	0	0	isRMAE	0	0	0	0	1	Glb1l2	galactosidase, beta 1-like 2 [Source:MGI Symbol;Acc:MGI:2388283]
ENSMUSG00000038112	0	0	0	0	0	0	0	0	isRMAE	0	0	0	0	1	AW551984	expressed sequence AW551984 [Source:MGI Symbol;Acc:MGI:2143322]
ENSMUSG00000032334	0	0	0	0	0	0	0	0	isRMAE	0	0	0	0	1	Loxl1	lysyl oxidase-like 1 [Source:MGI Symbol;Acc:MGI:106096]
ENSMUSG00000022245	0	0	0	0	0	0	0	0	isRMAE	0	0	0	0	1	Skor1	SKI family transcriptional corepressor 1 [Source:MGI Symbol;Acc:MGI:2443473]
ENSMUSG00000032396	0	0	0	0	0	0	0	0	isRMAE	0	0	0	0	1	Dis3l	DIS3 like exosome 3'-5' exoribonuclease [Source:MGI Symbol;Acc:MGI:2143272]
ENSMUSG00000047606	0	0	0	0	0	0	0	0	isRMAE	0	0	0	0	1	Ankrd34c	ankyrin repeat domain 34C [Source:MGI Symbol;Acc:MGI:2685617]
ENSMUSG00000097072	0	0	0	0	0	0	0	0	isRMAE	0	0	0	0	1	Foxl2os	forkhead box L2, opposite strand [Source:MGI Symbol;Acc:MGI:3614944]
ENSMUSG00000032786	0	0	0	0	0	0	0	0	isRMAE	0	0	0	0	1	Alas1	aminolevulinic acid synthase 1 [Source:MGI Symbol;Acc:MGI:87989]
ENSMUSG00000090266	0	0	0	0	0	0	0	0	0	isRMAE	0	0	0	1	Mettl23	methyltransferase like 23 [Source:MGI Symbol;Acc:MGI:1921569]
ENSMUSG00000037960	0	0	0	0	0	0	0	0	0	isRMAE	0	0	0	1	Card19	caspase recruitment domain family, member 19 [Source:MGI Symbol;Acc:MGI:1915730]
ENSMUSG00000026831	0	0	0	0	0	0	0	0	0	isRMAE	0	0	0	1	1700007K13Rik	RIKEN cDNA 1700007K13 gene [Source:MGI Symbol;Acc:MGI:1916577]
ENSMUSG00000020270	0	0	0	0	0	0	0	0	0	isRMAE	0	0	0	1	Smim23	small integral membrane protein 23 [Source:MGI Symbol;Acc:MGI:1916601]
ENSMUSG00000036574	0	0	0	0	0	0	0	0	0	isRMAE	0	0	0	1	Tex44	testis expressed 44 [Source:MGI Symbol;Acc:MGI:1919113]
ENSMUSG00000004748	0	0	0	0	0	0	0	0	0	isRMAE	0	0	0	1	Mtfp1	mitochondrial fission process 1 [Source:MGI Symbol;Acc:MGI:1916686]
ENSMUSG00000010538	0	0	0	0	0	0	0	0	0	isRMAE	0	0	0	1	Tsacc	TSSK6 activating co-chaperone [Source:MGI Symbol;Acc:MGI:1924177]
ENSMUSG00000033029	0	0	0	0	0	0	0	0	0	isRMAE	0	0	0	1	1700088E04Rik	RIKEN cDNA 1700088E04 gene [Source:MGI Symbol;Acc:MGI:1920774]
ENSMUSG00000078490	0	0	0	0	0	0	0	0	0	isRMAE	0	0	0	1	Cfap74	cilia and flagella associated protein 74 [Source:MGI Symbol;Acc:MGI:1917130]
ENSMUSG00000100691	0	0	0	0	0	0	0	0	0	isRMAE	0	0	0	1	2010320M18Rik	RIKEN cDNA 2010320M18 gene [Source:MGI Symbol;Acc:MGI:1919343]
ENSMUSG00000045176	0	0	0	0	0	0	0	0	0	isRMAE	0	0	0	1	Borcs6	BLOC-1 related complex subunit 6 [Source:MGI Symbol;Acc:MGI:1919173]
ENSMUSG00000040177	0	0	0	0	0	0	0	0	0	isRMAE	0	0	0	1	2310057M21Rik	RIKEN cDNA 2310057M21 gene [Source:MGI Symbol;Acc:MGI:1915527]
ENSMUSG00000071793	0	0	0	0	0	0	0	0	0	isRMAE	0	0	0	1	2610005L07Rik	RIKEN cDNA 2610005L07 gene [Source:MGI Symbol;Acc:MGI:1914283]
ENSMUSG00000092178	0	0	0	0	0	0	0	0	0	isRMAE	0	0	0	1	Gm45351	predicted gene 45351 [Source:MGI Symbol;Acc:MGI:5791187]
ENSMUSG00000044117	0	0	0	0	0	0	0	0	0	isRMAE	0	0	0	1	Bmerb1	bMERB domain containing 1 [Source:MGI Symbol;Acc:MGI:1914504]
ENSMUSG00000078453	0	0	0	0	0	0	0	0	0	isRMAE	0	0	0	1	Abracl	ABRA C-terminal like [Source:MGI Symbol;Acc:MGI:1920362]
ENSMUSG00000078161	0	0	0	0	0	0	0	0	0	isRMAE	0	0	0	1	Erich3	glutamate rich 3 [Source:MGI Symbol;Acc:MGI:1919095]
ENSMUSG00000079659	0	0	0	0	0	0	0	0	0	isRMAE	0	0	0	1	Tmem243	transmembrane protein 243, mitochondrial [Source:MGI Symbol;Acc:MGI:3606159]
ENSMUSG00000090394	0	0	0	0	0	0	0	0	0	isRMAE	0	0	0	1	4930523C07Rik	RIKEN cDNA 4930523C07 gene [Source:MGI Symbol;Acc:MGI:1914897]
ENSMUSG00000097032	0	0	0	0	0	0	0	0	0	isRMAE	0	0	0	1	4930539J05Rik	RIKEN cDNA 4930539J05 gene [Source:MGI Symbol;Acc:MGI:1922477]
ENSMUSG00000086968	0	0	0	0	0	0	0	0	0	isRMAE	0	0	0	1	4933431E20Rik	RIKEN cDNA 4933431E20 gene [Source:MGI Symbol;Acc:MGI:3584041]
ENSMUSG00000072893	0	0	0	0	0	0	0	0	0	isRMAE	0	0	0	1	4933439C10Rik	RIKEN cDNA 4933439C10 gene [Source:MGI Symbol;Acc:MGI:1921726]
ENSMUSG00000022639	0	0	0	0	0	0	0	0	0	isRMAE	0	0	0	1	Dubr	Dppa2 upstream binding RNA [Source:MGI Symbol;Acc:MGI:1915440]
ENSMUSG00000056306	0	0	0	0	0	0	0	0	0	isRMAE	0	0	0	1	Sertm1	serine rich and transmembrane domain containing 1 [Source:MGI Symbol;Acc:MGI:3607715]
ENSMUSG00000033940	0	0	0	0	0	0	0	0	0	isRMAE	0	0	0	1	Brk1	BRICK1, SCAR/WAVE actin-nucleating complex subunit [Source:MGI Symbol;Acc:MGI:1915406]
ENSMUSG00000071796	0	0	0	0	0	0	0	0	0	isRMAE	0	0	0	1	6820431F20Rik	RIKEN cDNA 6820431F20 gene [Source:MGI Symbol;Acc:MGI:3694236]
ENSMUSG00000044350	0	0	0	0	0	0	0	0	0	isRMAE	0	0	0	1	Lacc1	laccase domain containing 1 [Source:MGI Symbol;Acc:MGI:2445077]
ENSMUSG00000062944	0	0	0	0	0	0	0	0	0	isRMAE	0	0	0	1	9130023H24Rik	RIKEN cDNA 9130023H24 gene [Source:MGI Symbol;Acc:MGI:2442738]
ENSMUSG00000027446	0	0	0	0	0	0	0	0	0	isRMAE	0	0	0	1	Cstdc2	cystatin domain containing 2 [Source:MGI Symbol;Acc:MGI:1924955]
ENSMUSG00000056004	0	0	0	0	0	0	0	0	0	isRMAE	0	0	0	1	Elapor2	endosome-lysosome associated apoptosis and autophagy regulator family member 2 [Source:MGI Symbol;Acc:MGI:2443264]
ENSMUSG00000035245	0	0	0	0	0	0	0	0	0	isRMAE	0	0	0	1	Eogt	EGF domain-specific O-linked N-acetylglucosamine (GlcNAc) transferase [Source:MGI Symbol;Acc:MGI:2141669]
ENSMUSG00000037991	0	0	0	0	0	0	0	0	0	isRMAE	0	0	0	1	Rmi2	RecQ mediated genome instability 2 [Source:MGI Symbol;Acc:MGI:2685383]
ENSMUSG00000085566	0	0	0	0	0	0	0	0	0	isRMAE	0	0	0	1	A730017L22Rik	RIKEN cDNA A730017L22 gene [Source:MGI Symbol;Acc:MGI:3584452]
ENSMUSG00000036376	0	0	0	0	0	0	0	0	0	isRMAE	0	0	0	1	Abt1	activator of basal transcription 1 [Source:MGI Symbol;Acc:MGI:1353636]
ENSMUSG00000036138	0	0	0	0	0	0	0	0	0	isRMAE	0	0	0	1	Acaa1a	acetyl-Coenzyme A acyltransferase 1A [Source:MGI Symbol;Acc:MGI:2148491]
ENSMUSG00000029545	0	0	0	0	0	0	0	0	0	isRMAE	0	0	0	1	Acads	acyl-Coenzyme A dehydrogenase, short chain [Source:MGI Symbol;Acc:MGI:87868]
ENSMUSG00000034853	0	0	0	0	0	0	0	0	0	isRMAE	0	0	0	1	Acot11	acyl-CoA thioesterase 11 [Source:MGI Symbol;Acc:MGI:1913736]
ENSMUSG00000024981	0	0	0	0	0	0	0	0	0	isRMAE	0	0	0	1	Acsl5	acyl-CoA synthetase long-chain family member 5 [Source:MGI Symbol;Acc:MGI:1919129]
ENSMUSG00000027452	0	0	0	0	0	0	0	0	0	isRMAE	0	0	0	1	Acss1	acyl-CoA synthetase short-chain family member 1 [Source:MGI Symbol;Acc:MGI:1915988]
ENSMUSG00000008822	0	0	0	0	0	0	0	0	0	isRMAE	0	0	0	1	Acyp1	acylphosphatase 1, erythrocyte (common) type [Source:MGI Symbol;Acc:MGI:1913454]
ENSMUSG00000047497	0	0	0	0	0	0	0	0	0	isRMAE	0	0	isRMAE	2	Adamts12	a disintegrin-like and metallopeptidase (reprolysin type) with thrombospondin type 1 motif, 12 [Source:MGI Symbol;Acc:MGI:2146046]
ENSMUSG00000035283	0	0	0	0	0	0	0	0	0	isRMAE	0	0	0	1	Adrb1	adrenergic receptor, beta 1 [Source:MGI Symbol;Acc:MGI:87937]
ENSMUSG00000038587	0	0	0	0	0	0	0	0	0	isRMAE	0	isRMAE	0	2	Akap12	A kinase (PRKA) anchor protein (gravin) 12 [Source:MGI Symbol;Acc:MGI:1932576]
ENSMUSG00000020256	0	0	0	0	0	0	0	0	0	isRMAE	0	0	isRMAE	2	Aldh1l2	aldehyde dehydrogenase 1 family, member L2 [Source:MGI Symbol;Acc:MGI:2444680]
ENSMUSG00000030695	0	0	0	0	0	0	0	0	0	isRMAE	0	0	0	1	Aldoa	aldolase A, fructose-bisphosphate [Source:MGI Symbol;Acc:MGI:87994]
ENSMUSG00000040174	0	0	0	0	0	0	0	0	0	isRMAE	0	0	0	1	Alkbh3	alkB homolog 3, alpha-ketoglutarate-dependent dioxygenase [Source:MGI Symbol;Acc:MGI:1916363]
ENSMUSG00000039754	0	0	0	0	0	0	0	0	0	isRMAE	0	0	0	1	Alkbh4	alkB homolog 4, lysine demethylase [Source:MGI Symbol;Acc:MGI:1919291]
ENSMUSG00000028766	0	0	0	0	0	0	0	0	0	isRMAE	0	0	0	1	Alpl	alkaline phosphatase, liver/bone/kidney [Source:MGI Symbol;Acc:MGI:87983]
ENSMUSG00000033544	0	0	0	0	0	0	0	0	0	isRMAE	0	0	0	1	Angptl1	angiopoietin-like 1 [Source:MGI Symbol;Acc:MGI:1919963]
ENSMUSG00000024659	0	0	0	0	0	0	0	0	0	isRMAE	0	0	0	1	Anxa1	annexin A1 [Source:MGI Symbol;Acc:MGI:96819]
ENSMUSG00000032231	0	0	0	0	0	0	0	0	0	isRMAE	0	0	0	1	Anxa2	annexin A2 [Source:MGI Symbol;Acc:MGI:88246]
ENSMUSG00000029994	0	0	0	0	0	0	0	0	0	isRMAE	0	0	isRMAE	2	Anxa4	annexin A4 [Source:MGI Symbol;Acc:MGI:88030]
ENSMUSG00000063558	0	0	0	0	0	0	0	0	0	isRMAE	0	0	isRMAE	2	Aox1	aldehyde oxidase 1 [Source:MGI Symbol;Acc:MGI:88035]
ENSMUSG00000032590	0	0	0	0	0	0	0	0	0	isRMAE	0	0	0	1	Apeh	acylpeptide hydrolase [Source:MGI Symbol;Acc:MGI:88041]
ENSMUSG00000002985	0	0	0	0	0	0	0	0	0	isRMAE	0	0	0	1	Apoe	apolipoprotein E [Source:MGI Symbol;Acc:MGI:88057]
ENSMUSG00000004655	0	0	0	0	0	0	0	0	0	isRMAE	0	0	0	1	Aqp1	aquaporin 1 [Source:MGI Symbol;Acc:MGI:103201]
ENSMUSG00000020440	0	0	0	0	0	0	0	0	0	isRMAE	0	0	0	1	Arf5	ADP-ribosylation factor 5 [Source:MGI Symbol;Acc:MGI:99434]
ENSMUSG00000049744	0	0	0	0	0	0	0	0	0	isRMAE	0	0	0	1	Arhgap15	Rho GTPase activating protein 15 [Source:MGI Symbol;Acc:MGI:1923367]
ENSMUSG00000037509	0	0	0	0	0	0	0	0	0	isRMAE	0	0	0	1	Arhgef4	Rho guanine nucleotide exchange factor (GEF) 4 [Source:MGI Symbol;Acc:MGI:2442507]
ENSMUSG00000076441	0	0	0	0	0	0	0	0	0	isRMAE	0	0	0	1	Ass1	argininosuccinate synthetase 1 [Source:MGI Symbol;Acc:MGI:88090]
ENSMUSG00000015575	0	0	0	0	0	0	0	0	0	isRMAE	0	0	0	1	Atp6v0e	ATPase, H+ transporting, lysosomal V0 subunit E [Source:MGI Symbol;Acc:MGI:1328318]
ENSMUSG00000067370	0	0	0	0	0	0	0	0	0	isRMAE	0	0	0	1	B3galt4	UDP-Gal:betaGlcNAc beta 1,3-galactosyltransferase, polypeptide 4 [Source:MGI Symbol;Acc:MGI:1859517]
ENSMUSG00000026156	0	0	0	0	0	0	0	0	0	isRMAE	0	0	0	1	B3gat2	beta-1,3-glucuronyltransferase 2 (glucuronosyltransferase S) [Source:MGI Symbol;Acc:MGI:2389490]
ENSMUSG00000063439	0	0	0	0	0	0	0	0	0	isRMAE	0	0	0	1	B9d2	B9 protein domain 2 [Source:MGI Symbol;Acc:MGI:2387643]
ENSMUSG00000045763	0	0	0	0	0	0	0	0	0	isRMAE	0	0	0	1	Basp1	brain abundant, membrane attached signal protein 1 [Source:MGI Symbol;Acc:MGI:1917600]
ENSMUSG00000087150	0	0	0	0	0	0	0	0	0	isRMAE	0	0	0	1	BC064078	cDNA sequence BC064078 [Source:MGI Symbol;Acc:MGI:3040692]
ENSMUSG00000042182	0	0	0	0	0	0	0	0	0	isRMAE	0	0	0	1	Bend6	BEN domain containing 6 [Source:MGI Symbol;Acc:MGI:2444572]
ENSMUSG00000025128	0	0	0	0	0	0	0	0	0	isRMAE	0	0	isRMAE	2	Bhlhe22	basic helix-loop-helix family, member e22 [Source:MGI Symbol;Acc:MGI:1930001]
ENSMUSG00000004446	0	0	0	0	0	0	0	0	0	isRMAE	0	0	0	1	Bid	BH3 interacting domain death agonist [Source:MGI Symbol;Acc:MGI:108093]
ENSMUSG00000017716	0	0	0	0	0	0	0	0	0	isRMAE	0	0	0	1	Birc5	baculoviral IAP repeat-containing 5 [Source:MGI Symbol;Acc:MGI:1203517]
ENSMUSG00000026278	0	0	0	0	0	0	0	0	0	isRMAE	0	0	0	1	Bok	BCL2-related ovarian killer [Source:MGI Symbol;Acc:MGI:1858494]
ENSMUSG00000011158	0	0	0	0	0	0	0	0	0	isRMAE	0	0	0	1	Brf1	BRF1, RNA polymerase III transcription initiation factor 90 kDa subunit [Source:MGI Symbol;Acc:MGI:1919558]
ENSMUSG00000020723	0	0	0	0	0	0	0	0	0	isRMAE	0	0	0	1	Cacng4	calcium channel, voltage-dependent, gamma subunit 4 [Source:MGI Symbol;Acc:MGI:1859167]
ENSMUSG00000041849	0	0	0	0	0	0	0	0	0	isRMAE	0	0	0	1	Card6	caspase recruitment domain family, member 6 [Source:MGI Symbol;Acc:MGI:3032959]
ENSMUSG00000015189	0	0	0	0	0	0	0	0	0	isRMAE	0	0	0	1	Casd1	CAS1 domain containing 1 [Source:MGI Symbol;Acc:MGI:2384865]
ENSMUSG00000000058	0	0	0	0	0	0	0	0	0	isRMAE	0	0	0	1	Cav2	caveolin 2 [Source:MGI Symbol;Acc:MGI:107571]
ENSMUSG00000035228	0	0	0	0	0	0	0	0	0	isRMAE	0	0	0	1	Ccdc106	coiled-coil domain containing 106 [Source:MGI Symbol;Acc:MGI:2385900]
ENSMUSG00000021578	0	0	0	0	0	0	0	0	0	isRMAE	0	0	0	1	Ccdc127	coiled-coil domain containing 127 [Source:MGI Symbol;Acc:MGI:1914683]
ENSMUSG00000044033	0	0	0	0	0	0	0	0	0	isRMAE	0	0	0	1	Ccdc141	coiled-coil domain containing 141 [Source:MGI Symbol;Acc:MGI:1919735]
ENSMUSG00000043923	0	0	0	0	0	0	0	0	0	isRMAE	0	0	0	1	Ccdc84	coiled-coil domain containing 84 [Source:MGI Symbol;Acc:MGI:2685960]
ENSMUSG00000023087	0	0	0	0	0	0	0	0	0	isRMAE	0	0	0	1	Noct	nocturnin [Source:MGI Symbol;Acc:MGI:109382]
ENSMUSG00000040165	0	0	0	0	0	0	0	0	0	isRMAE	0	0	0	1	Cd209c	CD209c antigen [Source:MGI Symbol;Acc:MGI:2157945]
ENSMUSG00000047139	0	0	0	0	0	0	0	0	0	isRMAE	0	0	0	1	Cd24a	CD24a antigen [Source:MGI Symbol;Acc:MGI:88323]
ENSMUSG00000000305	0	0	0	0	0	0	0	0	0	isRMAE	0	0	0	1	Cdh4	cadherin 4 [Source:MGI Symbol;Acc:MGI:99218]
ENSMUSG00000026437	0	0	0	0	0	0	0	0	0	isRMAE	0	0	0	1	Cdk18	cyclin-dependent kinase 18 [Source:MGI Symbol;Acc:MGI:97518]
ENSMUSG00000073802	0	0	0	0	0	0	0	0	0	isRMAE	0	0	0	1	Cdkn2b	cyclin dependent kinase inhibitor 2B [Source:MGI Symbol;Acc:MGI:104737]
ENSMUSG00000030878	0	0	0	0	0	0	0	0	0	isRMAE	0	0	0	1	Cdr2	cerebellar degeneration-related 2 [Source:MGI Symbol;Acc:MGI:1100885]
ENSMUSG00000060240	0	0	0	0	0	0	0	0	0	isRMAE	0	0	0	1	Cend1	cell cycle exit and neuronal differentiation 1 [Source:MGI Symbol;Acc:MGI:1929898]
ENSMUSG00000039787	0	0	0	0	0	0	0	0	0	isRMAE	0	0	0	1	Cercam	cerebral endothelial cell adhesion molecule [Source:MGI Symbol;Acc:MGI:2139134]
ENSMUSG00000004633	0	0	0	0	0	0	0	0	0	isRMAE	0	isRMAE	0	2	Chn2	chimerin 2 [Source:MGI Symbol;Acc:MGI:1917243]
ENSMUSG00000025784	0	0	0	0	0	0	0	0	0	isRMAE	0	0	0	1	Clec3b	C-type lectin domain family 3, member b [Source:MGI Symbol;Acc:MGI:104540]
ENSMUSG00000007041	0	0	0	0	0	0	0	0	0	isRMAE	0	0	0	1	Clic1	chloride intracellular channel 1 [Source:MGI Symbol;Acc:MGI:2148924]
ENSMUSG00000032782	0	0	0	0	0	0	0	0	0	isRMAE	0	0	0	1	Cntrob	centrobin, centrosomal BRCA2 interacting protein [Source:MGI Symbol;Acc:MGI:2443290]
ENSMUSG00000004098	0	0	0	0	0	0	0	0	0	isRMAE	0	0	0	1	Col5a3	collagen, type V, alpha 3 [Source:MGI Symbol;Acc:MGI:1858212]
ENSMUSG00000036103	0	0	0	0	0	0	0	0	0	isRMAE	0	0	0	1	Colec12	collectin sub-family member 12 [Source:MGI Symbol;Acc:MGI:2152907]
ENSMUSG00000026798	0	0	0	0	0	0	0	0	0	isRMAE	0	0	0	1	Coq4	coenzyme Q4 [Source:MGI Symbol;Acc:MGI:1098826]
ENSMUSG00000052560	0	0	0	0	0	0	0	0	0	isRMAE	0	0	isRMAE	2	Cpne8	copine VIII [Source:MGI Symbol;Acc:MGI:1914121]
ENSMUSG00000006356	0	0	0	0	0	0	0	0	0	isRMAE	0	0	0	1	Crip2	cysteine rich protein 2 [Source:MGI Symbol;Acc:MGI:1915587]
ENSMUSG00000032911	0	0	0	0	0	0	0	0	0	isRMAE	0	0	0	1	Cspg4	chondroitin sulfate proteoglycan 4 [Source:MGI Symbol;Acc:MGI:2153093]
ENSMUSG00000038888	0	0	0	0	0	0	0	0	0	isRMAE	0	0	0	1	Ctu1	cytosolic thiouridylase subunit 1 [Source:MGI Symbol;Acc:MGI:2385277]
ENSMUSG00000021508	0	0	0	0	0	0	0	0	0	isRMAE	0	0	0	1	Cxcl14	chemokine (C-X-C motif) ligand 14 [Source:MGI Symbol;Acc:MGI:1888514]
ENSMUSG00000097287	0	0	0	0	0	0	0	0	0	isRMAE	0	0	0	1	D130017N08Rik	RIKEN cDNA D130017N08 gene [Source:MGI Symbol;Acc:MGI:2443273]
ENSMUSG00000024544	0	0	0	0	0	0	0	0	0	isRMAE	0	0	isRMAE	2	Ldlrad4	low density lipoprotein receptor class A domain containing 4 [Source:MGI Symbol;Acc:MGI:1277150]
ENSMUSG00000112980	0	0	0	0	0	0	0	0	0	isRMAE	0	0	0	1	D430020J02Rik	RIKEN cDNA D430020J02 gene [Source:MGI Symbol;Acc:MGI:2442237]
ENSMUSG00000041477	0	0	0	0	0	0	0	0	0	isRMAE	0	0	0	1	Dcp1b	decapping mRNA 1B [Source:MGI Symbol;Acc:MGI:2442404]
ENSMUSG00000034449	0	0	0	0	0	0	0	0	0	isRMAE	0	0	0	1	Dhrs11	dehydrogenase/reductase (SDR family) member 11 [Source:MGI Symbol;Acc:MGI:2652816]
ENSMUSG00000022210	0	0	0	0	0	0	0	0	0	isRMAE	0	0	0	1	Dhrs4	dehydrogenase/reductase (SDR family) member 4 [Source:MGI Symbol;Acc:MGI:90169]
ENSMUSG00000030409	0	0	0	0	0	0	0	0	0	isRMAE	0	0	0	1	Dmpk	dystrophia myotonica-protein kinase [Source:MGI Symbol;Acc:MGI:94906]
ENSMUSG00000025478	0	0	0	0	0	0	0	0	0	isRMAE	0	0	0	1	Dpysl4	dihydropyrimidinase-like 4 [Source:MGI Symbol;Acc:MGI:1349764]
ENSMUSG00000039384	0	0	0	0	0	0	0	0	0	isRMAE	0	0	0	1	Dusp10	dual specificity phosphatase 10 [Source:MGI Symbol;Acc:MGI:1927070]
ENSMUSG00000027001	0	0	0	0	0	0	0	0	0	isRMAE	0	0	0	1	Dusp19	dual specificity phosphatase 19 [Source:MGI Symbol;Acc:MGI:1915332]
ENSMUSG00000034765	0	0	0	0	0	0	0	0	0	isRMAE	0	0	0	1	Dusp5	dual specificity phosphatase 5 [Source:MGI Symbol;Acc:MGI:2685183]
ENSMUSG00000009013	0	0	0	0	0	0	0	0	0	isRMAE	0	0	0	1	Dynll1	dynein light chain LC8-type 1 [Source:MGI Symbol;Acc:MGI:1861457]
ENSMUSG00000022203	0	0	0	0	0	0	0	0	0	isRMAE	0	0	0	1	Efs	embryonal Fyn-associated substrate [Source:MGI Symbol;Acc:MGI:105311]
ENSMUSG00000091337	0	0	0	0	0	0	0	0	0	isRMAE	0	0	0	1	Eid1	EP300 interacting inhibitor of differentiation 1 [Source:MGI Symbol;Acc:MGI:1889651]
ENSMUSG00000028552	0	0	0	0	0	0	0	0	0	isRMAE	0	0	0	1	Eps15	epidermal growth factor receptor pathway substrate 15 [Source:MGI Symbol;Acc:MGI:104583]
ENSMUSG00000062312	0	0	0	0	0	0	0	0	0	isRMAE	0	0	0	1	Erbb2	erb-b2 receptor tyrosine kinase 2 [Source:MGI Symbol;Acc:MGI:95410]
ENSMUSG00000022034	0	0	0	0	0	0	0	0	0	isRMAE	0	0	0	1	Esco2	establishment of sister chromatid cohesion N-acetyltransferase 2 [Source:MGI Symbol;Acc:MGI:1919238]
ENSMUSG00000021171	0	0	0	0	0	0	0	0	0	isRMAE	0	0	0	1	Esyt2	extended synaptotagmin-like protein 2 [Source:MGI Symbol;Acc:MGI:1261845]
ENSMUSG00000024664	0	0	0	0	0	0	0	0	0	isRMAE	0	0	0	1	Fads3	fatty acid desaturase 3 [Source:MGI Symbol;Acc:MGI:1928740]
ENSMUSG00000039568	0	0	0	0	0	0	0	0	0	isRMAE	0	0	0	1	Ubald1	UBA-like domain containing 1 [Source:MGI Symbol;Acc:MGI:1916255]
ENSMUSG00000022434	0	0	0	0	0	0	0	0	0	isRMAE	0	0	0	1	Fam118a	family with sequence similarity 118, member A [Source:MGI Symbol;Acc:MGI:1920475]
ENSMUSG00000043243	0	0	0	0	0	0	0	0	0	isRMAE	0	0	0	1	Niban3	niban apoptosis regulator 3 [Source:MGI Symbol;Acc:MGI:3686743]
ENSMUSG00000027955	0	0	0	0	0	0	0	0	0	isRMAE	0	0	0	1	Gask1b	golgi associated kinase 1B [Source:MGI Symbol;Acc:MGI:1915909]
ENSMUSG00000003039	0	0	0	0	0	0	0	0	0	isRMAE	0	0	0	1	Fam32a	family with sequence similarity 32, member A [Source:MGI Symbol;Acc:MGI:1915172]
ENSMUSG00000014444	0	0	0	0	0	0	0	0	0	isRMAE	0	0	0	1	Piezo1	piezo-type mechanosensitive ion channel component 1 [Source:MGI Symbol;Acc:MGI:3603204]
ENSMUSG00000035131	0	0	0	0	0	0	0	0	0	isRMAE	0	0	0	1	Brinp3	bone morphogenetic protein/retinoic acid inducible neural specific 3 [Source:MGI Symbol;Acc:MGI:2443035]
ENSMUSG00000039985	0	0	0	0	0	0	0	0	0	isRMAE	0	0	0	1	Sinhcaf	SIN3-HDAC complex associated factor [Source:MGI Symbol;Acc:MGI:1929091]
ENSMUSG00000028218	0	0	0	0	0	0	0	0	0	isRMAE	0	0	0	1	Cibar1	CBY1 interacting BAR domain containing 1 [Source:MGI Symbol;Acc:MGI:1915349]
ENSMUSG00000034023	0	0	0	0	0	0	0	0	0	isRMAE	0	0	0	1	Fancd2	Fanconi anemia, complementation group D2 [Source:MGI Symbol;Acc:MGI:2448480]
ENSMUSG00000032507	0	0	0	0	0	0	0	0	0	isRMAE	0	0	0	1	Fbxl2	F-box and leucine-rich repeat protein 2 [Source:MGI Symbol;Acc:MGI:1919429]
ENSMUSG00000034532	0	0	0	0	0	0	0	0	0	isRMAE	0	0	0	1	Fbxo16	F-box protein 16 [Source:MGI Symbol;Acc:MGI:1354706]
ENSMUSG00000020021	0	0	0	0	0	0	0	0	0	isRMAE	0	0	0	1	Fgd6	FYVE, RhoGEF and PH domain containing 6 [Source:MGI Symbol;Acc:MGI:1261419]
ENSMUSG00000041842	0	0	0	0	0	0	0	0	0	isRMAE	0	0	0	1	Fhdc1	FH2 domain containing 1 [Source:MGI Symbol;Acc:MGI:2684972]
ENSMUSG00000032643	0	0	0	0	0	0	0	0	0	isRMAE	0	0	0	1	Fhl3	four and a half LIM domains 3 [Source:MGI Symbol;Acc:MGI:1341092]
ENSMUSG00000019810	0	0	0	0	0	0	0	0	0	isRMAE	0	0	0	1	Fuca2	fucosidase, alpha-L- 2, plasma [Source:MGI Symbol;Acc:MGI:1914098]
ENSMUSG00000070583	0	0	0	0	0	0	0	0	0	isRMAE	0	0	0	1	Fv1	Friend virus susceptibility 1 [Source:MGI Symbol;Acc:MGI:95595]
ENSMUSG00000041075	0	0	0	0	0	0	0	0	0	isRMAE	0	0	0	1	Fzd7	frizzled class receptor 7 [Source:MGI Symbol;Acc:MGI:108570]
ENSMUSG00000027207	0	0	0	0	0	0	0	0	0	isRMAE	0	0	0	1	Galk2	galactokinase 2 [Source:MGI Symbol;Acc:MGI:1917226]
ENSMUSG00000038296	0	0	0	0	0	0	0	0	0	isRMAE	0	0	isRMAE	2	Galnt18	polypeptide N-acetylgalactosaminyltransferase 18 [Source:MGI Symbol;Acc:MGI:2446239]
ENSMUSG00000026893	0	0	0	0	0	0	0	0	0	isRMAE	0	0	0	1	Gca	grancalcin [Source:MGI Symbol;Acc:MGI:1918521]
ENSMUSG00000041361	0	0	0	0	0	0	0	0	0	isRMAE	0	0	0	1	Myzap	myocardial zonula adherens protein [Source:MGI Symbol;Acc:MGI:2142908]
ENSMUSG00000020363	0	0	0	0	0	0	0	0	0	isRMAE	0	0	0	1	Gfpt2	glutamine fructose-6-phosphate transaminase 2 [Source:MGI Symbol;Acc:MGI:1338883]
ENSMUSG00000050953	0	0	0	0	0	0	0	0	0	isRMAE	0	0	0	1	Gja1	gap junction protein, alpha 1 [Source:MGI Symbol;Acc:MGI:95713]
ENSMUSG00000024026	0	0	0	0	0	0	0	0	0	isRMAE	0	0	0	1	Glo1	glyoxalase 1 [Source:MGI Symbol;Acc:MGI:95742]
ENSMUSG00000095959	0	0	0	0	0	0	0	0	0	isRMAE	0	0	0	1	Gm10845	predicted gene 10845 [Source:MGI Symbol;Acc:MGI:3641716]
ENSMUSG00000070737	0	0	0	0	0	0	0	0	0	isRMAE	0	0	0	1	Tmem35b	transmembrane protein 35B [Source:MGI Symbol;Acc:MGI:3758095]
ENSMUSG00000080059	0	0	0	0	0	0	0	0	0	isRMAE	0	0	0	1	Rps19-ps3	ribosomal protein S19, pseudogene 3 [Source:MGI Symbol;Acc:MGI:3701125]
ENSMUSG00000079427	0	0	0	0	0	0	0	0	0	isRMAE	0	0	0	1	Mthfsl	5, 10-methenyltetrahydrofolate synthetase-like [Source:MGI Symbol;Acc:MGI:3780550]
ENSMUSG00000000594	0	0	0	0	0	0	0	0	0	isRMAE	0	0	0	1	Gm2a	GM2 ganglioside activator protein [Source:MGI Symbol;Acc:MGI:95762]
ENSMUSG00000060336	0	0	0	0	0	0	0	0	0	isRMAE	0	0	0	1	Zfp937	zinc finger protein 937 [Source:MGI Symbol;Acc:MGI:3644476]
ENSMUSG00000062093	0	0	0	0	0	0	0	0	0	isRMAE	0	0	0	1	Gm10110	predicted gene 10110 [Source:MGI Symbol;Acc:MGI:3641718]
ENSMUSG00000069727	0	0	0	0	0	0	0	0	0	isRMAE	0	0	0	1	Zfp975	zinc finger protein 975 [Source:MGI Symbol;Acc:MGI:3648690]
ENSMUSG00000111356	0	0	0	0	0	0	0	0	0	isRMAE	0	0	0	1	Rpl32l	ribosomal protein L32-like [Source:MGI Symbol;Acc:MGI:3644747]
ENSMUSG00000094649	0	0	0	0	0	0	0	0	0	isRMAE	0	0	0	1	Gm7102	predicted gene 7102 [Source:MGI Symbol;Acc:MGI:3648735]
ENSMUSG00000074634	0	0	0	0	0	0	0	0	0	isRMAE	0	0	0	1	Tmem267	transmembrane protein 267 [Source:MGI Symbol;Acc:MGI:3648543]
ENSMUSG00000110372	0	0	0	0	0	0	0	0	0	isRMAE	0	0	0	1	Gm8096	predicted gene 8096 [Source:MGI Symbol;Acc:MGI:3645752]
ENSMUSG00000090159	0	0	0	0	0	0	0	0	0	isRMAE	0	0	0	1	Gm8580	predicted gene 8580 [Source:MGI Symbol;Acc:MGI:3647055]
ENSMUSG00000052102	0	0	0	0	0	0	0	0	0	isRMAE	0	0	0	1	Gnpda1	glucosamine-6-phosphate deaminase 1 [Source:MGI Symbol;Acc:MGI:1347054]
ENSMUSG00000029510	0	0	0	0	0	0	0	0	0	isRMAE	0	0	0	1	Gpc2	glypican 2 (cerebroglycan) [Source:MGI Symbol;Acc:MGI:1919201]
ENSMUSG00000022112	0	0	0	0	0	0	0	0	0	isRMAE	0	0	isRMAE	2	Gpc5	glypican 5 [Source:MGI Symbol;Acc:MGI:1194894]
ENSMUSG00000031517	0	0	0	0	0	0	0	0	0	isRMAE	0	0	isRMAE	2	Gpm6a	glycoprotein m6a [Source:MGI Symbol;Acc:MGI:107671]
ENSMUSG00000052783	0	0	0	0	0	0	0	0	0	isRMAE	0	0	0	1	Grk4	G protein-coupled receptor kinase 4 [Source:MGI Symbol;Acc:MGI:95801]
ENSMUSG00000029864	0	0	0	0	0	0	0	0	0	isRMAE	0	0	0	1	Gstk1	glutathione S-transferase kappa 1 [Source:MGI Symbol;Acc:MGI:1923513]
ENSMUSG00000040562	0	0	0	0	0	0	0	0	0	isRMAE	0	0	0	1	Gstm2	glutathione S-transferase, mu 2 [Source:MGI Symbol;Acc:MGI:95861]
ENSMUSG00000004032	0	0	0	0	0	0	0	0	0	isRMAE	0	0	0	1	Gstm5	glutathione S-transferase, mu 5 [Source:MGI Symbol;Acc:MGI:1309466]
ENSMUSG00000025068	0	0	0	0	0	0	0	0	0	isRMAE	0	0	0	1	Gsto1	glutathione S-transferase omega 1 [Source:MGI Symbol;Acc:MGI:1342273]
ENSMUSG00000060803	0	0	0	0	0	0	0	0	0	isRMAE	0	0	0	1	Gstp1	glutathione S-transferase, pi 1 [Source:MGI Symbol;Acc:MGI:95865]
ENSMUSG00000001663	0	0	0	0	0	0	0	0	0	isRMAE	0	0	0	1	Gstt1	glutathione S-transferase, theta 1 [Source:MGI Symbol;Acc:MGI:107379]
ENSMUSG00000034345	0	0	0	0	0	0	0	0	0	isRMAE	0	0	0	1	Gtf2h5	general transcription factor IIH, polypeptide 5 [Source:MGI Symbol;Acc:MGI:107227]
ENSMUSG00000033910	0	0	0	0	0	0	0	0	0	isRMAE	0	0	0	1	Gucy1a1	guanylate cyclase 1, soluble, alpha 1 [Source:MGI Symbol;Acc:MGI:1926562]
ENSMUSG00000073411	0	0	0	0	0	0	0	0	0	isRMAE	0	0	0	1	H2-D1	histocompatibility 2, D region locus 1 [Source:MGI Symbol;Acc:MGI:95896]
ENSMUSG00000037649	0	0	0	0	0	0	0	0	0	isRMAE	0	0	0	1	H2-DMa	histocompatibility 2, class II, locus DMa [Source:MGI Symbol;Acc:MGI:95921]
ENSMUSG00000035929	0	0	0	0	0	0	0	0	0	isRMAE	0	0	0	1	H2-Q4	histocompatibility 2, Q region locus 4 [Source:MGI Symbol;Acc:MGI:95933]
ENSMUSG00000030532	0	0	0	0	0	0	0	0	0	isRMAE	0	0	0	1	Hddc3	HD domain containing 3 [Source:MGI Symbol;Acc:MGI:1915945]
ENSMUSG00000025232	0	0	0	0	0	0	0	0	0	isRMAE	0	0	0	1	Hexa	hexosaminidase A [Source:MGI Symbol;Acc:MGI:96073]
ENSMUSG00000006611	0	0	0	0	0	0	0	0	0	isRMAE	0	0	0	1	Hfe	homeostatic iron regulator [Source:MGI Symbol;Acc:MGI:109191]
ENSMUSG00000020330	0	0	0	0	0	0	0	0	0	isRMAE	0	0	0	1	Hmmr	hyaluronan mediated motility receptor (RHAMM) [Source:MGI Symbol;Acc:MGI:104667]
ENSMUSG00000004070	0	0	0	0	0	0	0	0	0	isRMAE	0	0	0	1	Hmox2	heme oxygenase 2 [Source:MGI Symbol;Acc:MGI:109373]
ENSMUSG00000046321	0	0	0	0	0	0	0	0	0	isRMAE	0	0	0	1	Hs3st2	heparan sulfate (glucosamine) 3-O-sulfotransferase 2 [Source:MGI Symbol;Acc:MGI:1333802]
ENSMUSG00000070407	0	0	0	0	0	0	0	0	0	isRMAE	0	0	0	1	Hs3st3b1	heparan sulfate (glucosamine) 3-O-sulfotransferase 3B1 [Source:MGI Symbol;Acc:MGI:1333853]
ENSMUSG00000031844	0	0	0	0	0	0	0	0	0	isRMAE	0	0	0	1	Hsd17b2	hydroxysteroid (17-beta) dehydrogenase 2 [Source:MGI Symbol;Acc:MGI:1096386]
ENSMUSG00000006205	0	0	0	0	0	0	0	0	0	isRMAE	0	0	0	1	Htra1	HtrA serine peptidase 1 [Source:MGI Symbol;Acc:MGI:1929076]
ENSMUSG00000003541	0	0	0	0	0	0	0	0	0	isRMAE	0	0	0	1	Ier3	immediate early response 3 [Source:MGI Symbol;Acc:MGI:104814]
ENSMUSG00000064215	0	0	0	0	0	0	0	0	0	isRMAE	0	0	0	1	Ifi27	interferon, alpha-inducible protein 27 [Source:MGI Symbol;Acc:MGI:1277180]
ENSMUSG00000010358	0	0	0	0	0	0	0	0	0	isRMAE	0	0	0	1	Ifi35	interferon-induced protein 35 [Source:MGI Symbol;Acc:MGI:1917360]
ENSMUSG00000023830	0	0	0	0	0	0	0	0	0	isRMAE	0	0	0	1	Igf2r	insulin-like growth factor 2 receptor [Source:MGI Symbol;Acc:MGI:96435]
ENSMUSG00000017493	0	0	0	0	0	0	0	0	0	isRMAE	0	0	0	1	Igfbp4	insulin-like growth factor binding protein 4 [Source:MGI Symbol;Acc:MGI:96439]
ENSMUSG00000030281	0	0	0	0	0	0	0	0	0	isRMAE	0	0	0	1	Il17rc	interleukin 17 receptor C [Source:MGI Symbol;Acc:MGI:2159336]
ENSMUSG00000100826	0	0	0	0	0	0	0	0	0	isRMAE	0	0	0	1	Snhg14	small nucleolar RNA host gene 14 [Source:MGI Symbol;Acc:MGI:1289201]
ENSMUSG00000043153	0	0	0	0	0	0	0	0	0	isRMAE	0	0	0	1	Crppa	CDP-L-ribitol pyrophosphorylase A [Source:MGI Symbol;Acc:MGI:1923097]
ENSMUSG00000025420	0	0	0	0	0	0	0	0	0	isRMAE	0	0	0	1	Katnal2	katanin p60 subunit A-like 2 [Source:MGI Symbol;Acc:MGI:1924234]
ENSMUSG00000040724	0	0	0	0	0	0	0	0	0	isRMAE	0	0	0	1	Kcna2	potassium voltage-gated channel, shaker-related subfamily, member 2 [Source:MGI Symbol;Acc:MGI:96659]
ENSMUSG00000026824	0	0	0	0	0	0	0	0	0	isRMAE	0	0	0	1	Kcnj3	potassium inwardly-rectifying channel, subfamily J, member 3 [Source:MGI Symbol;Acc:MGI:104742]
ENSMUSG00000033998	0	0	0	0	0	0	0	0	0	isRMAE	0	0	isRMAE	2	Kcnk1	potassium channel, subfamily K, member 1 [Source:MGI Symbol;Acc:MGI:109322]
ENSMUSG00000063142	0	0	0	0	0	0	0	0	0	isRMAE	0	0	isRMAE	2	Kcnma1	potassium large conductance calcium-activated channel, subfamily M, alpha member 1 [Source:MGI Symbol;Acc:MGI:99923]
ENSMUSG00000054934	0	0	0	0	0	0	0	0	0	isRMAE	0	0	0	1	Kcnmb4	potassium large conductance calcium-activated channel, subfamily M, beta member 4 [Source:MGI Symbol;Acc:MGI:1913272]
ENSMUSG00000022332	0	0	0	0	0	0	0	0	0	isRMAE	0	0	0	1	Khdrbs3	KH domain containing, RNA binding, signal transduction associated 3 [Source:MGI Symbol;Acc:MGI:1313312]
ENSMUSG00000012443	0	0	0	0	0	0	0	0	0	isRMAE	0	0	0	1	Kif11	kinesin family member 11 [Source:MGI Symbol;Acc:MGI:1098231]
ENSMUSG00000010021	0	0	0	0	0	0	0	0	0	isRMAE	0	0	0	1	Kif19a	kinesin family member 19A [Source:MGI Symbol;Acc:MGI:2447024]
ENSMUSG00000045236	0	0	0	0	0	0	0	0	0	isRMAE	0	0	0	1	Krtap5-4	keratin associated protein 5-4 [Source:MGI Symbol;Acc:MGI:1354758]
ENSMUSG00000018334	0	0	0	0	0	0	0	0	0	isRMAE	0	0	0	1	Ksr1	kinase suppressor of ras 1 [Source:MGI Symbol;Acc:MGI:105051]
ENSMUSG00000025937	0	0	0	0	0	0	0	0	0	isRMAE	0	0	0	1	Lactb2	lactamase, beta 2 [Source:MGI Symbol;Acc:MGI:2442551]
ENSMUSG00000002900	0	0	0	0	0	0	0	0	0	isRMAE	0	0	0	1	Lamb1	laminin B1 [Source:MGI Symbol;Acc:MGI:96743]
ENSMUSG00000008206	0	0	0	0	0	0	0	0	0	isRMAE	0	0	0	1	Cers4	ceramide synthase 4 [Source:MGI Symbol;Acc:MGI:1914510]
ENSMUSG00000055745	0	0	0	0	0	0	0	0	0	isRMAE	0	0	0	1	Rtl6	retrotransposon Gag like 6 [Source:MGI Symbol;Acc:MGI:2675858]
ENSMUSG00000028266	0	0	0	0	0	0	0	0	0	isRMAE	0	0	0	1	Lmo4	LIM domain only 4 [Source:MGI Symbol;Acc:MGI:109360]
ENSMUSG00000033060	0	0	0	0	0	0	0	0	0	isRMAE	0	0	0	1	Lmo7	LIM domain only 7 [Source:MGI Symbol;Acc:MGI:1353586]
ENSMUSG00000090958	0	0	0	0	0	0	0	0	0	isRMAE	0	0	0	1	Lrrc32	leucine rich repeat containing 32 [Source:MGI Symbol;Acc:MGI:93882]
ENSMUSG00000020863	0	0	0	0	0	0	0	0	0	isRMAE	0	0	0	1	Luc7l3	LUC7-like 3 (S. cerevisiae) [Source:MGI Symbol;Acc:MGI:1914934]
ENSMUSG00000036446	0	0	0	0	0	0	0	0	0	isRMAE	0	0	0	1	Lum	lumican [Source:MGI Symbol;Acc:MGI:109347]
ENSMUSG00000047557	0	0	0	0	0	0	0	0	0	isRMAE	0	0	0	1	Lxn	latexin [Source:MGI Symbol;Acc:MGI:107633]
ENSMUSG00000033207	0	0	0	0	0	0	0	0	0	isRMAE	0	0	0	1	Mamdc2	MAM domain containing 2 [Source:MGI Symbol;Acc:MGI:1918988]
ENSMUSG00000030322	0	0	0	0	0	0	0	0	0	isRMAE	0	0	0	1	Mbd4	methyl-CpG binding domain protein 4 [Source:MGI Symbol;Acc:MGI:1333850]
ENSMUSG00000021028	0	0	0	0	0	0	0	0	0	isRMAE	0	0	0	1	Mbip	MAP3K12 binding inhibitory protein 1 [Source:MGI Symbol;Acc:MGI:1918320]
ENSMUSG00000076009	0	0	0	0	0	0	0	0	0	isRMAE	0	0	0	1	Mir688	microRNA 688 [Source:MGI Symbol;Acc:MGI:3629926]
ENSMUSG00000105814	0	0	0	0	0	0	0	0	0	isRMAE	0	0	0	1	Mir703	microRNA 703 [Source:MGI Symbol;Acc:MGI:3629657]
ENSMUSG00000027820	0	0	0	0	0	0	0	0	0	isRMAE	0	0	0	1	Mme	membrane metallo endopeptidase [Source:MGI Symbol;Acc:MGI:97004]
ENSMUSG00000020000	0	0	0	0	0	0	0	0	0	isRMAE	0	0	isRMAE	2	Moxd1	monooxygenase, DBH-like 1 [Source:MGI Symbol;Acc:MGI:1921582]
ENSMUSG00000106918	0	0	0	0	0	0	0	0	0	isRMAE	0	0	0	1	Mrpl33	mitochondrial ribosomal protein L33 [Source:MGI Symbol;Acc:MGI:2137225]
ENSMUSG00000030706	0	0	0	0	0	0	0	0	0	isRMAE	0	0	0	1	Mrpl48	mitochondrial ribosomal protein L48 [Source:MGI Symbol;Acc:MGI:1289321]
ENSMUSG00000019996	0	0	0	0	0	0	0	0	0	isRMAE	0	0	0	1	Map7	microtubule-associated protein 7 [Source:MGI Symbol;Acc:MGI:1328328]
ENSMUSG00000049038	0	0	0	0	0	0	0	0	0	isRMAE	0	0	0	1	Mterf2	mitochondrial transcription termination factor 2 [Source:MGI Symbol;Acc:MGI:1921488]
ENSMUSG00000020061	0	0	0	0	0	0	0	0	0	isRMAE	0	0	0	1	Mybpc1	myosin binding protein C, slow-type [Source:MGI Symbol;Acc:MGI:1336213]
ENSMUSG00000027201	0	0	0	0	0	0	0	0	0	isRMAE	0	0	0	1	Myef2	myelin basic protein expression factor 2, repressor [Source:MGI Symbol;Acc:MGI:104592]
ENSMUSG00000018417	0	0	0	0	0	0	0	0	0	isRMAE	0	0	0	1	Myo1b	myosin IB [Source:MGI Symbol;Acc:MGI:107752]
ENSMUSG00000025885	0	0	0	0	0	0	0	0	0	isRMAE	0	0	0	1	Myo5b	myosin VB [Source:MGI Symbol;Acc:MGI:106598]
ENSMUSG00000021951	0	0	0	0	0	0	0	0	0	isRMAE	0	0	0	1	Eef1akmt1	EEF1A alpha lysine methyltransferase 1 [Source:MGI Symbol;Acc:MGI:1915293]
ENSMUSG00000020633	0	0	0	0	0	0	0	0	0	isRMAE	0	0	0	1	Dcdc2c	doublecortin domain containing 2C [Source:MGI Symbol;Acc:MGI:1915761]
ENSMUSG00000014907	0	0	0	0	0	0	0	0	0	isRMAE	0	0	0	1	Naf1	nuclear assembly factor 1 ribonucleoprotein [Source:MGI Symbol;Acc:MGI:2682306]
ENSMUSG00000033585	0	0	0	0	0	0	0	0	0	isRMAE	0	0	0	1	Ndn	necdin, MAGE family member [Source:MGI Symbol;Acc:MGI:97290]
ENSMUSG00000070283	0	0	0	0	0	0	0	0	0	isRMAE	0	0	0	1	Ndufaf3	NADH:ubiquinone oxidoreductase complex assembly factor 3 [Source:MGI Symbol;Acc:MGI:1913956]
ENSMUSG00000027673	0	0	0	0	0	0	0	0	0	isRMAE	0	0	0	1	Ndufb5	NADH:ubiquinone oxidoreductase subunit B5 [Source:MGI Symbol;Acc:MGI:1913296]
ENSMUSG00000028648	0	0	0	0	0	0	0	0	0	isRMAE	0	0	0	1	Ndufs5	NADH:ubiquinone oxidoreductase core subunit S5 [Source:MGI Symbol;Acc:MGI:1890889]
ENSMUSG00000024038	0	0	0	0	0	0	0	0	0	isRMAE	0	0	0	1	Ndufv3	NADH:ubiquinone oxidoreductase core subunit V3 [Source:MGI Symbol;Acc:MGI:1890894]
ENSMUSG00000092274	0	0	0	0	0	0	0	0	0	isRMAE	0	0	0	1	Neat1	nuclear paraspeckle assembly transcript 1 (non-protein coding) [Source:MGI Symbol;Acc:MGI:1914211]
ENSMUSG00000005397	0	0	0	0	0	0	0	0	0	isRMAE	0	0	0	1	Nid1	nidogen 1 [Source:MGI Symbol;Acc:MGI:97342]
ENSMUSG00000034285	0	0	0	0	0	0	0	0	0	isRMAE	0	0	0	1	Nipsnap1	nipsnap homolog 1 [Source:MGI Symbol;Acc:MGI:1278344]
ENSMUSG00000078532	0	0	0	0	0	0	0	0	0	isRMAE	0	0	0	1	Nkain1	Na+/K+ transporting ATPase interacting 1 [Source:MGI Symbol;Acc:MGI:1914399]
ENSMUSG00000026575	0	0	0	0	0	0	0	0	0	isRMAE	0	0	0	1	Nme7	NME/NM23 family member 7 [Source:MGI Symbol;Acc:MGI:2449121]
ENSMUSG00000038146	0	0	0	0	0	0	0	0	0	isRMAE	0	0	0	1	Notch3	notch 3 [Source:MGI Symbol;Acc:MGI:99460]
ENSMUSG00000039263	0	0	0	0	0	0	0	0	0	isRMAE	0	0	0	1	Npepl1	aminopeptidase-like 1 [Source:MGI Symbol;Acc:MGI:2448523]
ENSMUSG00000031618	0	0	0	0	0	0	0	0	0	isRMAE	0	0	0	1	Nr3c2	nuclear receptor subfamily 3, group C, member 2 [Source:MGI Symbol;Acc:MGI:99459]
ENSMUSG00000032939	0	0	0	0	0	0	0	0	0	isRMAE	0	0	0	1	Nup93	nucleoporin 93 [Source:MGI Symbol;Acc:MGI:1919055]
ENSMUSG00000030717	0	0	0	0	0	0	0	0	0	isRMAE	0	0	0	1	Nupr1	nuclear protein transcription regulator 1 [Source:MGI Symbol;Acc:MGI:1891834]
ENSMUSG00000027108	0	0	0	0	0	0	0	0	0	isRMAE	0	0	0	1	Ola1	Obg-like ATPase 1 [Source:MGI Symbol;Acc:MGI:1914309]
ENSMUSG00000032172	0	0	0	0	0	0	0	0	0	isRMAE	0	0	0	1	Olfm2	olfactomedin 2 [Source:MGI Symbol;Acc:MGI:3045350]
ENSMUSG00000051041	0	0	0	0	0	0	0	0	0	isRMAE	0	0	0	1	Olfml1	olfactomedin-like 1 [Source:MGI Symbol;Acc:MGI:2679264]
ENSMUSG00000090129	0	0	0	0	0	0	0	0	0	isRMAE	0	0	0	1	Olfr287	olfactory receptor 287 [Source:MGI Symbol;Acc:MGI:3030121]
ENSMUSG00000078624	0	0	0	0	0	0	0	0	0	isRMAE	0	0	0	1	Olfr613	olfactory receptor 613 [Source:MGI Symbol;Acc:MGI:3030447]
ENSMUSG00000026525	0	0	0	0	0	0	0	0	0	isRMAE	0	0	0	1	Opn3	opsin 3 [Source:MGI Symbol;Acc:MGI:1338022]
ENSMUSG00000028587	0	0	0	0	0	0	0	0	0	isRMAE	0	0	0	1	Orc1	origin recognition complex, subunit 1 [Source:MGI Symbol;Acc:MGI:1328337]
ENSMUSG00000037366	0	0	0	0	0	0	0	0	0	isRMAE	0	0	0	1	Pafah2	platelet-activating factor acetylhydrolase 2 [Source:MGI Symbol;Acc:MGI:2140321]
ENSMUSG00000023826	0	0	0	0	0	0	0	0	0	isRMAE	0	0	0	1	Prkn	parkin RBR E3 ubiquitin protein ligase [Source:MGI Symbol;Acc:MGI:1355296]
ENSMUSG00000027168	0	0	0	0	0	0	0	0	0	isRMAE	0	0	0	1	Pax6	paired box 6 [Source:MGI Symbol;Acc:MGI:97490]
ENSMUSG00000042613	0	0	0	0	0	0	0	0	0	isRMAE	0	0	0	1	Pbxip1	pre B cell leukemia transcription factor interacting protein 1 [Source:MGI Symbol;Acc:MGI:2441670]
ENSMUSG00000043458	0	0	0	0	0	0	0	0	0	isRMAE	0	0	0	1	Pcdhb12	protocadherin beta 12 [Source:MGI Symbol;Acc:MGI:2136747]
ENSMUSG00000103144	0	0	0	0	0	0	0	0	0	isRMAE	0	0	0	1	Pcdhga1	protocadherin gamma subfamily A, 1 [Source:MGI Symbol;Acc:MGI:1935212]
ENSMUSG00000102428	0	0	0	0	0	0	0	0	0	isRMAE	0	0	0	1	Pcdhga12	protocadherin gamma subfamily A, 12 [Source:MGI Symbol;Acc:MGI:1935229]
ENSMUSG00000103793	0	0	0	0	0	0	0	0	0	isRMAE	0	0	0	1	Pcdhga6	protocadherin gamma subfamily A, 6 [Source:MGI Symbol;Acc:MGI:1935218]
ENSMUSG00000103472	0	0	0	0	0	0	0	0	0	isRMAE	0	0	0	1	Pcdhga7	protocadherin gamma subfamily A, 7 [Source:MGI Symbol;Acc:MGI:1935219]
ENSMUSG00000103037	0	0	0	0	0	0	0	0	0	isRMAE	0	0	0	1	Pcdhgb1	protocadherin gamma subfamily B, 1 [Source:MGI Symbol;Acc:MGI:1935169]
ENSMUSG00000104063	0	0	0	0	0	0	0	0	0	isRMAE	0	0	0	1	Pcdhgb7	protocadherin gamma subfamily B, 7 [Source:MGI Symbol;Acc:MGI:1935199]
ENSMUSG00000031636	0	0	0	0	0	0	0	0	0	isRMAE	0	0	0	1	Pdlim3	PDZ and LIM domain 3 [Source:MGI Symbol;Acc:MGI:1859274]
ENSMUSG00000020388	0	0	0	0	0	0	0	0	0	isRMAE	0	0	0	1	Pdlim4	PDZ and LIM domain 4 [Source:MGI Symbol;Acc:MGI:1353470]
ENSMUSG00000022680	0	0	0	0	0	0	0	0	0	isRMAE	0	0	0	1	Pdxdc1	pyridoxal-dependent decarboxylase domain containing 1 [Source:MGI Symbol;Acc:MGI:1920909]
ENSMUSG00000002265	0	0	0	0	0	0	0	0	0	isRMAE	0	0	0	1	Peg3	paternally expressed 3 [Source:MGI Symbol;Acc:MGI:104748]
ENSMUSG00000039934	0	0	0	0	0	0	0	0	0	isRMAE	0	0	0	1	Gsap	gamma-secretase activating protein [Source:MGI Symbol;Acc:MGI:2442259]
ENSMUSG00000023795	0	0	0	0	0	0	0	0	0	isRMAE	0	0	0	1	Pisd-ps2	phosphatidylserine decarboxylase, pseudogene 2 [Source:MGI Symbol;Acc:MGI:3612472]
ENSMUSG00000010660	0	0	0	0	0	0	0	0	0	isRMAE	0	0	0	1	Plcd1	phospholipase C, delta 1 [Source:MGI Symbol;Acc:MGI:97614]
ENSMUSG00000026173	0	0	0	0	0	0	0	0	0	isRMAE	0	0	0	1	Plcd4	phospholipase C, delta 4 [Source:MGI Symbol;Acc:MGI:107469]
ENSMUSG00000031557	0	0	0	0	0	0	0	0	0	isRMAE	0	0	0	1	Plekha2	pleckstrin homology domain-containing, family A (phosphoinositide binding specific) member 2 [Source:MGI Symbol;Acc:MGI:1928144]
ENSMUSG00000026123	0	0	0	0	0	0	0	0	0	isRMAE	0	0	0	1	Plekhb2	pleckstrin homology domain containing, family B (evectins) member 2 [Source:MGI Symbol;Acc:MGI:2385825]
ENSMUSG00000040852	0	0	0	0	0	0	0	0	0	isRMAE	0	0	0	1	Plekhh2	pleckstrin homology domain containing, family H (with MyTH4 domain) member 2 [Source:MGI Symbol;Acc:MGI:2146813]
ENSMUSG00000015745	0	0	0	0	0	0	0	0	0	isRMAE	0	0	0	1	Plekho1	pleckstrin homology domain containing, family O member 1 [Source:MGI Symbol;Acc:MGI:1914470]
ENSMUSG00000032369	0	0	0	0	0	0	0	0	0	isRMAE	0	0	0	1	Plscr1	phospholipid scramblase 1 [Source:MGI Symbol;Acc:MGI:893575]
ENSMUSG00000002963	0	0	0	0	0	0	0	0	0	isRMAE	0	0	0	1	Pnkp	polynucleotide kinase 3'- phosphatase [Source:MGI Symbol;Acc:MGI:1891698]
ENSMUSG00000051373	0	0	0	0	0	0	0	0	0	isRMAE	0	0	0	1	Plpp7	phospholipid phosphatase 7 (inactive) [Source:MGI Symbol;Acc:MGI:2445183]
ENSMUSG00000067279	0	0	0	0	0	0	0	0	0	isRMAE	0	0	0	1	Ppp1r3c	protein phosphatase 1, regulatory subunit 3C [Source:MGI Symbol;Acc:MGI:1858229]
ENSMUSG00000004207	0	0	0	0	0	0	0	0	0	isRMAE	0	0	0	1	Psap	prosaposin [Source:MGI Symbol;Acc:MGI:97783]
ENSMUSG00000021832	0	0	0	0	0	0	0	0	0	isRMAE	0	0	0	1	Psmc6	proteasome (prosome, macropain) 26S subunit, ATPase, 6 [Source:MGI Symbol;Acc:MGI:1914339]
ENSMUSG00000025429	0	0	0	0	0	0	0	0	0	isRMAE	0	0	0	1	Pstpip2	proline-serine-threonine phosphatase-interacting protein 2 [Source:MGI Symbol;Acc:MGI:1335088]
ENSMUSG00000020674	0	0	0	0	0	0	0	0	0	isRMAE	0	0	isRMAE	2	Pxdn	peroxidasin [Source:MGI Symbol;Acc:MGI:1916925]
ENSMUSG00000000876	0	0	0	0	0	0	0	0	0	isRMAE	0	0	0	1	Pxmp4	peroxisomal membrane protein 4 [Source:MGI Symbol;Acc:MGI:1891701]
ENSMUSG00000060224	0	0	0	0	0	0	0	0	0	isRMAE	0	0	0	1	Pyroxd2	pyridine nucleotide-disulphide oxidoreductase domain 2 [Source:MGI Symbol;Acc:MGI:1921830]
ENSMUSG00000003411	0	0	0	0	0	0	0	0	0	isRMAE	0	0	0	1	Rab3b	RAB3B, member RAS oncogene family [Source:MGI Symbol;Acc:MGI:1917158]
ENSMUSG00000024663	0	0	0	0	0	0	0	0	0	isRMAE	0	0	0	1	Rab3il1	RAB3A interacting protein (rabin3)-like 1 [Source:MGI Symbol;Acc:MGI:1922010]
ENSMUSG00000034353	0	0	0	0	0	0	0	0	0	isRMAE	0	0	0	1	Ramp1	receptor (calcitonin) activity modifying protein 1 [Source:MGI Symbol;Acc:MGI:1858418]
ENSMUSG00000005732	0	0	0	0	0	0	0	0	0	isRMAE	0	0	0	1	Ranbp1	RAN binding protein 1 [Source:MGI Symbol;Acc:MGI:96269]
ENSMUSG00000035275	0	0	0	0	0	0	0	0	0	isRMAE	0	0	0	1	Raver2	ribonucleoprotein, PTB-binding 2 [Source:MGI Symbol;Acc:MGI:2443623]
ENSMUSG00000037070	0	0	0	0	0	0	0	0	0	isRMAE	0	0	0	1	Rbmxl1	RNA binding motif protein, X-linked like-1 [Source:MGI Symbol;Acc:MGI:1343045]
ENSMUSG00000019539	0	0	0	0	0	0	0	0	0	isRMAE	0	0	0	1	Rcn3	reticulocalbin 3, EF-hand calcium binding domain [Source:MGI Symbol;Acc:MGI:1277122]
ENSMUSG00000038555	0	0	0	0	0	0	0	0	0	isRMAE	0	0	0	1	Reep2	receptor accessory protein 2 [Source:MGI Symbol;Acc:MGI:2385070]
ENSMUSG00000026482	0	0	0	0	0	0	0	0	0	isRMAE	0	0	0	1	Rgl1	ral guanine nucleotide dissociation stimulator,-like 1 [Source:MGI Symbol;Acc:MGI:107484]
ENSMUSG00000077323	0	0	0	0	0	0	0	0	0	isRMAE	0	0	0	1	Rnu11	U11 small nuclear RNA [Source:MGI Symbol;Acc:MGI:2148804]
ENSMUSG00000053604	0	0	0	0	0	0	0	0	0	isRMAE	0	0	0	1	Rpia	ribose 5-phosphate isomerase A [Source:MGI Symbol;Acc:MGI:103254]
ENSMUSG00000060636	0	0	0	0	0	0	0	0	0	isRMAE	0	0	0	1	Rpl35a	ribosomal protein L35A [Source:MGI Symbol;Acc:MGI:1928894]
ENSMUSG00000092837	0	0	0	0	0	0	0	0	0	isRMAE	0	0	0	1	Rpph1	ribonuclease P RNA component H1 [Source:MGI Symbol;Acc:MGI:1934664]
ENSMUSG00000049517	0	0	0	0	0	0	0	0	0	isRMAE	0	0	0	1	Rps23	ribosomal protein S23 [Source:MGI Symbol;Acc:MGI:1913725]
ENSMUSG00000067288	0	0	0	0	0	0	0	0	0	isRMAE	0	0	0	1	Rps28	ribosomal protein S28 [Source:MGI Symbol;Acc:MGI:1859516]
ENSMUSG00000023809	0	0	0	0	0	0	0	0	0	isRMAE	0	0	0	1	Rps6ka2	ribosomal protein S6 kinase, polypeptide 2 [Source:MGI Symbol;Acc:MGI:1342290]
ENSMUSG00000027907	0	0	0	0	0	0	0	0	0	isRMAE	0	0	0	1	S100a11	S100 calcium binding protein A11 [Source:MGI Symbol;Acc:MGI:1338798]
ENSMUSG00000034463	0	0	0	0	0	0	0	0	0	isRMAE	0	0	0	1	Scara3	scavenger receptor class A, member 3 [Source:MGI Symbol;Acc:MGI:2444418]
ENSMUSG00000019124	0	0	0	0	0	0	0	0	0	isRMAE	0	0	0	1	Scrn1	secernin 1 [Source:MGI Symbol;Acc:MGI:1917188]
ENSMUSG00000020592	0	0	0	0	0	0	0	0	0	isRMAE	0	0	0	1	Sdc1	syndecan 1 [Source:MGI Symbol;Acc:MGI:1349162]
ENSMUSG00000068874	0	0	0	0	0	0	0	0	0	isRMAE	0	0	0	1	Selenbp1	selenium binding protein 1 [Source:MGI Symbol;Acc:MGI:96825]
ENSMUSG00000064373	0	0	0	0	0	0	0	0	0	isRMAE	0	0	0	1	Selenop	selenoprotein P [Source:MGI Symbol;Acc:MGI:894288]
ENSMUSG00000022766	0	0	0	0	0	0	0	0	0	isRMAE	0	0	0	1	Serpind1	serine (or cysteine) peptidase inhibitor, clade D, member 1 [Source:MGI Symbol;Acc:MGI:96051]
ENSMUSG00000042308	0	0	0	0	0	0	0	0	0	isRMAE	0	0	0	1	Setd1a	SET domain containing 1A [Source:MGI Symbol;Acc:MGI:2446244]
ENSMUSG00000058153	0	0	0	0	0	0	0	0	0	isRMAE	0	0	0	1	Sez6l	seizure related 6 homolog like [Source:MGI Symbol;Acc:MGI:1935121]
ENSMUSG00000029538	0	0	0	0	0	0	0	0	0	isRMAE	0	0	0	1	Srsf9	serine and arginine-rich splicing factor 9 [Source:MGI Symbol;Acc:MGI:104896]
ENSMUSG00000063698	0	0	0	0	0	0	0	0	0	isRMAE	0	0	0	1	Sfxn4	sideroflexin 4 [Source:MGI Symbol;Acc:MGI:2137680]
ENSMUSG00000024357	0	0	0	0	0	0	0	0	0	isRMAE	0	0	0	1	Sil1	endoplasmic reticulum chaperone SIL1 homolog (S. cerevisiae) [Source:MGI Symbol;Acc:MGI:1932040]
ENSMUSG00000059182	0	0	0	0	0	0	0	0	0	isRMAE	0	0	0	1	Skap2	src family associated phosphoprotein 2 [Source:MGI Symbol;Acc:MGI:1889206]
ENSMUSG00000017756	0	0	0	0	0	0	0	0	0	isRMAE	0	isRMAE	0	2	Slc12a7	solute carrier family 12, member 7 [Source:MGI Symbol;Acc:MGI:1342283]
ENSMUSG00000027397	0	0	0	0	0	0	0	0	0	isRMAE	0	0	0	1	Slc20a1	solute carrier family 20, member 1 [Source:MGI Symbol;Acc:MGI:108392]
ENSMUSG00000063873	0	0	0	0	0	0	0	0	0	isRMAE	0	0	0	1	Slc24a3	solute carrier family 24 (sodium/potassium/calcium exchanger), member 3 [Source:MGI Symbol;Acc:MGI:2137513]
ENSMUSG00000069793	0	0	0	0	0	0	0	0	0	isRMAE	0	0	0	1	Slfn9	schlafen 9 [Source:MGI Symbol;Acc:MGI:2445121]
ENSMUSG00000075478	0	0	0	0	0	0	0	0	0	isRMAE	0	0	0	1	Slitrk1	SLIT and NTRK-like family, member 1 [Source:MGI Symbol;Acc:MGI:2679446]
ENSMUSG00000023886	0	0	0	0	0	0	0	0	0	isRMAE	0	0	0	1	Smoc2	SPARC related modular calcium binding 2 [Source:MGI Symbol;Acc:MGI:1929881]
ENSMUSG00000033706	0	0	0	0	0	0	0	0	0	isRMAE	0	0	0	1	Smyd5	SET and MYND domain containing 5 [Source:MGI Symbol;Acc:MGI:108048]
ENSMUSG00000001018	0	0	0	0	0	0	0	0	0	isRMAE	0	0	0	1	Snapin	SNAP-associated protein [Source:MGI Symbol;Acc:MGI:1333745]
ENSMUSG00000065124	0	0	0	0	0	0	0	0	0	isRMAE	0	0	0	1	Snora65	small nucleolar RNA, H/ACA box 65 [Source:MGI Symbol;Acc:MGI:2148176]
ENSMUSG00000065087	0	0	0	0	0	0	0	0	0	isRMAE	0	0	0	1	Snord22	small nucleolar RNA, C/D box 22 [Source:MGI Symbol;Acc:MGI:1933385]
ENSMUSG00000036169	0	0	0	0	0	0	0	0	0	isRMAE	0	0	0	1	Sostdc1	sclerostin domain containing 1 [Source:MGI Symbol;Acc:MGI:1913292]
ENSMUSG00000074476	0	0	0	0	0	0	0	0	0	isRMAE	0	0	0	1	Spc24	SPC24, NDC80 kinetochore complex component, homolog (S. cerevisiae) [Source:MGI Symbol;Acc:MGI:1914879]
ENSMUSG00000027329	0	0	0	0	0	0	0	0	0	isRMAE	0	0	0	1	Spef1	sperm flagellar 1 [Source:MGI Symbol;Acc:MGI:3513546]
ENSMUSG00000022747	0	0	0	0	0	0	0	0	0	isRMAE	0	0	isRMAE	2	St3gal6	ST3 beta-galactoside alpha-2,3-sialyltransferase 6 [Source:MGI Symbol;Acc:MGI:1888707]
ENSMUSG00000028832	0	0	0	0	0	0	0	0	0	isRMAE	0	0	0	1	Stmn1	stathmin 1 [Source:MGI Symbol;Acc:MGI:96739]
ENSMUSG00000026880	0	0	0	0	0	0	0	0	0	isRMAE	0	0	0	1	Stom	stomatin [Source:MGI Symbol;Acc:MGI:95403]
ENSMUSG00000020485	0	0	0	0	0	0	0	0	0	isRMAE	0	0	0	1	Supt4a	SPT4A, DSIF elongation factor subunit [Source:MGI Symbol;Acc:MGI:107416]
ENSMUSG00000021457	0	0	0	0	0	0	0	0	0	isRMAE	0	0	0	1	Syk	spleen tyrosine kinase [Source:MGI Symbol;Acc:MGI:99515]
ENSMUSG00000001333	0	0	0	0	0	0	0	0	0	isRMAE	0	0	0	1	Sync	syncoilin [Source:MGI Symbol;Acc:MGI:1916078]
ENSMUSG00000032423	0	0	0	0	0	0	0	0	0	isRMAE	0	0	0	1	Syncrip	synaptotagmin binding, cytoplasmic RNA interacting protein [Source:MGI Symbol;Acc:MGI:1891690]
ENSMUSG00000054321	0	0	0	0	0	0	0	0	0	isRMAE	0	0	0	1	Taf4b	TATA-box binding protein associated factor 4b [Source:MGI Symbol;Acc:MGI:2152345]
ENSMUSG00000051316	0	0	0	0	0	0	0	0	0	isRMAE	0	0	0	1	Taf7	TATA-box binding protein associated factor 7 [Source:MGI Symbol;Acc:MGI:1346348]
ENSMUSG00000029999	0	0	0	0	0	0	0	0	0	isRMAE	0	0	0	1	Tgfa	transforming growth factor alpha [Source:MGI Symbol;Acc:MGI:98724]
ENSMUSG00000047407	0	0	0	0	0	0	0	0	0	isRMAE	0	0	0	1	Tgif1	TGFB-induced factor homeobox 1 [Source:MGI Symbol;Acc:MGI:1194497]
ENSMUSG00000032011	0	0	0	0	0	0	0	0	0	isRMAE	0	0	0	1	Thy1	thymus cell antigen 1, theta [Source:MGI Symbol;Acc:MGI:98747]
ENSMUSG00000027800	0	0	0	0	0	0	0	0	0	isRMAE	0	0	0	1	Tm4sf1	transmembrane 4 superfamily member 1 [Source:MGI Symbol;Acc:MGI:104678]
ENSMUSG00000019734	0	0	0	0	0	0	0	0	0	isRMAE	0	0	0	1	Tmc4	transmembrane channel-like gene family 4 [Source:MGI Symbol;Acc:MGI:2669035]
ENSMUSG00000049036	0	0	0	0	0	0	0	0	0	isRMAE	0	0	0	1	Tmem121	transmembrane protein 121 [Source:MGI Symbol;Acc:MGI:1916445]
ENSMUSG00000098923	0	0	0	0	0	0	0	0	0	isRMAE	0	0	0	1	Tmem185b	transmembrane protein 185B [Source:MGI Symbol;Acc:MGI:1917634]
ENSMUSG00000050103	0	0	0	0	0	0	0	0	0	isRMAE	0	0	0	1	Agmo	alkylglycerol monooxygenase [Source:MGI Symbol;Acc:MGI:2442495]
ENSMUSG00000024667	0	0	0	0	0	0	0	0	0	isRMAE	0	0	0	1	Tmem216	transmembrane protein 216 [Source:MGI Symbol;Acc:MGI:1920020]
ENSMUSG00000117924	0	0	0	0	0	0	0	0	0	isRMAE	0	0	0	1	Tmem223	transmembrane protein 223 [Source:MGI Symbol;Acc:MGI:1914086]
ENSMUSG00000031951	0	0	0	0	0	0	0	0	0	isRMAE	0	0	0	1	Tmem231	transmembrane protein 231 [Source:MGI Symbol;Acc:MGI:2685024]
ENSMUSG00000040616	0	0	0	0	0	0	0	0	0	isRMAE	0	0	isRMAE	2	Tmem51	transmembrane protein 51 [Source:MGI Symbol;Acc:MGI:2384874]
ENSMUSG00000045282	0	0	0	0	0	0	0	0	0	isRMAE	0	0	0	1	Tmem86b	transmembrane protein 86B [Source:MGI Symbol;Acc:MGI:1915505]
ENSMUSG00000097328	0	0	0	0	0	0	0	0	0	isRMAE	0	0	0	1	Tnfsf12	tumor necrosis factor (ligand) superfamily, member 12 [Source:MGI Symbol;Acc:MGI:1196259]
ENSMUSG00000059866	0	0	0	0	0	0	0	0	0	isRMAE	0	0	0	1	Tnip2	TNFAIP3 interacting protein 2 [Source:MGI Symbol;Acc:MGI:2386643]
ENSMUSG00000022427	0	0	0	0	0	0	0	0	0	isRMAE	0	0	0	1	Tomm22	translocase of outer mitochondrial membrane 22 [Source:MGI Symbol;Acc:MGI:2450248]
ENSMUSG00000028998	0	0	0	0	0	0	0	0	0	isRMAE	0	0	0	1	Tomm7	translocase of outer mitochondrial membrane 7 [Source:MGI Symbol;Acc:MGI:1913419]
ENSMUSG00000020914	0	0	0	0	0	0	0	0	0	isRMAE	0	0	0	1	Top2a	topoisomerase (DNA) II alpha [Source:MGI Symbol;Acc:MGI:98790]
ENSMUSG00000060519	0	0	0	0	0	0	0	0	0	isRMAE	0	0	0	1	Tor3a	torsin family 3, member A [Source:MGI Symbol;Acc:MGI:1353652]
ENSMUSG00000049299	0	0	0	0	0	0	0	0	0	isRMAE	0	0	0	1	Trappc1	trafficking protein particle complex 1 [Source:MGI Symbol;Acc:MGI:1098727]
ENSMUSG00000032554	0	0	0	0	0	0	0	0	0	isRMAE	0	0	0	1	Trf	transferrin [Source:MGI Symbol;Acc:MGI:98821]
ENSMUSG00000023348	0	0	0	0	0	0	0	0	0	isRMAE	0	0	0	1	Trip6	thyroid hormone receptor interactor 6 [Source:MGI Symbol;Acc:MGI:1343458]
ENSMUSG00000034714	0	0	0	0	0	0	0	0	0	isRMAE	0	0	0	1	Ttyh2	tweety family member 2 [Source:MGI Symbol;Acc:MGI:2157091]
ENSMUSG00000072235	0	0	0	0	0	0	0	0	0	isRMAE	0	0	0	1	Tuba1a	tubulin, alpha 1A [Source:MGI Symbol;Acc:MGI:98869]
ENSMUSG00000043091	0	0	0	0	0	0	0	0	0	isRMAE	0	0	0	1	Tuba1c	tubulin, alpha 1C [Source:MGI Symbol;Acc:MGI:1095409]
ENSMUSG00000035337	0	0	0	0	0	0	0	0	0	isRMAE	0	0	0	1	Uchl4	ubiquitin carboxyl-terminal esterase L4 [Source:MGI Symbol;Acc:MGI:1890440]
ENSMUSG00000024091	0	0	0	0	0	0	0	0	0	isRMAE	0	0	0	1	Vapa	vesicle-associated membrane protein, associated protein A [Source:MGI Symbol;Acc:MGI:1353561]
ENSMUSG00000078808	0	0	0	0	0	0	0	0	0	isRMAE	0	0	0	1	Vmn1r58	vomeronasal 1 receptor 58 [Source:MGI Symbol;Acc:MGI:3033473]
ENSMUSG00000048834	0	0	0	0	0	0	0	0	0	isRMAE	0	0	0	1	Vstm2a	V-set and transmembrane domain containing 2A [Source:MGI Symbol;Acc:MGI:2384826]
ENSMUSG00000001930	0	0	0	0	0	0	0	0	0	isRMAE	0	0	0	1	Vwf	Von Willebrand factor [Source:MGI Symbol;Acc:MGI:98941]
ENSMUSG00000073643	0	0	0	0	0	0	0	0	0	isRMAE	0	0	0	1	Wdfy1	WD repeat and FYVE domain containing 1 [Source:MGI Symbol;Acc:MGI:1916618]
ENSMUSG00000039715	0	0	0	0	0	0	0	0	0	isRMAE	0	0	0	1	Dync2i2	dynein 2 intermediate chain 2 [Source:MGI Symbol;Acc:MGI:1919070]
ENSMUSG00000017677	0	0	0	0	0	0	0	0	0	isRMAE	0	0	0	1	Wsb1	WD repeat and SOCS box-containing 1 [Source:MGI Symbol;Acc:MGI:1926139]
ENSMUSG00000020484	0	0	0	0	0	0	0	0	0	isRMAE	0	0	0	1	Xbp1	X-box binding protein 1 [Source:MGI Symbol;Acc:MGI:98970]
ENSMUSG00000014932	0	0	0	0	0	0	0	0	0	isRMAE	0	0	isRMAE	2	Yes1	YES proto-oncogene 1, Src family tyrosine kinase [Source:MGI Symbol;Acc:MGI:99147]
ENSMUSG00000062012	0	0	0	0	0	0	0	0	0	isRMAE	0	0	0	1	Zfp13	zinc finger protein 13 [Source:MGI Symbol;Acc:MGI:99159]
ENSMUSG00000031711	0	0	0	0	0	0	0	0	0	isRMAE	0	0	0	1	Zfp330	zinc finger protein 330 [Source:MGI Symbol;Acc:MGI:1353574]
ENSMUSG00000021127	0	0	0	0	0	0	0	0	0	isRMAE	0	0	0	1	Zfp36l1	zinc finger protein 36, C3H type-like 1 [Source:MGI Symbol;Acc:MGI:107946]
ENSMUSG00000073423	0	0	0	0	0	0	0	0	0	isRMAE	0	0	0	1	Zfp414	zinc finger protein 414 [Source:MGI Symbol;Acc:MGI:1915641]
ENSMUSG00000050945	0	0	0	0	0	0	0	0	0	isRMAE	0	isRMAE	0	2	Zfp438	zinc finger protein 438 [Source:MGI Symbol;Acc:MGI:2444919]
ENSMUSG00000071281	0	0	0	0	0	0	0	0	0	isRMAE	0	0	0	1	Zfp65	zinc finger protein 65 [Source:MGI Symbol;Acc:MGI:107769]
ENSMUSG00000047371	0	0	0	0	0	0	0	0	0	isRMAE	0	0	0	1	Zfp768	zinc finger protein 768 [Source:MGI Symbol;Acc:MGI:2384582]
ENSMUSG00000096718	0	0	0	0	0	0	0	0	0	isRMAE	0	0	0	1	Zfp781	zinc finger protein 781 [Source:MGI Symbol;Acc:MGI:3696710]
ENSMUSG00000095253	0	0	0	0	0	0	0	0	0	isRMAE	0	0	0	1	Zfp799	zinc finger protein 799 [Source:MGI Symbol;Acc:MGI:2443934]
ENSMUSG00000022306	0	0	0	0	0	0	0	0	0	isRMAE	0	0	0	1	Zfpm2	zinc finger protein, multitype 2 [Source:MGI Symbol;Acc:MGI:1334444]
ENSMUSG00000001383	0	0	0	0	0	0	0	0	0	isRMAE	0	0	0	1	Zmat2	zinc finger, matrin type 2 [Source:MGI Symbol;Acc:MGI:1913742]
ENSMUSG00000044068	0	0	0	0	0	0	0	0	0	isRMAE	0	0	0	1	Zrsr1	zinc finger (CCCH type), RNA binding motif and serine/arginine rich 1 [Source:MGI Symbol;Acc:MGI:98885]
ENSMUSG00000039531	0	0	0	0	0	0	0	0	0	isRMAE	0	0	0	1	Zup1	zinc finger containing ubiquitin peptidase 1 [Source:MGI Symbol;Acc:MGI:1919830]
ENSMUSG00000019806	0	0	0	0	0	0	0	0	0	0	isRMAE	isRMAE	0	2	Aig1	androgen-induced 1 [Source:MGI Symbol;Acc:MGI:1913503]
ENSMUSG00000048402	0	0	0	0	0	0	0	0	0	0	isRMAE	0	0	1	Gli2	GLI-Kruppel family member GLI2 [Source:MGI Symbol;Acc:MGI:95728]
ENSMUSG00000035357	0	0	0	0	0	0	0	0	0	0	isRMAE	0	0	1	Pdzrn3	PDZ domain containing RING finger 3 [Source:MGI Symbol;Acc:MGI:1933157]
ENSMUSG00000021662	0	0	0	0	0	0	0	0	0	0	isRMAE	0	0	1	Arhgef28	Rho guanine nucleotide exchange factor (GEF) 28 [Source:MGI Symbol;Acc:MGI:1346016]
ENSMUSG00000027966	0	0	0	0	0	0	0	0	0	0	isRMAE	0	0	1	Col11a1	collagen, type XI, alpha 1 [Source:MGI Symbol;Acc:MGI:88446]
ENSMUSG00000028194	0	0	0	0	0	0	0	0	0	0	isRMAE	0	isRMAE	2	Ddah1	dimethylarginine dimethylaminohydrolase 1 [Source:MGI Symbol;Acc:MGI:1916469]
ENSMUSG00000020467	0	0	0	0	0	0	0	0	0	0	isRMAE	0	0	1	Efemp1	epidermal growth factor-containing fibulin-like extracellular matrix protein 1 [Source:MGI Symbol;Acc:MGI:1339998]
ENSMUSG00000034171	0	0	0	0	0	0	0	0	0	0	isRMAE	0	0	1	Faah	fatty acid amide hydrolase [Source:MGI Symbol;Acc:MGI:109609]
ENSMUSG00000025092	0	0	0	0	0	0	0	0	0	0	isRMAE	0	0	1	Hspa12a	heat shock protein 12A [Source:MGI Symbol;Acc:MGI:1920692]
ENSMUSG00000029814	0	0	0	0	0	0	0	0	0	0	isRMAE	isRMAE	0	2	Igf2bp3	insulin-like growth factor 2 mRNA binding protein 3 [Source:MGI Symbol;Acc:MGI:1890359]
ENSMUSG00000074766	0	0	0	0	0	0	0	0	0	0	isRMAE	0	0	1	Ism1	isthmin 1, angiogenesis inhibitor [Source:MGI Symbol;Acc:MGI:2442963]
ENSMUSG00000033192	0	0	0	0	0	0	0	0	0	0	isRMAE	0	0	1	Lpcat2	lysophosphatidylcholine acyltransferase 2 [Source:MGI Symbol;Acc:MGI:3606214]
ENSMUSG00000020646	0	0	0	0	0	0	0	0	0	0	isRMAE	0	0	1	Mboat2	membrane bound O-acyltransferase domain containing 2 [Source:MGI Symbol;Acc:MGI:1914466]
ENSMUSG00000026107	0	0	0	0	0	0	0	0	0	0	isRMAE	isRMAE	0	2	Nabp1	nucleic acid binding protein 1 [Source:MGI Symbol;Acc:MGI:1923258]
ENSMUSG00000026430	0	0	0	0	0	0	0	0	0	0	isRMAE	0	0	1	Rassf5	Ras association (RalGDS/AF-6) domain family member 5 [Source:MGI Symbol;Acc:MGI:1926375]
ENSMUSG00000032238	0	0	0	0	0	0	0	0	0	0	isRMAE	0	0	1	Rora	RAR-related orphan receptor alpha [Source:MGI Symbol;Acc:MGI:104661]
ENSMUSG00000064043	0	0	0	0	0	0	0	0	0	0	isRMAE	0	0	1	Trerf1	transcriptional regulating factor 1 [Source:MGI Symbol;Acc:MGI:2442086]
ENSMUSG00000030629	0	0	0	0	0	0	0	0	0	0	isRMAE	0	0	1	Zfand6	zinc finger, AN1-type domain 6 [Source:MGI Symbol;Acc:MGI:1929510]
ENSMUSG00000068196	0	0	0	0	0	0	0	0	0	0	isRMAE	0	0	1	Col8a1	collagen, type VIII, alpha 1 [Source:MGI Symbol;Acc:MGI:88463]
ENSMUSG00000043556	0	0	0	0	0	0	0	0	0	0	isRMAE	0	0	1	Fbxl7	F-box and leucine-rich repeat protein 7 [Source:MGI Symbol;Acc:MGI:3052506]
ENSMUSG00000039943	0	0	0	0	0	0	0	0	0	0	isRMAE	0	0	1	Plcb4	phospholipase C, beta 4 [Source:MGI Symbol;Acc:MGI:107464]
ENSMUSG00000037386	0	0	0	0	0	0	0	0	0	0	isRMAE	0	0	1	Rims2	regulating synaptic membrane exocytosis 2 [Source:MGI Symbol;Acc:MGI:2152972]
ENSMUSG00000024897	0	0	0	0	0	0	0	0	0	0	0	isRMAE	0	1	Apba1	amyloid beta (A4) precursor protein binding, family A, member 1 [Source:MGI Symbol;Acc:MGI:1860297]
ENSMUSG00000046876	0	0	0	0	0	0	0	0	0	0	0	isRMAE	0	1	Atxn1	ataxin 1 [Source:MGI Symbol;Acc:MGI:104783]
ENSMUSG00000057329	0	0	0	0	0	0	0	0	0	0	0	isRMAE	0	1	Bcl2	B cell leukemia/lymphoma 2 [Source:MGI Symbol;Acc:MGI:88138]
ENSMUSG00000034903	0	0	0	0	0	0	0	0	0	0	0	isRMAE	0	1	Cobll1	Cobl-like 1 [Source:MGI Symbol;Acc:MGI:2442894]
ENSMUSG00000020520	0	0	0	0	0	0	0	0	0	0	0	isRMAE	0	1	Galnt10	polypeptide N-acetylgalactosaminyltransferase 10 [Source:MGI Symbol;Acc:MGI:1890480]
ENSMUSG00000056899	0	0	0	0	0	0	0	0	0	0	0	isRMAE	isRMAE	2	Immp2l	IMP2 inner mitochondrial membrane peptidase-like (S. cerevisiae) [Source:MGI Symbol;Acc:MGI:2135611]
ENSMUSG00000026113	0	0	0	0	0	0	0	0	0	0	0	isRMAE	0	1	Inpp4a	inositol polyphosphate-4-phosphatase, type I [Source:MGI Symbol;Acc:MGI:1931123]
ENSMUSG00000020900	0	0	0	0	0	0	0	0	0	0	0	isRMAE	isRMAE	2	Myh10	myosin, heavy polypeptide 10, non-muscle [Source:MGI Symbol;Acc:MGI:1930780]
ENSMUSG00000026950	0	0	0	0	0	0	0	0	0	0	0	isRMAE	isRMAE	2	Neb	nebulin [Source:MGI Symbol;Acc:MGI:97292]
ENSMUSG00000027347	0	0	0	0	0	0	0	0	0	0	0	isRMAE	isRMAE	2	Rasgrp1	RAS guanyl releasing protein 1 [Source:MGI Symbol;Acc:MGI:1314635]
ENSMUSG00000015314	0	0	0	0	0	0	0	0	0	0	0	isRMAE	0	1	Slamf6	SLAM family member 6 [Source:MGI Symbol;Acc:MGI:1353620]
ENSMUSG00000033147	0	0	0	0	0	0	0	0	0	0	0	isRMAE	0	1	Slc22a15	solute carrier family 22 (organic anion/cation transporter), member 15 [Source:MGI Symbol;Acc:MGI:3607704]
ENSMUSG00000040785	0	0	0	0	0	0	0	0	0	0	0	isRMAE	0	1	Ttc3	tetratricopeptide repeat domain 3 [Source:MGI Symbol;Acc:MGI:1276539]
ENSMUSG00000032020	0	0	0	0	0	0	0	0	0	0	0	isRMAE	0	1	Ubash3b	ubiquitin associated and SH3 domain containing, B [Source:MGI Symbol;Acc:MGI:1920078]
ENSMUSG00000039470	0	0	0	0	0	0	0	0	0	0	0	isRMAE	0	1	Zdhhc2	zinc finger, DHHC domain containing 2 [Source:MGI Symbol;Acc:MGI:1923452]
ENSMUSG00000040209	0	0	0	0	0	0	0	0	0	0	0	isRMAE	0	1	Zfp704	zinc finger protein 704 [Source:MGI Symbol;Acc:MGI:2180715]
ENSMUSG00000039671	0	0	0	0	0	0	0	0	0	0	0	isRMAE	0	1	Zmynd8	zinc finger, MYND-type containing 8 [Source:MGI Symbol;Acc:MGI:1918025]
ENSMUSG00000040591	0	0	0	0	0	0	0	0	0	0	0	isRMAE	0	1	1110051M20Rik	RIKEN cDNA 1110051M20 gene [Source:MGI Symbol;Acc:MGI:1915079]
ENSMUSG00000022748	0	0	0	0	0	0	0	0	0	0	0	isRMAE	0	1	Cmss1	cms small ribosomal subunit 1 [Source:MGI Symbol;Acc:MGI:1913747]
ENSMUSG00000033417	0	0	0	0	0	0	0	0	0	0	0	isRMAE	0	1	Cacul1	CDK2 associated, cullin domain 1 [Source:MGI Symbol;Acc:MGI:1926082]
ENSMUSG00000032023	0	0	0	0	0	0	0	0	0	0	0	isRMAE	isRMAE	2	Jhy	junctional cadherin complex regulator [Source:MGI Symbol;Acc:MGI:1918239]
ENSMUSG00000041625	0	0	0	0	0	0	0	0	0	0	0	isRMAE	0	1	Ggact	gamma-glutamylamine cyclotransferase [Source:MGI Symbol;Acc:MGI:2385008]
ENSMUSG00000042210	0	0	0	0	0	0	0	0	0	0	0	isRMAE	0	1	Abhd14a	abhydrolase domain containing 14A [Source:MGI Symbol;Acc:MGI:1915894]
ENSMUSG00000029007	0	0	0	0	0	0	0	0	0	0	0	isRMAE	0	1	Agtrap	angiotensin II, type I receptor-associated protein [Source:MGI Symbol;Acc:MGI:1339977]
ENSMUSG00000019986	0	0	0	0	0	0	0	0	0	0	0	isRMAE	0	1	Ahi1	Abelson helper integration site 1 [Source:MGI Symbol;Acc:MGI:87971]
ENSMUSG00000037860	0	0	0	0	0	0	0	0	0	0	0	isRMAE	0	1	Aim2	absent in melanoma 2 [Source:MGI Symbol;Acc:MGI:2686159]
ENSMUSG00000045410	0	0	0	0	0	0	0	0	0	0	0	isRMAE	0	1	Akr1e1	aldo-keto reductase family 1, member E1 [Source:MGI Symbol;Acc:MGI:1914758]
ENSMUSG00000032845	0	0	0	0	0	0	0	0	0	0	0	isRMAE	0	1	Alpk2	alpha-kinase 2 [Source:MGI Symbol;Acc:MGI:2449492]
ENSMUSG00000029176	0	0	0	0	0	0	0	0	0	0	0	isRMAE	0	1	Anapc4	anaphase promoting complex subunit 4 [Source:MGI Symbol;Acc:MGI:1098673]
ENSMUSG00000024219	0	0	0	0	0	0	0	0	0	0	0	isRMAE	0	1	Anks1	ankyrin repeat and SAM domain containing 1 [Source:MGI Symbol;Acc:MGI:2446180]
ENSMUSG00000036591	0	0	0	0	0	0	0	0	0	0	0	isRMAE	isRMAE	2	Arhgap21	Rho GTPase activating protein 21 [Source:MGI Symbol;Acc:MGI:1918685]
ENSMUSG00000021895	0	0	0	0	0	0	0	0	0	0	0	isRMAE	isRMAE	2	Arhgef3	Rho guanine nucleotide exchange factor (GEF) 3 [Source:MGI Symbol;Acc:MGI:1918954]
ENSMUSG00000025234	0	0	0	0	0	0	0	0	0	0	0	isRMAE	0	1	Arih1	ariadne RBR E3 ubiquitin protein ligase 1 [Source:MGI Symbol;Acc:MGI:1344363]
ENSMUSG00000029467	0	0	0	0	0	0	0	0	0	0	0	isRMAE	0	1	Atp2a2	ATPase, Ca++ transporting, cardiac muscle, slow twitch 2 [Source:MGI Symbol;Acc:MGI:88110]
ENSMUSG00000028710	0	0	0	0	0	0	0	0	0	0	0	isRMAE	0	1	Atpaf1	ATP synthase mitochondrial F1 complex assembly factor 1 [Source:MGI Symbol;Acc:MGI:2180560]
ENSMUSG00000057147	0	0	0	0	0	0	0	0	0	0	0	isRMAE	0	1	Dph6	diphthamine biosynthesis 6 [Source:MGI Symbol;Acc:MGI:1913882]
ENSMUSG00000041406	0	0	0	0	0	0	0	0	0	0	0	isRMAE	0	1	BC055324	cDNA sequence BC055324 [Source:MGI Symbol;Acc:MGI:3590554]
ENSMUSG00000036009	0	0	0	0	0	0	0	0	0	0	0	isRMAE	0	1	Mettl25	methyltransferase like 25 [Source:MGI Symbol;Acc:MGI:3041259]
ENSMUSG00000032263	0	0	0	0	0	0	0	0	0	0	0	isRMAE	0	1	Bckdhb	branched chain ketoacid dehydrogenase E1, beta polypeptide [Source:MGI Symbol;Acc:MGI:88137]
ENSMUSG00000021796	0	0	0	0	0	0	0	0	0	0	0	isRMAE	0	1	Bmpr1a	bone morphogenetic protein receptor, type 1A [Source:MGI Symbol;Acc:MGI:1338938]
ENSMUSG00000061755	0	0	0	0	0	0	0	0	0	0	0	isRMAE	0	1	Bod1l	biorientation of chromosomes in cell division 1-like [Source:MGI Symbol;Acc:MGI:2444804]
ENSMUSG00000038187	0	0	0	0	0	0	0	0	0	0	0	isRMAE	0	1	Btbd10	BTB (POZ) domain containing 10 [Source:MGI Symbol;Acc:MGI:1916065]
ENSMUSG00000036707	0	0	0	0	0	0	0	0	0	0	0	isRMAE	0	1	Cab39	calcium binding protein 39 [Source:MGI Symbol;Acc:MGI:107438]
ENSMUSG00000013629	0	0	0	0	0	0	0	0	0	0	0	isRMAE	0	1	Cad	carbamoyl-phosphate synthetase 2, aspartate transcarbamylase, and dihydroorotase [Source:MGI Symbol;Acc:MGI:1916969]
ENSMUSG00000032373	0	0	0	0	0	0	0	0	0	0	0	isRMAE	0	1	Car12	carbonic anhydrase 12 [Source:MGI Symbol;Acc:MGI:1923709]
ENSMUSG00000020074	0	0	0	0	0	0	0	0	0	0	0	isRMAE	0	1	Ccar1	cell division cycle and apoptosis regulator 1 [Source:MGI Symbol;Acc:MGI:1914750]
ENSMUSG00000028926	0	0	0	0	0	0	0	0	0	0	0	isRMAE	0	1	Cdk14	cyclin-dependent kinase 14 [Source:MGI Symbol;Acc:MGI:894318]
ENSMUSG00000038119	0	0	0	0	0	0	0	0	0	0	0	isRMAE	0	1	Cdon	cell adhesion molecule-related/down-regulated by oncogenes [Source:MGI Symbol;Acc:MGI:1926387]
ENSMUSG00000031758	0	0	0	0	0	0	0	0	0	0	0	isRMAE	isRMAE	2	Cdyl2	chromodomain protein, Y chromosome-like 2 [Source:MGI Symbol;Acc:MGI:1923046]
ENSMUSG00000075256	0	0	0	0	0	0	0	0	0	0	0	isRMAE	0	1	Cerkl	ceramide kinase-like [Source:MGI Symbol;Acc:MGI:3037816]
ENSMUSG00000022504	0	0	0	0	0	0	0	0	0	0	0	isRMAE	0	1	Ciita	class II transactivator [Source:MGI Symbol;Acc:MGI:108445]
ENSMUSG00000002190	0	0	0	0	0	0	0	0	0	0	0	isRMAE	0	1	Clgn	calmegin [Source:MGI Symbol;Acc:MGI:107472]
ENSMUSG00000020515	0	0	0	0	0	0	0	0	0	0	0	isRMAE	0	1	Cnot8	CCR4-NOT transcription complex, subunit 8 [Source:MGI Symbol;Acc:MGI:1916375]
ENSMUSG00000055531	0	0	0	0	0	0	0	0	0	0	0	isRMAE	0	1	Cpsf6	cleavage and polyadenylation specific factor 6 [Source:MGI Symbol;Acc:MGI:1913948]
ENSMUSG00000025958	0	0	0	0	0	0	0	0	0	0	0	isRMAE	0	1	Creb1	cAMP responsive element binding protein 1 [Source:MGI Symbol;Acc:MGI:88494]
ENSMUSG00000001767	0	0	0	0	0	0	0	0	0	0	0	isRMAE	0	1	Crnkl1	crooked neck pre-mRNA splicing factor 1 [Source:MGI Symbol;Acc:MGI:1914127]
ENSMUSG00000021947	0	0	0	0	0	0	0	0	0	0	0	isRMAE	0	1	Cryl1	crystallin, lambda 1 [Source:MGI Symbol;Acc:MGI:1915881]
ENSMUSG00000036356	0	0	0	0	0	0	0	0	0	0	0	isRMAE	0	1	Csgalnact1	chondroitin sulfate N-acetylgalactosaminyltransferase 1 [Source:MGI Symbol;Acc:MGI:2442354]
ENSMUSG00000034101	0	0	0	0	0	0	0	0	0	0	0	isRMAE	0	1	Ctnnd1	catenin (cadherin associated protein), delta 1 [Source:MGI Symbol;Acc:MGI:105100]
ENSMUSG00000029686	0	0	0	0	0	0	0	0	0	0	0	isRMAE	0	1	Cul1	cullin 1 [Source:MGI Symbol;Acc:MGI:1349658]
ENSMUSG00000046668	0	0	0	0	0	0	0	0	0	0	0	isRMAE	0	1	Cxxc5	CXXC finger 5 [Source:MGI Symbol;Acc:MGI:1914643]
ENSMUSG00000023963	0	0	0	0	0	0	0	0	0	0	0	isRMAE	0	1	Cyp39a1	cytochrome P450, family 39, subfamily a, polypeptide 1 [Source:MGI Symbol;Acc:MGI:1927096]
ENSMUSG00000063455	0	0	0	0	0	0	0	0	0	0	0	isRMAE	0	1	D630045J12Rik	RIKEN cDNA D630045J12 gene [Source:MGI Symbol;Acc:MGI:2669829]
ENSMUSG00000038024	0	0	0	0	0	0	0	0	0	0	0	isRMAE	0	1	Dennd4c	DENN/MADD domain containing 4C [Source:MGI Symbol;Acc:MGI:1914769]
ENSMUSG00000053333	0	0	0	0	0	0	0	0	0	0	0	isRMAE	0	1	Dis3l2	DIS3 like 3'-5' exoribonuclease 2 [Source:MGI Symbol;Acc:MGI:2442555]
ENSMUSG00000027006	0	0	0	0	0	0	0	0	0	0	0	isRMAE	0	1	Dnajc10	DnaJ heat shock protein family (Hsp40) member C10 [Source:MGI Symbol;Acc:MGI:1914111]
ENSMUSG00000028528	0	0	0	0	0	0	0	0	0	0	0	isRMAE	0	1	Dnajc6	DnaJ heat shock protein family (Hsp40) member C6 [Source:MGI Symbol;Acc:MGI:1919935]
ENSMUSG00000025558	0	0	0	0	0	0	0	0	0	0	0	isRMAE	isRMAE	2	Dock9	dedicator of cytokinesis 9 [Source:MGI Symbol;Acc:MGI:106321]
ENSMUSG00000030345	0	0	0	0	0	0	0	0	0	0	0	isRMAE	0	1	Dyrk4	dual-specificity tyrosine-(Y)-phosphorylation regulated kinase 4 [Source:MGI Symbol;Acc:MGI:1330292]
ENSMUSG00000025580	0	0	0	0	0	0	0	0	0	0	0	isRMAE	0	1	Eif4a3	eukaryotic translation initiation factor 4A3 [Source:MGI Symbol;Acc:MGI:1923731]
ENSMUSG00000028906	0	0	0	0	0	0	0	0	0	0	0	isRMAE	0	1	Epb41	erythrocyte membrane protein band 4.1 [Source:MGI Symbol;Acc:MGI:95401]
ENSMUSG00000029245	0	0	0	0	0	0	0	0	0	0	0	isRMAE	0	1	Epha5	Eph receptor A5 [Source:MGI Symbol;Acc:MGI:99654]
ENSMUSG00000026610	0	0	0	0	0	0	0	0	0	0	0	isRMAE	0	1	Esrrg	estrogen-related receptor gamma [Source:MGI Symbol;Acc:MGI:1347056]
ENSMUSG00000025785	0	0	0	0	0	0	0	0	0	0	0	isRMAE	0	1	Exosc7	exosome component 7 [Source:MGI Symbol;Acc:MGI:1913696]
ENSMUSG00000044468	0	0	0	0	0	0	0	0	0	0	0	isRMAE	0	1	Tent5c	terminal nucleotidyltransferase 5C [Source:MGI Symbol;Acc:MGI:1921895]
ENSMUSG00000032867	0	0	0	0	0	0	0	0	0	0	0	isRMAE	0	1	Fbxw8	F-box and WD-40 domain protein 8 [Source:MGI Symbol;Acc:MGI:1923041]
ENSMUSG00000028354	0	0	0	0	0	0	0	0	0	0	0	isRMAE	0	1	Fmn2	formin 2 [Source:MGI Symbol;Acc:MGI:1859252]
ENSMUSG00000022962	0	0	0	0	0	0	0	0	0	0	0	isRMAE	0	1	Gart	phosphoribosylglycinamide formyltransferase [Source:MGI Symbol;Acc:MGI:95654]
ENSMUSG00000022707	0	0	0	0	0	0	0	0	0	0	0	isRMAE	0	1	Gbe1	glucan (1,4-alpha-), branching enzyme 1 [Source:MGI Symbol;Acc:MGI:1921435]
ENSMUSG00000025089	0	0	0	0	0	0	0	0	0	0	0	isRMAE	0	1	Gfra1	glial cell line derived neurotrophic factor family receptor alpha 1 [Source:MGI Symbol;Acc:MGI:1100842]
ENSMUSG00000015341	0	0	0	0	0	0	0	0	0	0	0	isRMAE	0	1	Golga7	golgi autoantigen, golgin subfamily a, 7 [Source:MGI Symbol;Acc:MGI:1931029]
ENSMUSG00000042351	0	0	0	0	0	0	0	0	0	0	0	isRMAE	isRMAE	2	Grap2	GRB2-related adaptor protein 2 [Source:MGI Symbol;Acc:MGI:1333842]
ENSMUSG00000019528	0	0	0	0	0	0	0	0	0	0	0	isRMAE	0	1	Gyg	glycogenin [Source:MGI Symbol;Acc:MGI:1351614]
ENSMUSG00000038212	0	0	0	0	0	0	0	0	0	0	0	isRMAE	0	1	Mfsd14b	major facilitator superfamily domain containing 14B [Source:MGI Symbol;Acc:MGI:1913881]
ENSMUSG00000028759	0	0	0	0	0	0	0	0	0	0	0	isRMAE	0	1	Hp1bp3	heterochromatin protein 1, binding protein 3 [Source:MGI Symbol;Acc:MGI:109369]
ENSMUSG00000026770	0	0	0	0	0	0	0	0	0	0	0	isRMAE	0	1	Il2ra	interleukin 2 receptor, alpha chain [Source:MGI Symbol;Acc:MGI:96549]
ENSMUSG00000021676	0	0	0	0	0	0	0	0	0	0	0	isRMAE	0	1	Iqgap2	IQ motif containing GTPase activating protein 2 [Source:MGI Symbol;Acc:MGI:2449975]
ENSMUSG00000019762	0	0	0	0	0	0	0	0	0	0	0	isRMAE	0	1	Iyd	iodotyrosine deiodinase [Source:MGI Symbol;Acc:MGI:1917587]
ENSMUSG00000020821	0	0	0	0	0	0	0	0	0	0	0	isRMAE	0	1	Kif1c	kinesin family member 1C [Source:MGI Symbol;Acc:MGI:1098260]
ENSMUSG00000051890	0	0	0	0	0	0	0	0	0	0	0	isRMAE	0	1	Klhdc1	kelch domain containing 1 [Source:MGI Symbol;Acc:MGI:2672853]
ENSMUSG00000042514	0	0	0	0	0	0	0	0	0	0	0	isRMAE	0	1	Klhl14	kelch-like 14 [Source:MGI Symbol;Acc:MGI:1921249]
ENSMUSG00000026478	0	0	0	0	0	0	0	0	0	0	0	isRMAE	0	1	Lamc1	laminin, gamma 1 [Source:MGI Symbol;Acc:MGI:99914]
ENSMUSG00000002699	0	0	0	0	0	0	0	0	0	0	0	isRMAE	0	1	Lcp2	lymphocyte cytosolic protein 2 [Source:MGI Symbol;Acc:MGI:1321402]
ENSMUSG00000027985	0	0	0	0	0	0	0	0	0	0	0	isRMAE	isRMAE	2	Lef1	lymphoid enhancer binding factor 1 [Source:MGI Symbol;Acc:MGI:96770]
ENSMUSG00000021190	0	0	0	0	0	0	0	0	0	0	0	isRMAE	0	1	Lgmn	legumain [Source:MGI Symbol;Acc:MGI:1330838]
ENSMUSG00000048332	0	0	0	0	0	0	0	0	0	0	0	isRMAE	isRMAE	2	Lhfp	lipoma HMGIC fusion partner [Source:MGI Symbol;Acc:MGI:1920048]
ENSMUSG00000023845	0	0	0	0	0	0	0	0	0	0	0	isRMAE	0	1	Lnpep	leucyl/cystinyl aminopeptidase [Source:MGI Symbol;Acc:MGI:2387123]
ENSMUSG00000028184	0	0	0	0	0	0	0	0	0	0	0	isRMAE	isRMAE	2	Adgrl2	adhesion G protein-coupled receptor L2 [Source:MGI Symbol;Acc:MGI:2139714]
ENSMUSG00000019796	0	0	0	0	0	0	0	0	0	0	0	isRMAE	0	1	Lrp11	low density lipoprotein receptor-related protein 11 [Source:MGI Symbol;Acc:MGI:2442989]
ENSMUSG00000022305	0	0	0	0	0	0	0	0	0	0	0	isRMAE	0	1	Lrp12	low density lipoprotein-related protein 12 [Source:MGI Symbol;Acc:MGI:2443132]
ENSMUSG00000022587	0	0	0	0	0	0	0	0	0	0	0	isRMAE	0	1	Ly6e	lymphocyte antigen 6 complex, locus E [Source:MGI Symbol;Acc:MGI:106651]
ENSMUSG00000021936	0	0	0	0	0	0	0	0	0	0	0	isRMAE	0	1	Mapk8	mitogen-activated protein kinase 8 [Source:MGI Symbol;Acc:MGI:1346861]
ENSMUSG00000053693	0	0	0	0	0	0	0	0	0	0	0	isRMAE	0	1	Mast1	microtubule associated serine/threonine kinase 1 [Source:MGI Symbol;Acc:MGI:1861901]
ENSMUSG00000034297	0	0	0	0	0	0	0	0	0	0	0	isRMAE	0	1	Med13	mediator complex subunit 13 [Source:MGI Symbol;Acc:MGI:3029632]
ENSMUSG00000052915	0	0	0	0	0	0	0	0	0	0	0	isRMAE	0	1	Msl1	male specific lethal 1 [Source:MGI Symbol;Acc:MGI:1921276]
ENSMUSG00000025044	0	0	0	0	0	0	0	0	0	0	0	isRMAE	0	1	Msr1	macrophage scavenger receptor 1 [Source:MGI Symbol;Acc:MGI:98257]
ENSMUSG00000032479	0	0	0	0	0	0	0	0	0	0	0	isRMAE	0	1	Map4	microtubule-associated protein 4 [Source:MGI Symbol;Acc:MGI:97178]
ENSMUSG00000036291	0	0	0	0	0	0	0	0	0	0	0	isRMAE	0	1	Ap5m1	adaptor-related protein complex 5, mu 1 subunit [Source:MGI Symbol;Acc:MGI:1921635]
ENSMUSG00000019982	0	0	0	0	0	0	0	0	0	0	0	isRMAE	0	1	Myb	myeloblastosis oncogene [Source:MGI Symbol;Acc:MGI:97249]
ENSMUSG00000022272	0	0	0	0	0	0	0	0	0	0	0	isRMAE	0	1	Myo10	myosin X [Source:MGI Symbol;Acc:MGI:107716]
ENSMUSG00000032220	0	0	0	0	0	0	0	0	0	0	0	isRMAE	isRMAE	2	Myo1e	myosin IE [Source:MGI Symbol;Acc:MGI:106621]
ENSMUSG00000021555	0	0	0	0	0	0	0	0	0	0	0	isRMAE	0	1	Naa35	N(alpha)-acetyltransferase 35, NatC auxiliary subunit [Source:MGI Symbol;Acc:MGI:1925939]
ENSMUSG00000015247	0	0	0	0	0	0	0	0	0	0	0	isRMAE	0	1	Nipsnap3b	nipsnap homolog 3B [Source:MGI Symbol;Acc:MGI:1913786]
ENSMUSG00000037362	0	0	0	0	0	0	0	0	0	0	0	isRMAE	0	1	Ccn3	cellular communication network factor 3 [Source:MGI Symbol;Acc:MGI:109185]
ENSMUSG00000033768	0	0	0	0	0	0	0	0	0	0	0	isRMAE	0	1	Nrxn2	neurexin II [Source:MGI Symbol;Acc:MGI:1096362]
ENSMUSG00000035513	0	0	0	0	0	0	0	0	0	0	0	isRMAE	0	1	Ntng2	netrin G2 [Source:MGI Symbol;Acc:MGI:2159341]
ENSMUSG00000036737	0	0	0	0	0	0	0	0	0	0	0	isRMAE	0	1	Oxsr1	oxidative-stress responsive 1 [Source:MGI Symbol;Acc:MGI:1917378]
ENSMUSG00000028032	0	0	0	0	0	0	0	0	0	0	0	isRMAE	0	1	Papss1	3'-phosphoadenosine 5'-phosphosulfate synthase 1 [Source:MGI Symbol;Acc:MGI:1330587]
ENSMUSG00000056214	0	0	0	0	0	0	0	0	0	0	0	isRMAE	isRMAE	2	Pard6g	par-6 family cell polarity regulator gamma [Source:MGI Symbol;Acc:MGI:2135606]
ENSMUSG00000021684	0	0	0	0	0	0	0	0	0	0	0	isRMAE	0	1	Pde8b	phosphodiesterase 8B [Source:MGI Symbol;Acc:MGI:2443999]
ENSMUSG00000022197	0	0	0	0	0	0	0	0	0	0	0	isRMAE	0	1	Pdzd2	PDZ domain containing 2 [Source:MGI Symbol;Acc:MGI:1922394]
ENSMUSG00000025423	0	0	0	0	0	0	0	0	0	0	0	isRMAE	0	1	Pias2	protein inhibitor of activated STAT 2 [Source:MGI Symbol;Acc:MGI:1096566]
ENSMUSG00000022940	0	0	0	0	0	0	0	0	0	0	0	isRMAE	0	1	Pigp	phosphatidylinositol glycan anchor biosynthesis, class P [Source:MGI Symbol;Acc:MGI:1860433]
ENSMUSG00000045102	0	0	0	0	0	0	0	0	0	0	0	isRMAE	0	1	Poln	DNA polymerase N [Source:MGI Symbol;Acc:MGI:2675617]
ENSMUSG00000029167	0	0	0	0	0	0	0	0	0	0	0	isRMAE	0	1	Ppargc1a	peroxisome proliferative activated receptor, gamma, coactivator 1 alpha [Source:MGI Symbol;Acc:MGI:1342774]
ENSMUSG00000028944	0	0	0	0	0	0	0	0	0	0	0	isRMAE	0	1	Prkag2	protein kinase, AMP-activated, gamma 2 non-catalytic subunit [Source:MGI Symbol;Acc:MGI:1336153]
ENSMUSG00000024070	0	0	0	0	0	0	0	0	0	0	0	isRMAE	0	1	Prkd3	protein kinase D3 [Source:MGI Symbol;Acc:MGI:1922542]
ENSMUSG00000028134	0	0	0	0	0	0	0	0	0	0	0	isRMAE	0	1	Ptbp2	polypyrimidine tract binding protein 2 [Source:MGI Symbol;Acc:MGI:1860489]
ENSMUSG00000039844	0	0	0	0	0	0	0	0	0	0	0	isRMAE	0	1	Rapgef1	Rap guanine nucleotide exchange factor (GEF) 1 [Source:MGI Symbol;Acc:MGI:104580]
ENSMUSG00000049044	0	0	0	0	0	0	0	0	0	0	0	isRMAE	0	1	Rapgef4	Rap guanine nucleotide exchange factor (GEF) 4 [Source:MGI Symbol;Acc:MGI:1917723]
ENSMUSG00000030589	0	0	0	0	0	0	0	0	0	0	0	isRMAE	0	1	Rasgrp4	RAS guanyl releasing protein 4 [Source:MGI Symbol;Acc:MGI:2386851]
ENSMUSG00000039607	0	0	0	0	0	0	0	0	0	0	0	isRMAE	isRMAE	2	Rbms3	RNA binding motif, single stranded interacting protein [Source:MGI Symbol;Acc:MGI:2444477]
ENSMUSG00000026357	0	0	0	0	0	0	0	0	0	0	0	isRMAE	0	1	Rgs18	regulator of G-protein signaling 18 [Source:MGI Symbol;Acc:MGI:1927498]
ENSMUSG00000025583	0	0	0	0	0	0	0	0	0	0	0	isRMAE	0	1	Rptor	regulatory associated protein of MTOR, complex 1 [Source:MGI Symbol;Acc:MGI:1921620]
ENSMUSG00000072872	0	0	0	0	0	0	0	0	0	0	0	isRMAE	0	1	Rybp	RING1 and YY1 binding protein [Source:MGI Symbol;Acc:MGI:1929059]
ENSMUSG00000020952	0	0	0	0	0	0	0	0	0	0	0	isRMAE	0	1	Scfd1	Sec1 family domain containing 1 [Source:MGI Symbol;Acc:MGI:1924233]
ENSMUSG00000021577	0	0	0	0	0	0	0	0	0	0	0	isRMAE	0	1	Sdha	succinate dehydrogenase complex, subunit A, flavoprotein (Fp) [Source:MGI Symbol;Acc:MGI:1914195]
ENSMUSG00000032261	0	0	0	0	0	0	0	0	0	0	0	isRMAE	0	1	Sh3bgrl2	SH3 domain binding glutamic acid-rich protein like 2 [Source:MGI Symbol;Acc:MGI:1915350]
ENSMUSG00000037902	0	0	0	0	0	0	0	0	0	0	0	isRMAE	isRMAE	2	Sirpa	signal-regulatory protein alpha [Source:MGI Symbol;Acc:MGI:108563]
ENSMUSG00000005802	0	0	0	0	0	0	0	0	0	0	0	isRMAE	0	1	Slc30a4	solute carrier family 30 (zinc transporter), member 4 [Source:MGI Symbol;Acc:MGI:1345282]
ENSMUSG00000023032	0	0	0	0	0	0	0	0	0	0	0	isRMAE	0	1	Slc4a8	solute carrier family 4 (anion exchanger), member 8 [Source:MGI Symbol;Acc:MGI:1928745]
ENSMUSG00000031129	0	0	0	0	0	0	0	0	0	0	0	isRMAE	0	1	Slc9a9	solute carrier family 9 (sodium/hydrogen exchanger), member 9 [Source:MGI Symbol;Acc:MGI:2679732]
ENSMUSG00000024921	0	0	0	0	0	0	0	0	0	0	0	isRMAE	0	1	Smarca2	SWI/SNF related, matrix associated, actin dependent regulator of chromatin, subfamily a, member 2 [Source:MGI Symbol;Acc:MGI:99603]
ENSMUSG00000038780	0	0	0	0	0	0	0	0	0	0	0	isRMAE	0	1	Smurf1	SMAD specific E3 ubiquitin protein ligase 1 [Source:MGI Symbol;Acc:MGI:1923038]
ENSMUSG00000020919	0	0	0	0	0	0	0	0	0	0	0	isRMAE	0	1	Stat5b	signal transducer and activator of transcription 5B [Source:MGI Symbol;Acc:MGI:103035]
ENSMUSG00000020303	0	0	0	0	0	0	0	0	0	0	0	isRMAE	0	1	Stc2	stanniocalcin 2 [Source:MGI Symbol;Acc:MGI:1316731]
ENSMUSG00000026470	0	0	0	0	0	0	0	0	0	0	0	isRMAE	0	1	Stx6	syntaxin 6 [Source:MGI Symbol;Acc:MGI:1926235]
ENSMUSG00000025231	0	0	0	0	0	0	0	0	0	0	0	isRMAE	0	1	Sufu	SUFU negative regulator of hedgehog signaling [Source:MGI Symbol;Acc:MGI:1345643]
ENSMUSG00000035726	0	0	0	0	0	0	0	0	0	0	0	isRMAE	0	1	Supt16	SPT16, facilitates chromatin remodeling subunit [Source:MGI Symbol;Acc:MGI:1890948]
ENSMUSG00000024236	0	0	0	0	0	0	0	0	0	0	0	isRMAE	isRMAE	2	Svil	supervillin [Source:MGI Symbol;Acc:MGI:2147319]
ENSMUSG00000039759	0	0	0	0	0	0	0	0	0	0	0	isRMAE	0	1	Thap3	THAP domain containing, apoptosis associated protein 3 [Source:MGI Symbol;Acc:MGI:1917126]
ENSMUSG00000002489	0	0	0	0	0	0	0	0	0	0	0	isRMAE	0	1	Tiam1	T cell lymphoma invasion and metastasis 1 [Source:MGI Symbol;Acc:MGI:103306]
ENSMUSG00000040843	0	0	0	0	0	0	0	0	0	0	0	isRMAE	0	1	Tiprl	TIP41, TOR signalling pathway regulator-like (S. cerevisiae) [Source:MGI Symbol;Acc:MGI:1915087]
ENSMUSG00000042757	0	0	0	0	0	0	0	0	0	0	0	isRMAE	0	1	Tmem108	transmembrane protein 108 [Source:MGI Symbol;Acc:MGI:1932411]
ENSMUSG00000039428	0	0	0	0	0	0	0	0	0	0	0	isRMAE	0	1	Tmem135	transmembrane protein 135 [Source:MGI Symbol;Acc:MGI:1920009]
ENSMUSG00000060548	0	0	0	0	0	0	0	0	0	0	0	isRMAE	isRMAE	2	Tnfrsf19	tumor necrosis factor receptor superfamily, member 19 [Source:MGI Symbol;Acc:MGI:1352474]
ENSMUSG00000023915	0	0	0	0	0	0	0	0	0	0	0	isRMAE	0	1	Tnfrsf21	tumor necrosis factor receptor superfamily, member 21 [Source:MGI Symbol;Acc:MGI:2151075]
ENSMUSG00000032715	0	0	0	0	0	0	0	0	0	0	0	isRMAE	0	1	Trib3	tribbles pseudokinase 3 [Source:MGI Symbol;Acc:MGI:1345675]
[truncated: 485 more rows]

## Sheet: mouse_RMAE_number_studies
ensembl_id	Branciamore2018	Jeffries2016	Pinter2015_Fibroblast	EckersleyMaslin2014	Gendrel2014_NPC	Li2012_NSC	Zwemer2012	Gimelbrant2007_Lymphoblast_musOrtholog	number_studies_rmae	name	description
ENSMUSG00000098090	isRMAE	0	0	0	0	0	0	0	1	2700099C18Rik	RIKEN cDNA 2700099C18 gene [Source:MGI Symbol;Acc:MGI:1924272]
ENSMUSG00000026227	isRMAE	0	0	0	0	0	0	0	1	2810459M11Rik	RIKEN cDNA 2810459M11 gene [Source:MGI Symbol;Acc:MGI:1920042]
ENSMUSG00000020486	isRMAE	0	0	0	0	0	0	0	1	Septin4	septin 4 [Source:MGI Symbol;Acc:MGI:1270156]
ENSMUSG00000048106	isRMAE	0	0	0	0	0	0	0	1	4632415L05Rik	RIKEN cDNA 4632415L05 gene [Source:MGI Symbol;Acc:MGI:1918058]
ENSMUSG00000020532	isRMAE	0	isRMAE	0	0	0	0	0	2	Acaca	acetyl-Coenzyme A carboxylase alpha [Source:MGI Symbol;Acc:MGI:108451]
ENSMUSG00000062825	isRMAE	0	isRMAE	0	0	0	0	0	2	Actg1	actin, gamma, cytoplasmic 1 [Source:MGI Symbol;Acc:MGI:87906]
ENSMUSG00000022057	isRMAE	0	0	0	0	0	0	0	1	Adamdec1	ADAM-like, decysin 1 [Source:MGI Symbol;Acc:MGI:1917650]
ENSMUSG00000029778	isRMAE	0	0	0	0	0	0	0	1	Adcyap1r1	adenylate cyclase activating polypeptide 1 receptor 1 [Source:MGI Symbol;Acc:MGI:108449]
ENSMUSG00000030790	isRMAE	0	0	0	0	0	0	0	1	Adm	adrenomedullin [Source:MGI Symbol;Acc:MGI:108058]
ENSMUSG00000042249	isRMAE	0	0	0	0	isRMAE	0	0	2	Grk3	G protein-coupled receptor kinase 3 [Source:MGI Symbol;Acc:MGI:87941]
ENSMUSG00000025083	isRMAE	0	0	0	0	0	0	0	1	Afap1l2	actin filament associated protein 1-like 2 [Source:MGI Symbol;Acc:MGI:2147658]
ENSMUSG00000038729	isRMAE	0	0	isRMAE	0	0	0	0	2	Pakap	paralemmin A kinase anchor protein [Source:MGI Symbol;Acc:MGI:5141924]
ENSMUSG00000023075	isRMAE	0	0	0	0	0	0	0	1	Akirin1	akirin 1 [Source:MGI Symbol;Acc:MGI:1915300]
ENSMUSG00000069601	isRMAE	0	0	0	0	0	isRMAE	0	2	Ank3	ankyrin 3, epithelial [Source:MGI Symbol;Acc:MGI:88026]
ENSMUSG00000024480	isRMAE	0	0	0	0	0	0	0	1	Ap3s1	adaptor-related protein complex 3, sigma 1 subunit [Source:MGI Symbol;Acc:MGI:1337062]
ENSMUSG00000030519	isRMAE	0	0	0	0	0	0	0	1	Apba2	amyloid beta (A4) precursor protein-binding, family A, member 2 [Source:MGI Symbol;Acc:MGI:1261791]
ENSMUSG00000057315	isRMAE	0	0	0	0	0	0	isRMAE	2	Arhgap24	Rho GTPase activating protein 24 [Source:MGI Symbol;Acc:MGI:1922647]
ENSMUSG00000030047	isRMAE	0	0	0	0	0	0	isRMAE	2	Arhgap25	Rho GTPase activating protein 25 [Source:MGI Symbol;Acc:MGI:2443687]
ENSMUSG00000024654	isRMAE	0	0	0	0	0	0	0	1	Asrgl1	asparaginase like 1 [Source:MGI Symbol;Acc:MGI:1913764]
ENSMUSG00000027792	isRMAE	0	isRMAE	0	0	0	0	0	2	Bche	butyrylcholinesterase [Source:MGI Symbol;Acc:MGI:894278]
ENSMUSG00000057667	isRMAE	0	0	0	0	0	0	0	1	Bloc1s3	biogenesis of lysosomal organelles complex-1, subunit 3 [Source:MGI Symbol;Acc:MGI:2678952]
ENSMUSG00000008999	isRMAE	0	0	isRMAE	0	isRMAE	0	0	3	Bmp7	bone morphogenetic protein 7 [Source:MGI Symbol;Acc:MGI:103302]
ENSMUSG00000031963	isRMAE	0	0	0	0	isRMAE	0	isRMAE	3	Bmper	BMP-binding endothelial regulator [Source:MGI Symbol;Acc:MGI:1920480]
ENSMUSG00000029769	isRMAE	0	0	0	0	isRMAE	0	isRMAE	3	Ccdc136	coiled-coil domain containing 136 [Source:MGI Symbol;Acc:MGI:1918128]
ENSMUSG00000071202	isRMAE	0	0	0	0	0	0	0	1	Ccdc78	coiled-coil domain containing 78 [Source:MGI Symbol;Acc:MGI:2685784]
ENSMUSG00000032218	isRMAE	0	0	0	0	0	isRMAE	0	2	Ccnb2	cyclin B2 [Source:MGI Symbol;Acc:MGI:88311]
ENSMUSG00000025351	isRMAE	0	0	0	0	0	0	0	1	Cd63	CD63 antigen [Source:MGI Symbol;Acc:MGI:99529]
ENSMUSG00000027435	isRMAE	0	0	isRMAE	0	isRMAE	0	0	3	Cd93	CD93 antigen [Source:MGI Symbol;Acc:MGI:106664]
ENSMUSG00000045664	isRMAE	0	0	0	0	0	0	0	1	Cdc42ep2	CDC42 effector protein (Rho GTPase binding) 2 [Source:MGI Symbol;Acc:MGI:1929744]
ENSMUSG00000039385	isRMAE	0	0	0	0	isRMAE	0	0	2	Cdh6	cadherin 6 [Source:MGI Symbol;Acc:MGI:107435]
ENSMUSG00000029635	isRMAE	0	0	0	0	0	0	0	1	Cdk8	cyclin-dependent kinase 8 [Source:MGI Symbol;Acc:MGI:1196224]
ENSMUSG00000057103	isRMAE	0	0	0	0	0	0	0	1	Nat8f1	N-acetyltransferase 8 (GCN5-related) family member 1 [Source:MGI Symbol;Acc:MGI:1913366]
ENSMUSG00000040759	isRMAE	0	0	0	0	0	0	0	1	Cmtm5	CKLF-like MARVEL transmembrane domain containing 5 [Source:MGI Symbol;Acc:MGI:2447164]
ENSMUSG00000068794	isRMAE	0	0	0	0	0	0	0	1	Col28a1	collagen, type XXVIII, alpha 1 [Source:MGI Symbol;Acc:MGI:2685312]
ENSMUSG00000091803	isRMAE	0	0	0	0	0	0	0	1	Cox16	cytochrome c oxidase assembly protein 16 [Source:MGI Symbol;Acc:MGI:1913522]
ENSMUSG00000003617	isRMAE	0	0	0	0	0	0	0	1	Cp	ceruloplasmin [Source:MGI Symbol;Acc:MGI:88476]
ENSMUSG00000020340	isRMAE	0	0	0	0	0	0	0	1	Cyfip2	cytoplasmic FMR1 interacting protein 2 [Source:MGI Symbol;Acc:MGI:1924134]
ENSMUSG00000033044	isRMAE	0	0	0	0	isRMAE	0	0	2	Dhrs7c	dehydrogenase/reductase (SDR family) member 7C [Source:MGI Symbol;Acc:MGI:1915710]
ENSMUSG00000036766	isRMAE	0	0	0	0	isRMAE	0	0	2	Dner	delta/notch-like EGF repeat containing [Source:MGI Symbol;Acc:MGI:2152889]
ENSMUSG00000022122	isRMAE	0	0	0	0	0	0	0	1	Ednrb	endothelin receptor type B [Source:MGI Symbol;Acc:MGI:102720]
ENSMUSG00000033216	isRMAE	0	0	0	0	isRMAE	0	0	2	Eefsec	eukaryotic elongation factor, selenocysteine-tRNA-specific [Source:MGI Symbol;Acc:MGI:2137092]
ENSMUSG00000026495	isRMAE	0	0	0	0	isRMAE	0	0	2	Efcab2	EF-hand calcium binding domain 2 [Source:MGI Symbol;Acc:MGI:1915476]
ENSMUSG00000001260	isRMAE	0	0	0	0	isRMAE	0	0	2	Gabrg1	gamma-aminobutyric acid (GABA) A receptor, subunit gamma 1 [Source:MGI Symbol;Acc:MGI:103156]
ENSMUSG00000028480	isRMAE	0	0	0	0	isRMAE	0	0	2	Glipr2	GLI pathogenesis-related 2 [Source:MGI Symbol;Acc:MGI:1917770]
ENSMUSG00000112471	isRMAE	0	0	0	0	0	0	0	1	Gm5779	predicted gene 5779 [Source:MGI Symbol;Acc:MGI:3645934]
ENSMUSG00000025156	isRMAE	0	0	0	0	0	0	0	1	Gps1	G protein pathway suppressor 1 [Source:MGI Symbol;Acc:MGI:2384801]
ENSMUSG00000022177	isRMAE	0	0	0	0	0	0	0	1	Haus4	HAUS augmin-like complex, subunit 4 [Source:MGI Symbol;Acc:MGI:1261794]
ENSMUSG00000000628	isRMAE	0	0	0	0	0	0	0	1	Hk2	hexokinase 2 [Source:MGI Symbol;Acc:MGI:1315197]
ENSMUSG00000066842	isRMAE	0	0	0	0	0	0	0	1	Hmcn1	hemicentin 1 [Source:MGI Symbol;Acc:MGI:2685047]
ENSMUSG00000079560	isRMAE	0	0	0	0	0	0	0	1	Hoxa3	homeobox A3 [Source:MGI Symbol;Acc:MGI:96175]
ENSMUSG00000001819	isRMAE	0	0	0	0	0	0	0	1	Hoxd13	homeobox D13 [Source:MGI Symbol;Acc:MGI:96205]
ENSMUSG00000025980	isRMAE	0	0	0	0	0	0	0	1	Hspd1	heat shock protein 1 (chaperonin) [Source:MGI Symbol;Acc:MGI:96242]
ENSMUSG00000073676	isRMAE	0	0	0	0	0	0	0	1	Hspe1	heat shock protein 1 (chaperonin 10) [Source:MGI Symbol;Acc:MGI:104680]
ENSMUSG00000050957	isRMAE	0	0	0	0	0	0	0	1	Insl6	insulin-like 6 [Source:MGI Symbol;Acc:MGI:1351595]
ENSMUSG00000027009	isRMAE	0	0	isRMAE	0	isRMAE	0	0	3	Itga4	integrin alpha 4 [Source:MGI Symbol;Acc:MGI:96603]
ENSMUSG00000022817	isRMAE	0	0	0	0	0	0	0	1	Itgb5	integrin beta 5 [Source:MGI Symbol;Acc:MGI:96614]
ENSMUSG00000022342	isRMAE	0	0	0	isRMAE	isRMAE	0	0	3	Kcnv1	potassium channel, subfamily V, member 1 [Source:MGI Symbol;Acc:MGI:1914748]
ENSMUSG00000063229	isRMAE	0	0	isRMAE	0	isRMAE	0	0	3	Ldha	lactate dehydrogenase A [Source:MGI Symbol;Acc:MGI:96759]
ENSMUSG00000106379	isRMAE	0	0	0	0	0	0	0	1	Lhfpl3	lipoma HMGIC fusion partner-like 3 [Source:MGI Symbol;Acc:MGI:1925076]
ENSMUSG00000039246	isRMAE	0	0	isRMAE	isRMAE	0	isRMAE	isRMAE	5	Lyplal1	lysophospholipase-like 1 [Source:MGI Symbol;Acc:MGI:2385115]
ENSMUSG00000022610	isRMAE	0	0	0	0	isRMAE	0	0	2	Mapk12	mitogen-activated protein kinase 12 [Source:MGI Symbol;Acc:MGI:1353438]
ENSMUSG00000050164	isRMAE	0	0	0	isRMAE	isRMAE	0	0	3	Mchr1	melanin-concentrating hormone receptor 1 [Source:MGI Symbol;Acc:MGI:2180756]
ENSMUSG00000043557	isRMAE	0	0	0	0	0	0	0	1	Mdga1	MAM domain containing glycosylphosphatidylinositol anchor 1 [Source:MGI Symbol;Acc:MGI:1922012]
ENSMUSG00000026110	isRMAE	0	0	0	0	0	0	0	1	Mgat4a	mannoside acetylglucosaminyltransferase 4, isoenzyme A [Source:MGI Symbol;Acc:MGI:2662992]
ENSMUSG00000045257	isRMAE	0	0	0	0	isRMAE	0	0	2	Morn2	MORN repeat containing 2 [Source:MGI Symbol;Acc:MGI:2674071]
ENSMUSG00000025402	isRMAE	0	0	0	0	0	0	0	1	Nab2	Ngfi-A binding protein 2 [Source:MGI Symbol;Acc:MGI:107563]
ENSMUSG00000005125	isRMAE	0	0	0	0	0	0	0	1	Ndrg1	N-myc downstream regulated gene 1 [Source:MGI Symbol;Acc:MGI:1341799]
ENSMUSG00000059991	isRMAE	0	0	0	isRMAE	isRMAE	0	0	3	Nptx2	neuronal pentraxin 2 [Source:MGI Symbol;Acc:MGI:1858209]
ENSMUSG00000046949	isRMAE	0	0	isRMAE	0	0	0	0	2	Nqo2	N-ribosyldihydronicotinamide quinone reductase 2 [Source:MGI Symbol;Acc:MGI:104513]
ENSMUSG00000039114	isRMAE	0	0	0	0	0	0	0	1	Nrn1	neuritin 1 [Source:MGI Symbol;Acc:MGI:1915654]
ENSMUSG00000046178	isRMAE	0	0	0	0	0	0	0	1	Nxph1	neurexophilin 1 [Source:MGI Symbol;Acc:MGI:107492]
ENSMUSG00000045620	isRMAE	0	0	0	0	0	0	0	1	Odf3l1	outer dense fiber of sperm tails 3-like 1 [Source:MGI Symbol;Acc:MGI:2681875]
ENSMUSG00000062257	isRMAE	0	0	0	0	isRMAE	0	0	2	Opcml	opioid binding protein/cell adhesion molecule-like [Source:MGI Symbol;Acc:MGI:97397]
ENSMUSG00000045689	isRMAE	0	0	isRMAE	0	isRMAE	0	0	3	Pcdhb4	protocadherin beta 4 [Source:MGI Symbol;Acc:MGI:2136738]
ENSMUSG00000027835	isRMAE	0	0	0	0	0	0	0	1	Pdcd10	programmed cell death 10 [Source:MGI Symbol;Acc:MGI:1928396]
ENSMUSG00000004347	isRMAE	0	0	0	0	0	0	0	1	Pde1c	phosphodiesterase 1C [Source:MGI Symbol;Acc:MGI:108413]
ENSMUSG00000030671	isRMAE	0	0	0	0	0	0	isRMAE	2	Pde3b	phosphodiesterase 3B, cGMP-inhibited [Source:MGI Symbol;Acc:MGI:1333863]
ENSMUSG00000028019	isRMAE	0	0	0	0	isRMAE	isRMAE	0	3	Pdgfc	platelet-derived growth factor, C polypeptide [Source:MGI Symbol;Acc:MGI:1859631]
ENSMUSG00000036218	isRMAE	0	0	isRMAE	0	0	0	0	2	Pdzrn4	PDZ domain containing RING finger 4 [Source:MGI Symbol;Acc:MGI:3056996]
ENSMUSG00000070526	isRMAE	0	0	isRMAE	0	0	0	0	2	Peg12	paternally expressed 12 [Source:MGI Symbol;Acc:MGI:1351637]
ENSMUSG00000000301	isRMAE	0	0	0	0	0	0	0	1	Pemt	phosphatidylethanolamine N-methyltransferase [Source:MGI Symbol;Acc:MGI:104535]
ENSMUSG00000053398	isRMAE	0	0	0	0	0	0	0	1	Phgdh	3-phosphoglycerate dehydrogenase [Source:MGI Symbol;Acc:MGI:1355330]
ENSMUSG00000026447	isRMAE	0	0	0	0	isRMAE	0	0	2	Pik3c2b	phosphatidylinositol-4-phosphate 3-kinase catalytic subunit type 2 beta [Source:MGI Symbol;Acc:MGI:2685045]
ENSMUSG00000052889	isRMAE	0	0	0	0	isRMAE	isRMAE	0	3	Prkcb	protein kinase C, beta [Source:MGI Symbol;Acc:MGI:97596]
ENSMUSG00000030854	isRMAE	0	0	0	0	0	0	0	1	Ptpn5	protein tyrosine phosphatase, non-receptor type 5 [Source:MGI Symbol;Acc:MGI:97807]
ENSMUSG00000002825	isRMAE	0	0	0	0	isRMAE	0	0	2	Qtrt1	queuine tRNA-ribosyltransferase catalytic subunit 1 [Source:MGI Symbol;Acc:MGI:1931441]
ENSMUSG00000025795	isRMAE	0	0	0	0	0	0	0	1	Rassf3	Ras association (RalGDS/AF-6) domain family member 3 [Source:MGI Symbol;Acc:MGI:2179722]
ENSMUSG00000020037	isRMAE	0	0	isRMAE	0	isRMAE	0	0	3	Rfx4	regulatory factor X, 4 (influences HLA class II expression) [Source:MGI Symbol;Acc:MGI:1918387]
ENSMUSG00000075334	isRMAE	0	0	0	0	0	0	0	1	Rprm	reprimo, TP53 dependent G2 arrest mediator candidate [Source:MGI Symbol;Acc:MGI:1915124]
ENSMUSG00000019194	isRMAE	0	0	0	0	0	0	0	1	Scn1b	sodium channel, voltage-gated, type I, beta [Source:MGI Symbol;Acc:MGI:98247]
ENSMUSG00000029189	isRMAE	0	0	0	0	isRMAE	0	isRMAE	3	Sel1l3	sel-1 suppressor of lin-12-like 3 (C. elegans) [Source:MGI Symbol;Acc:MGI:1916941]
ENSMUSG00000001918	isRMAE	0	0	0	0	isRMAE	0	0	2	Slc1a5	solute carrier family 1 (neutral amino acid transporter), member 5 [Source:MGI Symbol;Acc:MGI:105305]
ENSMUSG00000040322	isRMAE	0	0	0	0	0	0	0	1	Slc25a24	solute carrier family 25 (mitochondrial carrier, phosphate carrier), member 24 [Source:MGI Symbol;Acc:MGI:1917160]
ENSMUSG00000024600	isRMAE	0	0	isRMAE	0	isRMAE	0	0	3	Slc27a6	solute carrier family 27 (fatty acid transporter), member 6 [Source:MGI Symbol;Acc:MGI:3036230]
ENSMUSG00000023942	isRMAE	0	0	0	0	isRMAE	0	0	2	Slc29a1	solute carrier family 29 (nucleoside transporters), member 1 [Source:MGI Symbol;Acc:MGI:1927073]
ENSMUSG00000057060	isRMAE	0	0	0	0	0	0	0	1	Slc35f3	solute carrier family 35, member F3 [Source:MGI Symbol;Acc:MGI:2444426]
ENSMUSG00000023169	isRMAE	0	0	isRMAE	isRMAE	0	0	0	3	Slc38a1	solute carrier family 38, member 1 [Source:MGI Symbol;Acc:MGI:2145895]
ENSMUSG00000030310	isRMAE	isRMAE	0	0	0	isRMAE	0	0	3	Slc6a1	solute carrier family 6 (neurotransmitter transporter, GABA), member 1 [Source:MGI Symbol;Acc:MGI:95627]
ENSMUSG00000029093	isRMAE	0	0	0	0	isRMAE	isRMAE	0	3	Sorcs2	sortilin-related VPS10 domain containing receptor 2 [Source:MGI Symbol;Acc:MGI:1932289]
ENSMUSG00000032419	isRMAE	0	0	0	0	isRMAE	0	0	2	Tbx18	T-box18 [Source:MGI Symbol;Acc:MGI:1923615]
ENSMUSG00000047554	isRMAE	0	0	0	0	0	0	0	1	Tmem41b	transmembrane protein 41B [Source:MGI Symbol;Acc:MGI:1289225]
ENSMUSG00000015829	isRMAE	0	0	0	0	0	0	0	1	Tnr	tenascin R [Source:MGI Symbol;Acc:MGI:99516]
ENSMUSG00000044986	isRMAE	0	0	0	0	0	0	0	1	Tst	thiosulfate sulfurtransferase, mitochondrial [Source:MGI Symbol;Acc:MGI:98852]
ENSMUSG00000079685	isRMAE	0	0	0	0	0	0	0	1	Ulbp1	UL16 binding protein 1 [Source:MGI Symbol;Acc:MGI:1925027]
ENSMUSG00000039646	isRMAE	0	0	0	0	0	0	0	1	Vasn	vasorin [Source:MGI Symbol;Acc:MGI:2177651]
ENSMUSG00000033721	isRMAE	0	0	0	0	isRMAE	0	0	2	Vav3	vav 3 oncogene [Source:MGI Symbol;Acc:MGI:1888518]
ENSMUSG00000045690	isRMAE	0	0	0	0	0	0	0	1	Wdr89	WD repeat domain 89 [Source:MGI Symbol;Acc:MGI:1919588]
ENSMUSG00000030093	isRMAE	0	0	0	0	isRMAE	0	0	2	Wnt7a	wingless-type MMTV integration site family, member 7A [Source:MGI Symbol;Acc:MGI:98961]
ENSMUSG00000029826	isRMAE	0	0	0	0	0	0	0	1	Zc3hav1	zinc finger CCCH type, antiviral 1 [Source:MGI Symbol;Acc:MGI:1926031]
ENSMUSG00000057895	isRMAE	0	0	0	0	0	0	0	1	Zfp105	zinc finger protein 105 [Source:MGI Symbol;Acc:MGI:1277119]
ENSMUSG00000046572	isRMAE	0	0	0	0	0	0	0	1	Zfp518b	zinc finger protein 518B [Source:MGI Symbol;Acc:MGI:2140750]
ENSMUSG00000066880	isRMAE	0	0	0	0	0	0	0	1	Zfp617	zinc finger protein 617 [Source:MGI Symbol;Acc:MGI:2684459]
ENSMUSG00000072694	isRMAE	0	0	0	0	isRMAE	0	0	2	1500011B03Rik	RIKEN cDNA 1500011B03 gene [Source:MGI Symbol;Acc:MGI:1913486]
ENSMUSG00000097354	isRMAE	0	0	0	0	0	0	0	1	2310001H17Rik	RIKEN cDNA 2310001H17 gene [Source:MGI Symbol;Acc:MGI:1923682]
ENSMUSG00000099881	isRMAE	0	0	0	0	0	0	0	1	2810013P06Rik	RIKEN cDNA 2810013P06 gene [Source:MGI Symbol;Acc:MGI:1914456]
ENSMUSG00000026388	isRMAE	0	0	0	0	0	0	0	1	3110009E18Rik	RIKEN cDNA 3110009E18 gene [Source:MGI Symbol;Acc:MGI:1920353]
ENSMUSG00000033111	isRMAE	0	0	0	0	0	0	isRMAE	2	3830406C13Rik	RIKEN cDNA 3830406C13 gene [Source:MGI Symbol;Acc:MGI:1917937]
ENSMUSG00000071679	isRMAE	0	0	0	0	0	0	0	1	Rtl4	retrotransposon Gag like 4 [Source:MGI Symbol;Acc:MGI:3588192]
ENSMUSG00000018451	isRMAE	0	0	0	0	0	0	0	1	6330403K07Rik	RIKEN cDNA 6330403K07 gene [Source:MGI Symbol;Acc:MGI:1918001]
ENSMUSG00000101892	isRMAE	0	0	0	0	isRMAE	0	0	2	9130401M01Rik	RIKEN cDNA 9130401M01 gene [Source:MGI Symbol;Acc:MGI:1923008]
ENSMUSG00000044783	isRMAE	0	0	0	0	isRMAE	0	0	2	Hjurp	Holliday junction recognition protein [Source:MGI Symbol;Acc:MGI:2685821]
ENSMUSG00000002475	isRMAE	0	0	0	0	0	0	0	1	Abhd3	abhydrolase domain containing 3 [Source:MGI Symbol;Acc:MGI:2147183]
ENSMUSG00000035948	isRMAE	isRMAE	0	0	0	0	0	isRMAE	3	Acss3	acyl-CoA synthetase short-chain family member 3 [Source:MGI Symbol;Acc:MGI:2685720]
ENSMUSG00000025964	isRMAE	0	0	0	0	0	0	isRMAE	2	Adam23	a disintegrin and metallopeptidase domain 23 [Source:MGI Symbol;Acc:MGI:1345162]
ENSMUSG00000020473	isRMAE	0	0	isRMAE	isRMAE	0	0	0	3	Aebp1	AE binding protein 1 [Source:MGI Symbol;Acc:MGI:1197012]
ENSMUSG00000069833	isRMAE	0	0	0	0	0	0	0	1	Ahnak	AHNAK nucleoprotein (desmoyokin) [Source:MGI Symbol;Acc:MGI:1316648]
ENSMUSG00000029762	isRMAE	0	0	0	0	0	0	0	1	Akr1b8	aldo-keto reductase family 1, member B8 [Source:MGI Symbol;Acc:MGI:107673]
ENSMUSG00000022636	isRMAE	0	0	0	0	0	0	0	1	Alcam	activated leukocyte cell adhesion molecule [Source:MGI Symbol;Acc:MGI:1313266]
ENSMUSG00000053279	isRMAE	0	0	0	0	0	0	0	1	Aldh1a1	aldehyde dehydrogenase family 1, subfamily A1 [Source:MGI Symbol;Acc:MGI:1353450]
ENSMUSG00000015134	isRMAE	0	0	0	0	0	0	0	1	Aldh1a3	aldehyde dehydrogenase family 1, subfamily A3 [Source:MGI Symbol;Acc:MGI:1861722]
ENSMUSG00000030088	isRMAE	0	0	isRMAE	0	0	0	0	2	Aldh1l1	aldehyde dehydrogenase 1 family, member L1 [Source:MGI Symbol;Acc:MGI:1340024]
ENSMUSG00000029455	isRMAE	0	0	0	0	0	0	0	1	Aldh2	aldehyde dehydrogenase 2, mitochondrial [Source:MGI Symbol;Acc:MGI:99600]
ENSMUSG00000063129	isRMAE	0	0	0	0	0	0	0	1	Aldoart2	aldolase 1 A, retrogene 2 [Source:MGI Symbol;Acc:MGI:1931052]
ENSMUSG00000017390	isRMAE	0	0	0	0	0	0	0	1	Aldoc	aldolase C, fructose-bisphosphate [Source:MGI Symbol;Acc:MGI:101863]
ENSMUSG00000027460	isRMAE	0	0	0	0	0	0	0	1	Angpt4	angiopoietin 4 [Source:MGI Symbol;Acc:MGI:1336887]
ENSMUSG00000032204	isRMAE	0	0	0	0	0	0	0	1	Aqp9	aquaporin 9 [Source:MGI Symbol;Acc:MGI:1891066]
ENSMUSG00000053199	isRMAE	0	0	0	0	isRMAE	0	0	2	Arhgap20	Rho GTPase activating protein 20 [Source:MGI Symbol;Acc:MGI:2445175]
ENSMUSG00000037683	isRMAE	0	0	0	0	0	0	0	1	Armc3	armadillo repeat containing 3 [Source:MGI Symbol;Acc:MGI:1918132]
ENSMUSG00000026463	isRMAE	0	0	0	0	0	0	0	1	Atp2b4	ATPase, Ca++ transporting, plasma membrane 4 [Source:MGI Symbol;Acc:MGI:88111]
ENSMUSG00000034566	isRMAE	0	0	0	0	0	0	0	1	Atp5h	ATP synthase, H+ transporting, mitochondrial F0 complex, subunit D [Source:MGI Symbol;Acc:MGI:1918929]
ENSMUSG00000053175	isRMAE	0	0	0	0	0	0	0	1	Bcl3	B cell leukemia/lymphoma 3 [Source:MGI Symbol;Acc:MGI:88140]
ENSMUSG00000032556	isRMAE	0	0	0	0	0	isRMAE	isRMAE	3	Bfsp2	beaded filament structural protein 2, phakinin [Source:MGI Symbol;Acc:MGI:1333828]
ENSMUSG00000071317	isRMAE	0	0	isRMAE	0	0	0	0	2	Bves	blood vessel epicardial substance [Source:MGI Symbol;Acc:MGI:1346013]
ENSMUSG00000052951	isRMAE	0	0	0	0	0	0	0	1	C130021I20Rik	Riken cDNA C130021I20 gene [Source:MGI Symbol;Acc:MGI:3639863]
ENSMUSG00000045532	isRMAE	0	0	0	0	0	0	0	1	C1ql1	complement component 1, q subcomponent-like 1 [Source:MGI Symbol;Acc:MGI:1344400]
ENSMUSG00000027562	isRMAE	0	0	0	0	0	0	0	1	Car2	carbonic anhydrase 2 [Source:MGI Symbol;Acc:MGI:88269]
ENSMUSG00000007655	isRMAE	0	0	0	0	0	0	0	1	Cav1	caveolin 1, caveolae protein [Source:MGI Symbol;Acc:MGI:102709]
ENSMUSG00000022947	isRMAE	0	0	isRMAE	0	0	0	0	2	Cbr3	carbonyl reductase 3 [Source:MGI Symbol;Acc:MGI:1309992]
ENSMUSG00000041617	isRMAE	0	0	0	0	0	0	0	1	Ccdc74a	coiled-coil domain containing 74A [Source:MGI Symbol;Acc:MGI:1919565]
ENSMUSG00000032679	isRMAE	0	0	0	0	0	0	0	1	Cd59a	CD59a antigen [Source:MGI Symbol;Acc:MGI:109177]
ENSMUSG00000022321	isRMAE	0	0	0	0	isRMAE	0	0	2	Cdh10	cadherin 10 [Source:MGI Symbol;Acc:MGI:107436]
ENSMUSG00000047216	isRMAE	0	0	0	0	0	0	0	1	Cdh19	cadherin 19, type 2 [Source:MGI Symbol;Acc:MGI:3588198]
ENSMUSG00000027487	isRMAE	0	0	0	0	isRMAE	0	0	2	Cdk5rap1	CDK5 regulatory subunit associated protein 1 [Source:MGI Symbol;Acc:MGI:1914221]
ENSMUSG00000039496	isRMAE	0	0	0	0	isRMAE	0	0	2	Cdnf	cerebral dopamine neurotrophic factor [Source:MGI Symbol;Acc:MGI:3606576]
ENSMUSG00000039518	isRMAE	0	0	0	0	0	0	0	1	Cdsn	corneodesmosin [Source:MGI Symbol;Acc:MGI:3505689]
ENSMUSG00000056501	isRMAE	0	0	0	0	0	0	0	1	Cebpb	CCAAT/enhancer binding protein (C/EBP), beta [Source:MGI Symbol;Acc:MGI:88373]
ENSMUSG00000042198	isRMAE	0	0	0	isRMAE	0	0	0	2	Chchd7	coiled-coil-helix-coiled-coil-helix domain containing 7 [Source:MGI Symbol;Acc:MGI:1913683]
ENSMUSG00000064246	isRMAE	0	0	0	0	0	0	0	1	Chil1	chitinase-like 1 [Source:MGI Symbol;Acc:MGI:1340899]
ENSMUSG00000024526	isRMAE	0	0	0	0	0	0	0	1	Cidea	cell death-inducing DNA fragmentation factor, alpha subunit-like effector A [Source:MGI Symbol;Acc:MGI:1270845]
ENSMUSG00000046841	isRMAE	0	isRMAE	0	0	0	0	0	2	Ckap4	cytoskeleton-associated protein 4 [Source:MGI Symbol;Acc:MGI:2444926]
ENSMUSG00000037625	isRMAE	0	0	0	0	0	0	0	1	Cldn11	claudin 11 [Source:MGI Symbol;Acc:MGI:106925]
ENSMUSG00000004473	isRMAE	0	0	0	0	0	0	0	1	Clec11a	C-type lectin domain family 11, member a [Source:MGI Symbol;Acc:MGI:1298219]
ENSMUSG00000030157	isRMAE	0	0	0	0	0	0	0	1	Clec2d	C-type lectin domain family 2, member d [Source:MGI Symbol;Acc:MGI:2135589]
ENSMUSG00000022235	isRMAE	isRMAE	0	0	0	0	0	0	2	Cmbl	carboxymethylenebutenolidase-like (Pseudomonas) [Source:MGI Symbol;Acc:MGI:1916824]
ENSMUSG00000006782	isRMAE	0	0	isRMAE	0	0	0	0	2	Cnp	2',3'-cyclic nucleotide 3' phosphodiesterase [Source:MGI Symbol;Acc:MGI:88437]
ENSMUSG00000078653	isRMAE	0	0	0	0	0	0	0	1	Cntd1	cyclin N-terminal domain containing 1 [Source:MGI Symbol;Acc:MGI:1923965]
ENSMUSG00000079415	isRMAE	0	0	0	0	0	0	0	1	Cntf	ciliary neurotrophic factor [Source:MGI Symbol;Acc:MGI:88439]
ENSMUSG00000024330	isRMAE	0	0	0	0	0	0	0	1	Col11a2	collagen, type XI, alpha 2 [Source:MGI Symbol;Acc:MGI:88447]
ENSMUSG00000032332	isRMAE	0	0	0	0	0	0	0	1	Col12a1	collagen, type XII, alpha 1 [Source:MGI Symbol;Acc:MGI:88448]
ENSMUSG00000001506	isRMAE	0	0	0	isRMAE	0	0	0	2	Col1a1	collagen, type I, alpha 1 [Source:MGI Symbol;Acc:MGI:88467]
ENSMUSG00000022483	isRMAE	0	0	0	isRMAE	0	0	0	2	Col2a1	collagen, type II, alpha 1 [Source:MGI Symbol;Acc:MGI:88452]
ENSMUSG00000026837	isRMAE	0	0	0	0	0	0	0	1	Col5a1	collagen, type V, alpha 1 [Source:MGI Symbol;Acc:MGI:88457]
ENSMUSG00000048126	isRMAE	0	0	0	0	0	0	0	1	Col6a3	collagen, type VI, alpha 3 [Source:MGI Symbol;Acc:MGI:88461]
ENSMUSG00000051811	isRMAE	0	0	isRMAE	0	0	0	0	2	Cox6b2	cytochrome c oxidase subunit 6B2 [Source:MGI Symbol;Acc:MGI:3044182]
ENSMUSG00000025586	isRMAE	0	0	0	0	0	0	0	1	Cpeb1	cytoplasmic polyadenylation element binding protein 1 [Source:MGI Symbol;Acc:MGI:108442]
ENSMUSG00000033501	isRMAE	0	0	0	0	0	0	0	1	Crygs	crystallin, gamma S [Source:MGI Symbol;Acc:MGI:1298216]
ENSMUSG00000042109	isRMAE	0	0	isRMAE	0	isRMAE	0	0	3	Csdc2	cold shock domain containing C2, RNA binding [Source:MGI Symbol;Acc:MGI:2146027]
ENSMUSG00000028189	isRMAE	0	0	0	0	0	0	0	1	Ctbs	chitobiase [Source:MGI Symbol;Acc:MGI:1921495]
ENSMUSG00000029371	isRMAE	0	0	0	0	0	0	0	1	Cxcl5	chemokine (C-X-C motif) ligand 5 [Source:MGI Symbol;Acc:MGI:1096868]
ENSMUSG00000091586	isRMAE	0	0	0	0	0	0	0	1	Cyp4f17	cytochrome P450, family 4, subfamily f, polypeptide 17 [Source:MGI Symbol;Acc:MGI:3646233]
ENSMUSG00000094910	isRMAE	0	0	0	0	0	0	0	1	D430019H16Rik	RIKEN cDNA D430019H16 gene [Source:MGI Symbol;Acc:MGI:2443127]
ENSMUSG00000007682	isRMAE	0	0	0	0	0	0	0	1	Dio2	deiodinase, iodothyronine, type II [Source:MGI Symbol;Acc:MGI:1338833]
ENSMUSG00000030768	isRMAE	0	0	0	0	0	0	0	1	Disp1	dispatched RND transporter family member 1 [Source:MGI Symbol;Acc:MGI:1916147]
ENSMUSG00000030772	isRMAE	0	0	0	0	0	0	0	1	Dkk3	dickkopf WNT signaling pathway inhibitor 3 [Source:MGI Symbol;Acc:MGI:1354952]
ENSMUSG00000014905	isRMAE	0	0	0	0	0	0	0	1	Dnajb9	DnaJ heat shock protein family (Hsp40) member B9 [Source:MGI Symbol;Acc:MGI:1351618]
ENSMUSG00000027560	isRMAE	0	0	isRMAE	0	0	0	0	2	Dok5	docking protein 5 [Source:MGI Symbol;Acc:MGI:1924079]
ENSMUSG00000047205	isRMAE	0	0	isRMAE	0	0	0	0	2	Dusp18	dual specificity phosphatase 18 [Source:MGI Symbol;Acc:MGI:1922469]
ENSMUSG00000048747	isRMAE	0	0	0	0	isRMAE	0	0	2	E130114P18Rik	RIKEN cDNA E130114P18 gene [Source:MGI Symbol;Acc:MGI:2442873]
ENSMUSG00000048581	isRMAE	0	0	0	0	isRMAE	0	0	2	E130311K13Rik	RIKEN cDNA E130311K13 gene [Source:MGI Symbol;Acc:MGI:3607716]
ENSMUSG00000034488	isRMAE	0	0	isRMAE	0	0	0	0	2	Edil3	EGF-like repeats and discoidin I-like domains 3 [Source:MGI Symbol;Acc:MGI:1329025]
ENSMUSG00000003410	isRMAE	0	0	0	0	isRMAE	0	0	2	Elavl3	ELAV like RNA binding protein 3 [Source:MGI Symbol;Acc:MGI:109157]
ENSMUSG00000021696	isRMAE	0	0	0	0	0	0	0	1	Elovl7	ELOVL family member 7, elongation of long chain fatty acids (yeast) [Source:MGI Symbol;Acc:MGI:1921809]
ENSMUSG00000039095	isRMAE	0	0	isRMAE	0	0	0	0	2	En2	engrailed 2 [Source:MGI Symbol;Acc:MGI:95390]
ENSMUSG00000026235	isRMAE	0	0	0	0	0	0	0	1	Epha4	Eph receptor A4 [Source:MGI Symbol;Acc:MGI:98277]
ENSMUSG00000019768	isRMAE	0	0	0	0	0	isRMAE	0	2	Esr1	estrogen receptor 1 (alpha) [Source:MGI Symbol;Acc:MGI:1352467]
ENSMUSG00000029122	isRMAE	0	0	isRMAE	0	isRMAE	0	isRMAE	4	Evc	EvC ciliary complex subunit 1 [Source:MGI Symbol;Acc:MGI:1890596]
ENSMUSG00000010461	isRMAE	0	0	0	isRMAE	0	0	0	2	Eya4	EYA transcriptional coactivator and phosphatase 4 [Source:MGI Symbol;Acc:MGI:1337104]
ENSMUSG00000039109	isRMAE	0	0	0	0	0	0	0	1	F13a1	coagulation factor XIII, A1 subunit [Source:MGI Symbol;Acc:MGI:1921395]
ENSMUSG00000062515	isRMAE	0	0	0	0	0	0	0	1	Fabp4	fatty acid binding protein 4, adipocyte [Source:MGI Symbol;Acc:MGI:88038]
ENSMUSG00000027371	isRMAE	0	0	0	0	0	0	0	1	Fahd2a	fumarylacetoacetate hydrolase domain containing 2A [Source:MGI Symbol;Acc:MGI:1915376]
ENSMUSG00000078670	isRMAE	0	0	isRMAE	0	0	0	isRMAE	3	Fam174b	family with sequence similarity 174, member B [Source:MGI Symbol;Acc:MGI:3698178]
ENSMUSG00000027654	isRMAE	0	0	0	0	0	0	0	1	Fam83d	family with sequence similarity 83, member D [Source:MGI Symbol;Acc:MGI:1919128]
ENSMUSG00000004018	isRMAE	0	0	0	0	0	0	0	1	Fancl	Fanconi anemia, complementation group L [Source:MGI Symbol;Acc:MGI:1914280]
ENSMUSG00000047632	isRMAE	0	0	0	0	0	0	0	1	Fgfbp3	fibroblast growth factor binding protein 3 [Source:MGI Symbol;Acc:MGI:1919764]
ENSMUSG00000026841	isRMAE	0	0	0	0	0	0	0	1	Fibcd1	fibrinogen C domain containing 1 [Source:MGI Symbol;Acc:MGI:2138953]
ENSMUSG00000068699	isRMAE	0	0	0	0	0	0	0	1	Flnc	filamin C, gamma [Source:MGI Symbol;Acc:MGI:95557]
ENSMUSG00000040181	isRMAE	0	0	0	0	isRMAE	0	0	2	Fmo1	flavin containing monooxygenase 1 [Source:MGI Symbol;Acc:MGI:1310002]
ENSMUSG00000040170	isRMAE	0	0	0	0	0	0	0	1	Fmo2	flavin containing monooxygenase 2 [Source:MGI Symbol;Acc:MGI:1916776]
ENSMUSG00000026692	isRMAE	isRMAE	0	0	0	0	0	0	2	Fmo4	flavin containing monooxygenase 4 [Source:MGI Symbol;Acc:MGI:2429497]
ENSMUSG00000027004	isRMAE	0	0	0	0	0	0	0	1	Frzb	frizzled-related protein [Source:MGI Symbol;Acc:MGI:892032]
ENSMUSG00000055373	isRMAE	0	0	0	0	0	0	0	1	Fut9	fucosyltransferase 9 [Source:MGI Symbol;Acc:MGI:1330859]
ENSMUSG00000033316	isRMAE	0	0	0	0	0	0	0	1	Galnt9	polypeptide N-acetylgalactosaminyltransferase 9 [Source:MGI Symbol;Acc:MGI:2677965]
ENSMUSG00000028214	isRMAE	0	0	isRMAE	0	0	0	0	2	Gem	GTP binding protein (gene overexpressed in skeletal muscle) [Source:MGI Symbol;Acc:MGI:99844]
ENSMUSG00000020932	isRMAE	0	0	0	0	0	0	0	1	Gfap	glial fibrillary acidic protein [Source:MGI Symbol;Acc:MGI:95697]
ENSMUSG00000046167	isRMAE	0	0	0	0	0	0	0	1	Gldn	gliomedin [Source:MGI Symbol;Acc:MGI:2388361]
ENSMUSG00000099907	isRMAE	0	0	0	0	0	0	0	1	Gm10421	predicted gene 10421 [Source:MGI Symbol;Acc:MGI:3642601]
ENSMUSG00000084235	isRMAE	0	0	0	0	0	0	0	1	Gm15421	predicted gene 15421 [Source:MGI Symbol;Acc:MGI:3705475]
ENSMUSG00000040836	isRMAE	0	0	0	0	0	isRMAE	0	2	Gpr161	G protein-coupled receptor 161 [Source:MGI Symbol;Acc:MGI:2685054]
ENSMUSG00000022935	isRMAE	0	0	0	0	0	0	0	1	Grik1	glutamate receptor, ionotropic, kainate 1 [Source:MGI Symbol;Acc:MGI:95814]
ENSMUSG00000063239	isRMAE	0	0	0	0	0	0	0	1	Grm4	glutamate receptor, metabotropic 4 [Source:MGI Symbol;Acc:MGI:1351341]
ENSMUSG00000046182	isRMAE	0	0	0	0	0	0	0	1	Gsg1l	GSG1-like [Source:MGI Symbol;Acc:MGI:2685483]
ENSMUSG00000030074	isRMAE	0	0	0	0	0	0	0	1	Gxylt2	glucoside xylosyltransferase 2 [Source:MGI Symbol;Acc:MGI:2682940]
ENSMUSG00000000031	isRMAE	0	0	0	0	0	0	0	1	H19	H19, imprinted maternally expressed transcript [Source:MGI Symbol;Acc:MGI:95891]
ENSMUSG00000056116	isRMAE	0	0	0	0	0	0	0	1	H2-T22	histocompatibility 2, T region locus 22 [Source:MGI Symbol;Acc:MGI:95956]
ENSMUSG00000007594	isRMAE	0	0	0	0	0	0	0	1	Hapln4	hyaluronan and proteoglycan link protein 4 [Source:MGI Symbol;Acc:MGI:2679531]
ENSMUSG00000105827	isRMAE	0	0	0	0	0	0	0	1	H2bc18	H2B clustered histone 18 [Source:MGI Symbol;Acc:MGI:2448413]
ENSMUSG00000059325	isRMAE	0	0	isRMAE	isRMAE	0	0	0	3	Hopx	HOP homeobox [Source:MGI Symbol;Acc:MGI:1916782]
ENSMUSG00000090877	isRMAE	0	0	0	0	0	0	0	1	Hspa1b	heat shock protein 1B [Source:MGI Symbol;Acc:MGI:99517]
ENSMUSG00000091971	isRMAE	0	0	0	0	0	0	0	1	Hspa1a	heat shock protein 1A [Source:MGI Symbol;Acc:MGI:96244]
ENSMUSG00000041548	isRMAE	0	0	isRMAE	isRMAE	0	0	0	3	Hspb8	heat shock protein 8 [Source:MGI Symbol;Acc:MGI:2135756]
ENSMUSG00000025492	isRMAE	0	0	0	0	isRMAE	0	0	2	Ifitm3	interferon induced transmembrane protein 3 [Source:MGI Symbol;Acc:MGI:1913391]
ENSMUSG00000036256	isRMAE	0	0	0	0	0	0	0	1	Igfbp7	insulin-like growth factor binding protein 7 [Source:MGI Symbol;Acc:MGI:1352480]
ENSMUSG00000016524	isRMAE	0	0	0	0	0	0	0	1	Il19	interleukin 19 [Source:MGI Symbol;Acc:MGI:1890472]
ENSMUSG00000024810	isRMAE	0	0	0	0	0	0	0	1	Il33	interleukin 33 [Source:MGI Symbol;Acc:MGI:1924375]
ENSMUSG00000068758	isRMAE	0	0	0	isRMAE	0	0	0	2	Il3ra	interleukin 3 receptor, alpha chain [Source:MGI Symbol;Acc:MGI:96553]
ENSMUSG00000040612	isRMAE	0	0	0	0	0	0	isRMAE	2	Ildr2	immunoglobulin-like domain containing receptor 2 [Source:MGI Symbol;Acc:MGI:1196370]
ENSMUSG00000037035	isRMAE	0	0	0	0	0	0	0	1	Inhbb	inhibin beta-B [Source:MGI Symbol;Acc:MGI:96571]
ENSMUSG00000037206	isRMAE	0	0	0	isRMAE	0	0	0	2	Islr	immunoglobulin superfamily containing leucine-rich repeat [Source:MGI Symbol;Acc:MGI:1349645]
ENSMUSG00000015533	isRMAE	0	0	isRMAE	0	0	0	0	2	Itga2	integrin alpha 2 [Source:MGI Symbol;Acc:MGI:96600]
ENSMUSG00000025348	isRMAE	0	0	isRMAE	0	isRMAE	0	0	3	Itga7	integrin alpha 7 [Source:MGI Symbol;Acc:MGI:102700]
ENSMUSG00000025213	isRMAE	0	0	0	0	0	0	0	1	Kazald1	Kazal-type serine peptidase inhibitor domain 1 [Source:MGI Symbol;Acc:MGI:2147606]
ENSMUSG00000040606	isRMAE	0	0	0	0	0	0	isRMAE	2	Kazn	kazrin, periplakin interacting protein [Source:MGI Symbol;Acc:MGI:1918779]
ENSMUSG00000055675	isRMAE	0	0	0	0	0	0	0	1	Kbtbd11	kelch repeat and BTB (POZ) domain containing 11 [Source:MGI Symbol;Acc:MGI:1922151]
ENSMUSG00000038077	isRMAE	0	0	0	0	isRMAE	0	0	2	Kcna6	potassium voltage-gated channel, shaker-related, subfamily, member 6 [Source:MGI Symbol;Acc:MGI:96663]
ENSMUSG00000038844	isRMAE	0	0	0	0	isRMAE	isRMAE	0	3	Kif16b	kinesin family member 16B [Source:MGI Symbol;Acc:MGI:1098240]
ENSMUSG00000051378	isRMAE	0	0	0	0	0	0	0	1	Kif18b	kinesin family member 18B [Source:MGI Symbol;Acc:MGI:2446979]
ENSMUSG00000026840	isRMAE	0	0	0	0	0	0	0	1	Lamc3	laminin gamma 3 [Source:MGI Symbol;Acc:MGI:1344394]
ENSMUSG00000035202	isRMAE	0	0	0	0	0	0	0	1	Lars2	leucyl-tRNA synthetase, mitochondrial [Source:MGI Symbol;Acc:MGI:2142973]
ENSMUSG00000060594	isRMAE	0	0	0	isRMAE	isRMAE	0	0	3	Layn	layilin [Source:MGI Symbol;Acc:MGI:2685357]
ENSMUSG00000016024	isRMAE	isRMAE	0	0	0	0	0	0	2	Lbp	lipopolysaccharide binding protein [Source:MGI Symbol;Acc:MGI:1098776]
ENSMUSG00000032401	isRMAE	0	0	0	0	0	0	0	1	Lctl	lactase-like [Source:MGI Symbol;Acc:MGI:2183549]
ENSMUSG00000021798	isRMAE	0	0	0	0	0	0	0	1	Ldb3	LIM domain binding 3 [Source:MGI Symbol;Acc:MGI:1344412]
ENSMUSG00000068220	isRMAE	0	0	0	0	0	0	0	1	Lgals1	lectin, galactose binding, soluble 1 [Source:MGI Symbol;Acc:MGI:96777]
ENSMUSG00000038765	isRMAE	0	0	0	0	0	0	0	1	Lmx1b	LIM homeobox transcription factor 1 beta [Source:MGI Symbol;Acc:MGI:1100513]
ENSMUSG00000034205	isRMAE	0	0	0	0	0	isRMAE	0	2	Loxl2	lysyl oxidase-like 2 [Source:MGI Symbol;Acc:MGI:2137913]
ENSMUSG00000035215	isRMAE	0	0	0	0	0	0	0	1	Lsm7	LSM7 homolog, U6 small nuclear RNA and mRNA degradation associated [Source:MGI Symbol;Acc:MGI:1913344]
ENSMUSG00000001870	isRMAE	0	0	0	0	0	0	0	1	Ltbp1	latent transforming growth factor beta binding protein 1 [Source:MGI Symbol;Acc:MGI:109151]
ENSMUSG00000002020	isRMAE	0	0	0	0	0	0	0	1	Ltbp2	latent transforming growth factor beta binding protein 2 [Source:MGI Symbol;Acc:MGI:99502]
ENSMUSG00000069515	isRMAE	0	0	0	0	0	0	0	1	Lyz1	lysozyme 1 [Source:MGI Symbol;Acc:MGI:96902]
ENSMUSG00000069516	isRMAE	0	0	0	0	isRMAE	0	0	2	Lyz2	lysozyme 2 [Source:MGI Symbol;Acc:MGI:96897]
ENSMUSG00000074622	isRMAE	0	0	0	0	0	0	0	1	Mafb	v-maf musculoaponeurotic fibrosarcoma oncogene family, protein B (avian) [Source:MGI Symbol;Acc:MGI:104555]
ENSMUSG00000029119	isRMAE	0	0	0	0	isRMAE	0	0	2	Man2b2	mannosidase 2, alpha B2 [Source:MGI Symbol;Acc:MGI:1195262]
ENSMUSG00000057751	isRMAE	0	0	0	0	0	0	0	1	Megf6	multiple EGF-like-domains 6 [Source:MGI Symbol;Acc:MGI:1919351]
ENSMUSG00000030116	isRMAE	0	0	0	0	0	0	0	1	Mfap5	microfibrillar associated protein 5 [Source:MGI Symbol;Acc:MGI:1354387]
ENSMUSG00000026688	isRMAE	0	0	0	0	0	0	0	1	Mgst3	microsomal glutathione S-transferase 3 [Source:MGI Symbol;Acc:MGI:1913697]
ENSMUSG00000064036	isRMAE	0	0	0	0	0	0	0	1	Mro	maestro [Source:MGI Symbol;Acc:MGI:2152817]
ENSMUSG00000069769	isRMAE	0	0	0	0	0	0	0	1	Msi2	musashi RNA-binding protein 2 [Source:MGI Symbol;Acc:MGI:1923876]
ENSMUSG00000054733	isRMAE	0	0	0	0	0	0	0	1	Msra	methionine sulfoxide reductase A [Source:MGI Symbol;Acc:MGI:106916]
ENSMUSG00000048450	isRMAE	isRMAE	0	0	isRMAE	0	0	0	3	Msx1	msh homeobox 1 [Source:MGI Symbol;Acc:MGI:97168]
ENSMUSG00000045934	isRMAE	0	0	0	0	0	0	0	1	Mtmr11	myotubularin related protein 11 [Source:MGI Symbol;Acc:MGI:2652817]
ENSMUSG00000021311	isRMAE	0	0	0	0	0	0	0	1	Mtr	5-methyltetrahydrofolate-homocysteine methyltransferase [Source:MGI Symbol;Acc:MGI:894292]
ENSMUSG00000025912	isRMAE	0	0	0	0	0	0	0	1	Mybl1	myeloblastosis oncogene-like 1 [Source:MGI Symbol;Acc:MGI:99925]
ENSMUSG00000032508	isRMAE	0	0	0	0	0	0	0	1	Myd88	myeloid differentiation primary response gene 88 [Source:MGI Symbol;Acc:MGI:108005]
ENSMUSG00000030739	isRMAE	isRMAE	0	0	0	0	0	0	2	Myh14	myosin, heavy polypeptide 14 [Source:MGI Symbol;Acc:MGI:1919210]
ENSMUSG00000067818	isRMAE	0	0	isRMAE	0	isRMAE	0	0	3	Myl9	myosin, light polypeptide 9, regulatory [Source:MGI Symbol;Acc:MGI:2138915]
ENSMUSG00000022836	isRMAE	0	0	0	0	0	0	0	1	Mylk	myosin, light polypeptide kinase [Source:MGI Symbol;Acc:MGI:894806]
ENSMUSG00000048481	isRMAE	0	0	0	0	0	0	0	1	Mypop	Myb-related transcription factor, partner of profilin [Source:MGI Symbol;Acc:MGI:2446472]
ENSMUSG00000004558	isRMAE	0	0	0	0	0	0	0	1	Ndrg2	N-myc downstream regulated gene 2 [Source:MGI Symbol;Acc:MGI:1352498]
ENSMUSG00000021215	isRMAE	0	0	0	0	0	0	0	1	Net1	neuroepithelial cell transforming gene 1 [Source:MGI Symbol;Acc:MGI:1927138]
ENSMUSG00000050321	isRMAE	0	0	0	0	0	0	isRMAE	2	Neto1	neuropilin (NRP) and tolloid (TLL)-like 1 [Source:MGI Symbol;Acc:MGI:2180216]
ENSMUSG00000021806	isRMAE	0	0	0	0	0	0	0	1	Nid2	nidogen 2 [Source:MGI Symbol;Acc:MGI:1298229]
ENSMUSG00000035984	isRMAE	0	0	0	0	0	0	0	1	Nme5	NME/NM23 family member 5 [Source:MGI Symbol;Acc:MGI:1922783]
ENSMUSG00000032478	isRMAE	0	0	0	0	0	0	0	1	Nme6	NME/NM23 nucleoside diphosphate kinase 6 [Source:MGI Symbol;Acc:MGI:1861676]
ENSMUSG00000030562	isRMAE	0	0	0	isRMAE	0	0	0	2	Nox4	NADPH oxidase 4 [Source:MGI Symbol;Acc:MGI:1354184]
ENSMUSG00000032491	isRMAE	isRMAE	0	0	0	isRMAE	0	0	3	Nradd	neurotrophin receptor associated death domain [Source:MGI Symbol;Acc:MGI:1914419]
ENSMUSG00000060739	isRMAE	0	0	0	0	0	0	0	1	Nsa2	NSA2 ribosome biogenesis homolog [Source:MGI Symbol;Acc:MGI:1913883]
ENSMUSG00000050312	isRMAE	0	0	0	0	0	0	0	1	Nsun3	NOL1/NOP2/Sun domain family member 3 [Source:MGI Symbol;Acc:MGI:2146565]
ENSMUSG00000021809	isRMAE	0	0	0	0	isRMAE	0	0	2	Nudt13	nudix (nucleoside diphosphate linked moiety X)-type motif 13 [Source:MGI Symbol;Acc:MGI:1914975]
ENSMUSG00000026683	isRMAE	0	0	0	0	0	0	0	1	Nuf2	NUF2, NDC80 kinetochore complex component [Source:MGI Symbol;Acc:MGI:1914227]
ENSMUSG00000074945	isRMAE	0	0	0	0	0	0	0	1	Olfr1314	olfactory receptor 1314 [Source:MGI Symbol;Acc:MGI:3031148]
ENSMUSG00000071000	isRMAE	0	0	0	0	0	0	0	1	Olfr155	olfactory receptor 155 [Source:MGI Symbol;Acc:MGI:1352681]
ENSMUSG00000022146	isRMAE	0	0	0	0	0	0	0	1	Osmr	oncostatin M receptor [Source:MGI Symbol;Acc:MGI:1330819]
ENSMUSG00000049112	isRMAE	0	0	0	isRMAE	0	0	0	2	Oxtr	oxytocin receptor [Source:MGI Symbol;Acc:MGI:109147]
ENSMUSG00000051048	isRMAE	0	0	0	0	isRMAE	0	0	2	P4ha3	procollagen-proline, 2-oxoglutarate 4-dioxygenase (proline 4-hydroxylase), alpha polypeptide III [Source:MGI Symbol;Acc:MGI:2444049]
ENSMUSG00000030774	isRMAE	0	0	isRMAE	0	0	0	0	2	Pak1	p21 (RAC1) activated kinase 1 [Source:MGI Symbol;Acc:MGI:1339975]
ENSMUSG00000024899	isRMAE	0	0	0	0	0	0	0	1	Papss2	3'-phosphoadenosine 5'-phosphosulfate synthase 2 [Source:MGI Symbol;Acc:MGI:1330223]
ENSMUSG00000038507	isRMAE	0	0	isRMAE	0	0	0	0	2	Parp12	poly (ADP-ribose) polymerase family, member 12 [Source:MGI Symbol;Acc:MGI:2143990]
ENSMUSG00000102312	isRMAE	0	0	0	0	0	0	0	1	Pcdha3	protocadherin alpha 3 [Source:MGI Symbol;Acc:MGI:2447313]
ENSMUSG00000045657	isRMAE	0	0	0	0	isRMAE	0	0	2	Pcdhb10	protocadherin beta 10 [Source:MGI Symbol;Acc:MGI:2136745]
ENSMUSG00000044043	isRMAE	0	0	0	isRMAE	isRMAE	0	0	3	Pcdhb14	protocadherin beta 14 [Source:MGI Symbol;Acc:MGI:2136749]
ENSMUSG00000047033	isRMAE	0	0	0	0	0	0	0	1	Pcdhb15	protocadherin beta 15 [Source:MGI Symbol;Acc:MGI:2136750]
ENSMUSG00000051242	isRMAE	0	0	isRMAE	0	0	0	0	2	Pcdhb9	protocadherin beta 9 [Source:MGI Symbol;Acc:MGI:2136744]
ENSMUSG00000069678	isRMAE	0	0	0	0	0	0	0	1	Pcgf1	polycomb group ring finger 1 [Source:MGI Symbol;Acc:MGI:1917087]
ENSMUSG00000027342	isRMAE	0	0	0	0	0	0	0	1	Pcna	proliferating cell nuclear antigen [Source:MGI Symbol;Acc:MGI:97503]
ENSMUSG00000015354	isRMAE	0	0	0	0	0	0	0	1	Pcolce2	procollagen C-endopeptidase enhancer 2 [Source:MGI Symbol;Acc:MGI:1923727]
ENSMUSG00000026189	isRMAE	0	0	0	0	isRMAE	0	0	2	Pecr	peroxisomal trans-2-enoyl-CoA reductase [Source:MGI Symbol;Acc:MGI:2148199]
ENSMUSG00000030545	isRMAE	0	0	0	0	0	0	0	1	Pex11a	peroxisomal biogenesis factor 11 alpha [Source:MGI Symbol;Acc:MGI:1338788]
ENSMUSG00000021196	isRMAE	0	0	0	0	0	0	0	1	Pfkp	phosphofructokinase, platelet [Source:MGI Symbol;Acc:MGI:1891833]
ENSMUSG00000020475	isRMAE	0	0	0	0	0	0	0	1	Pgam2	phosphoglycerate mutase 2 [Source:MGI Symbol;Acc:MGI:1933118]
ENSMUSG00000024193	isRMAE	0	0	0	0	0	0	0	1	Phf1	PHD finger protein 1 [Source:MGI Symbol;Acc:MGI:98647]
ENSMUSG00000025537	isRMAE	0	0	0	0	0	0	0	1	Phkg1	phosphorylase kinase gamma 1 [Source:MGI Symbol;Acc:MGI:97579]
ENSMUSG00000058388	isRMAE	0	0	0	0	0	0	0	1	Phtf1	putative homeodomain transcription factor 1 [Source:MGI Symbol;Acc:MGI:1332671]
ENSMUSG00000019817	isRMAE	0	0	isRMAE	0	isRMAE	0	0	3	Plagl1	pleiomorphic adenoma gene-like 1 [Source:MGI Symbol;Acc:MGI:1100874]
ENSMUSG00000020937	isRMAE	0	0	0	0	0	0	0	1	Plcd3	phospholipase C, delta 3 [Source:MGI Symbol;Acc:MGI:107451]
ENSMUSG00000038349	isRMAE	0	0	0	0	0	0	0	1	Plcl1	phospholipase C-like 1 [Source:MGI Symbol;Acc:MGI:3036262]
ENSMUSG00000068417	isRMAE	0	0	0	0	0	0	0	1	Pnp2	purine-nucleoside phosphorylase 2 [Source:MGI Symbol;Acc:MGI:3712328]
ENSMUSG00000018659	isRMAE	0	0	0	0	isRMAE	0	0	2	Pnpo	pyridoxine 5'-phosphate oxidase [Source:MGI Symbol;Acc:MGI:2144151]
ENSMUSG00000028636	isRMAE	0	0	0	0	isRMAE	0	0	2	Ppcs	phosphopantothenoylcysteine synthetase [Source:MGI Symbol;Acc:MGI:1915237]
ENSMUSG00000024538	isRMAE	0	0	0	0	isRMAE	0	0	2	Ppic	peptidylprolyl isomerase C [Source:MGI Symbol;Acc:MGI:97751]
ENSMUSG00000078451	isRMAE	0	0	0	0	0	0	0	1	Ppil6	peptidylprolyl isomerase (cyclophilin)-like 6 [Source:MGI Symbol;Acc:MGI:1920325]
ENSMUSG00000061718	isRMAE	0	0	0	0	0	0	0	1	Ppp1r1b	protein phosphatase 1, regulatory inhibitor subunit 1B [Source:MGI Symbol;Acc:MGI:94860]
ENSMUSG00000032841	isRMAE	0	0	0	0	0	0	0	1	Prr5l	proline rich 5 like [Source:MGI Symbol;Acc:MGI:1919696]
ENSMUSG00000039476	isRMAE	0	0	0	0	0	0	0	1	Prrx2	paired related homeobox 2 [Source:MGI Symbol;Acc:MGI:98218]
ENSMUSG00000039126	isRMAE	0	0	0	0	0	0	0	1	Prune2	prune homolog 2 [Source:MGI Symbol;Acc:MGI:1925004]
ENSMUSG00000024409	isRMAE	isRMAE	0	0	0	0	0	0	2	Psors1c2	psoriasis susceptibility 1 candidate 2 (human) [Source:MGI Symbol;Acc:MGI:1930025]
ENSMUSG00000068744	isRMAE	0	0	0	0	0	0	0	1	Psrc1	proline/serine-rich coiled-coil 1 [Source:MGI Symbol;Acc:MGI:1913099]
ENSMUSG00000032487	isRMAE	0	0	0	0	isRMAE	0	0	2	Ptgs2	prostaglandin-endoperoxide synthase 2 [Source:MGI Symbol;Acc:MGI:97798]
ENSMUSG00000041836	isRMAE	0	0	0	0	0	0	0	1	Ptpre	protein tyrosine phosphatase, receptor type, E [Source:MGI Symbol;Acc:MGI:97813]
ENSMUSG00000020415	isRMAE	0	0	isRMAE	0	0	0	0	2	Pttg1	pituitary tumor-transforming gene 1 [Source:MGI Symbol;Acc:MGI:1353578]
ENSMUSG00000077450	isRMAE	0	0	0	0	0	0	0	1	Rab11b	RAB11B, member RAS oncogene family [Source:MGI Symbol;Acc:MGI:99425]
ENSMUSG00000022246	isRMAE	0	0	0	0	0	0	isRMAE	2	Rai14	retinoic acid induced 14 [Source:MGI Symbol;Acc:MGI:1922896]
ENSMUSG00000049404	isRMAE	0	0	0	0	0	0	0	1	Rarres1	retinoic acid receptor responder (tazarotene induced) 1 [Source:MGI Symbol;Acc:MGI:1924461]
ENSMUSG00000029641	isRMAE	0	0	0	0	isRMAE	0	0	2	Rasl11a	RAS-like, family 11, member A [Source:MGI Symbol;Acc:MGI:1916145]
ENSMUSG00000033760	isRMAE	0	0	0	0	0	0	0	1	Rbm4b	RNA binding motif protein 4B [Source:MGI Symbol;Acc:MGI:1913954]
ENSMUSG00000039601	isRMAE	0	0	0	0	0	0	0	1	Rcan2	regulator of calcineurin 2 [Source:MGI Symbol;Acc:MGI:1858219]
ENSMUSG00000022881	isRMAE	0	0	0	0	0	0	0	1	Rfc4	replication factor C (activator 1) 4 [Source:MGI Symbol;Acc:MGI:2146571]
ENSMUSG00000026360	isRMAE	0	0	0	0	0	0	0	1	Rgs2	regulator of G-protein signaling 2 [Source:MGI Symbol;Acc:MGI:1098271]
ENSMUSG00000026527	isRMAE	0	0	0	0	0	0	0	1	Rgs7	regulator of G protein signaling 7 [Source:MGI Symbol;Acc:MGI:1346089]
ENSMUSG00000042671	isRMAE	0	0	isRMAE	0	0	0	0	2	Rgs8	regulator of G-protein signaling 8 [Source:MGI Symbol;Acc:MGI:108408]
ENSMUSG00000046768	isRMAE	0	0	isRMAE	0	0	0	0	2	Rhoj	ras homolog family member J [Source:MGI Symbol;Acc:MGI:1931551]
ENSMUSG00000035896	isRMAE	0	0	0	0	0	0	0	1	Rnase1	ribonuclease, RNase A family, 1 (pancreatic) [Source:MGI Symbol;Acc:MGI:97919]
ENSMUSG00000026269	isRMAE	0	0	0	0	0	0	0	1	Rnpepl1	arginyl aminopeptidase (aminopeptidase B)-like 1 [Source:MGI Symbol;Acc:MGI:1914170]
ENSMUSG00000046330	isRMAE	0	0	0	0	0	0	0	1	Rpl37a	ribosomal protein L37a [Source:MGI Symbol;Acc:MGI:98068]
ENSMUSG00000090862	isRMAE	0	0	0	0	0	0	0	1	Rps13	ribosomal protein S13 [Source:MGI Symbol;Acc:MGI:1915302]
ENSMUSG00000024608	isRMAE	0	0	0	0	0	0	0	1	Rps14	ribosomal protein S14 [Source:MGI Symbol;Acc:MGI:98107]
ENSMUSG00000024033	isRMAE	0	0	0	0	0	0	0	1	Rsph1	radial spoke head 1 homolog (Chlamydomonas) [Source:MGI Symbol;Acc:MGI:1194909]
ENSMUSG00000045287	isRMAE	0	0	0	0	0	0	0	1	Rtn4rl1	reticulon 4 receptor-like 1 [Source:MGI Symbol;Acc:MGI:2661375]
ENSMUSG00000022952	isRMAE	0	0	0	0	0	0	0	1	Runx1	runt related transcription factor 1 [Source:MGI Symbol;Acc:MGI:99852]
ENSMUSG00000044080	isRMAE	0	0	0	0	isRMAE	0	0	2	S100a1	S100 calcium binding protein A1 [Source:MGI Symbol;Acc:MGI:1338917]
ENSMUSG00000042306	isRMAE	0	0	0	0	0	0	0	1	S100a14	S100 calcium binding protein A14 [Source:MGI Symbol;Acc:MGI:1913416]
ENSMUSG00000038677	isRMAE	0	0	0	0	0	0	0	1	Scube3	signal peptide, CUB domain, EGF-like 3 [Source:MGI Symbol;Acc:MGI:3045253]
ENSMUSG00000045827	isRMAE	0	0	0	0	0	0	0	1	Serpinb9	serine (or cysteine) peptidase inhibitor, clade B, member 9 [Source:MGI Symbol;Acc:MGI:106603]
ENSMUSG00000016262	isRMAE	0	0	0	0	0	0	0	1	Sertad4	SERTA domain containing 4 [Source:MGI Symbol;Acc:MGI:2443496]
ENSMUSG00000041889	isRMAE	0	0	0	0	0	0	0	1	Shisa4	shisa family member 4 [Source:MGI Symbol;Acc:MGI:1924802]
ENSMUSG00000053930	isRMAE	0	0	0	0	0	0	0	1	Shisa6	shisa family member 6 [Source:MGI Symbol;Acc:MGI:2685725]
ENSMUSG00000059336	isRMAE	0	0	0	0	0	0	0	1	Slc14a1	solute carrier family 14 (urea transporter), member 1 [Source:MGI Symbol;Acc:MGI:1351654]
ENSMUSG00000020142	isRMAE	0	0	0	0	0	0	0	1	Slc1a4	solute carrier family 1 (glutamate/neutral amino acid transporter), member 4 [Source:MGI Symbol;Acc:MGI:2135601]
ENSMUSG00000027932	isRMAE	0	0	0	0	0	0	0	1	Slc27a3	solute carrier family 27 (fatty acid transporter), member 3 [Source:MGI Symbol;Acc:MGI:1347358]
ENSMUSG00000032122	isRMAE	0	0	0	0	0	0	0	1	Slc37a2	solute carrier family 37 (glycerol-3-phosphate transporter), member 2 [Source:MGI Symbol;Acc:MGI:1929693]
ENSMUSG00000054640	isRMAE	0	0	0	0	0	0	0	1	Slc8a1	solute carrier family 8 (sodium/calcium exchanger), member 1 [Source:MGI Symbol;Acc:MGI:107956]
ENSMUSG00000079055	isRMAE	isRMAE	0	0	0	0	0	0	2	Slc8a3	solute carrier family 8 (sodium/calcium exchanger), member 3 [Source:MGI Symbol;Acc:MGI:107976]
ENSMUSG00000056427	isRMAE	0	0	0	0	0	0	isRMAE	2	Slit3	slit guidance ligand 3 [Source:MGI Symbol;Acc:MGI:1315202]
ENSMUSG00000027796	isRMAE	0	0	0	0	0	0	0	1	Smad9	SMAD family member 9 [Source:MGI Symbol;Acc:MGI:1859993]
ENSMUSG00000006058	isRMAE	0	0	0	0	0	0	0	1	Snf8	SNF8, ESCRT-II complex subunit, homolog (S. cerevisiae) [Source:MGI Symbol;Acc:MGI:1343161]
ENSMUSG00000027488	isRMAE	0	0	0	0	0	0	0	1	Snta1	syntrophin, acidic 1 [Source:MGI Symbol;Acc:MGI:101772]
ENSMUSG00000072941	isRMAE	0	0	0	0	0	0	0	1	Sod3	superoxide dismutase 3, extracellular [Source:MGI Symbol;Acc:MGI:103181]
ENSMUSG00000049313	isRMAE	0	0	0	0	0	0	0	1	Sorl1	sortilin-related receptor, LDLR class A repeats-containing [Source:MGI Symbol;Acc:MGI:1202296]
ENSMUSG00000039954	isRMAE	0	0	0	0	0	0	0	1	Stk32a	serine/threonine kinase 32A [Source:MGI Symbol;Acc:MGI:2442403]
ENSMUSG00000039615	isRMAE	0	0	0	0	0	0	0	1	Stub1	STIP1 homology and U-Box containing protein 1 [Source:MGI Symbol;Acc:MGI:1891731]
ENSMUSG00000086596	isRMAE	0	0	0	isRMAE	0	0	0	2	Susd5	sushi domain containing 5 [Source:MGI Symbol;Acc:MGI:2685972]
ENSMUSG00000028369	isRMAE	0	0	isRMAE	isRMAE	0	0	0	3	Svep1	sushi, von Willebrand factor type A, EGF and pentraxin domain containing 1 [Source:MGI Symbol;Acc:MGI:1928849]
ENSMUSG00000025400	isRMAE	0	0	0	0	0	0	0	1	Tac2	tachykinin 2 [Source:MGI Symbol;Acc:MGI:98476]
ENSMUSG00000020712	isRMAE	0	0	0	0	0	0	0	1	Tcam1	testicular cell adhesion molecule 1 [Source:MGI Symbol;Acc:MGI:1923120]
ENSMUSG00000002603	isRMAE	0	0	0	0	0	0	0	1	Tgfb1	transforming growth factor, beta 1 [Source:MGI Symbol;Acc:MGI:98725]
ENSMUSG00000023885	isRMAE	0	0	0	0	0	0	0	1	Thbs2	thrombospondin 2 [Source:MGI Symbol;Acc:MGI:98738]
ENSMUSG00000035686	isRMAE	0	0	isRMAE	0	isRMAE	0	0	3	Thrsp	thyroid hormone responsive [Source:MGI Symbol;Acc:MGI:109126]
ENSMUSG00000032625	isRMAE	0	0	0	0	0	0	0	1	Thsd7a	thrombospondin, type I, domain containing 7A [Source:MGI Symbol;Acc:MGI:2685683]
ENSMUSG00000045691	isRMAE	0	0	0	0	0	0	0	1	Thtpa	thiamine triphosphatase [Source:MGI Symbol;Acc:MGI:2446078]
ENSMUSG00000023800	isRMAE	0	0	0	0	0	0	0	1	Tiam2	T cell lymphoma invasion and metastasis 2 [Source:MGI Symbol;Acc:MGI:1344338]
ENSMUSG00000020044	isRMAE	0	0	0	0	isRMAE	0	0	2	Timp3	tissue inhibitor of metalloproteinase 3 [Source:MGI Symbol;Acc:MGI:98754]
ENSMUSG00000051498	isRMAE	0	0	0	0	0	0	0	1	Tlr6	toll-like receptor 6 [Source:MGI Symbol;Acc:MGI:1341296]
ENSMUSG00000029452	isRMAE	0	0	0	0	0	0	0	1	Tmem116	transmembrane protein 116 [Source:MGI Symbol;Acc:MGI:1924712]
ENSMUSG00000063296	isRMAE	0	0	0	0	0	0	isRMAE	2	Tmem117	transmembrane protein 117 [Source:MGI Symbol;Acc:MGI:2444580]
ENSMUSG00000050270	isRMAE	0	0	0	0	0	0	0	1	Tmem220	transmembrane protein 220 [Source:MGI Symbol;Acc:MGI:2443691]
ENSMUSG00000028364	isRMAE	0	0	0	0	0	0	0	1	Tnc	tenascin C [Source:MGI Symbol;Acc:MGI:101922]
ENSMUSG00000041954	isRMAE	0	0	0	0	0	0	0	1	Tnfrsf18	tumor necrosis factor receptor superfamily, member 18 [Source:MGI Symbol;Acc:MGI:894675]
ENSMUSG00000026725	isRMAE	0	0	0	0	0	0	0	1	Tnn	tenascin N [Source:MGI Symbol;Acc:MGI:2665790]
ENSMUSG00000000296	isRMAE	0	0	0	0	isRMAE	0	0	2	Tpd52l1	tumor protein D52-like 1 [Source:MGI Symbol;Acc:MGI:1298386]
ENSMUSG00000026875	isRMAE	0	0	0	0	0	0	0	1	Traf1	TNF receptor-associated factor 1 [Source:MGI Symbol;Acc:MGI:101836]
ENSMUSG00000047921	isRMAE	0	0	0	0	0	0	0	1	Trappc9	trafficking protein particle complex 9 [Source:MGI Symbol;Acc:MGI:1923760]
ENSMUSG00000027993	isRMAE	0	0	0	0	isRMAE	0	0	2	Trim2	tripartite motif-containing 2 [Source:MGI Symbol;Acc:MGI:1933163]
ENSMUSG00000014980	isRMAE	0	0	0	0	0	0	0	1	Tsen15	tRNA splicing endonuclease subunit 15 [Source:MGI Symbol;Acc:MGI:1913887]
ENSMUSG00000041736	isRMAE	0	0	0	0	isRMAE	0	0	2	Tspo	translocator protein [Source:MGI Symbol;Acc:MGI:88222]
ENSMUSG00000030428	isRMAE	0	0	0	0	0	0	0	1	Ttyh1	tweety family member 1 [Source:MGI Symbol;Acc:MGI:1889007]
ENSMUSG00000062380	isRMAE	0	0	0	0	isRMAE	0	0	2	Tubb3	tubulin, beta 3 class III [Source:MGI Symbol;Acc:MGI:107813]
ENSMUSG00000036752	isRMAE	0	0	0	0	0	0	0	1	Tubb4b	tubulin, beta 4B class IVB [Source:MGI Symbol;Acc:MGI:1915472]
ENSMUSG00000021830	isRMAE	0	0	0	0	0	0	0	1	Txndc16	thioredoxin domain containing 16 [Source:MGI Symbol;Acc:MGI:1917811]
ENSMUSG00000032415	isRMAE	0	0	0	0	0	0	isRMAE	2	Ube2cbp	ubiquitin-conjugating enzyme E2C binding protein [Source:MGI Symbol;Acc:MGI:1917598]
ENSMUSG00000078923	isRMAE	0	0	0	0	0	0	0	1	Ube2v1	ubiquitin-conjugating enzyme E2 variant 1 [Source:MGI Symbol;Acc:MGI:1913839]
ENSMUSG00000054545	isRMAE	0	0	0	0	0	0	0	1	Ugt1a6a	UDP glucuronosyltransferase 1 family, polypeptide A6A [Source:MGI Symbol;Acc:MGI:2137698]
ENSMUSG00000090145	isRMAE	0	0	0	0	0	0	0	1	Ugt1a6b	UDP glucuronosyltransferase 1 family, polypeptide A6B [Source:MGI Symbol;Acc:MGI:3580629]
ENSMUSG00000022479	isRMAE	0	0	0	0	0	0	0	1	Vdr	vitamin D (1,25-dihydroxyvitamin D3) receptor [Source:MGI Symbol;Acc:MGI:103076]
ENSMUSG00000024076	isRMAE	0	0	isRMAE	isRMAE	0	0	0	3	Vit	vitrin [Source:MGI Symbol;Acc:MGI:1921449]
ENSMUSG00000035112	isRMAE	0	0	0	0	0	0	0	1	Wnk4	WNK lysine deficient protein kinase 4 [Source:MGI Symbol;Acc:MGI:1917097]
ENSMUSG00000040483	isRMAE	0	0	0	0	isRMAE	0	0	2	Xaf1	XIAP associated factor 1 [Source:MGI Symbol;Acc:MGI:3772572]
ENSMUSG00000018965	isRMAE	0	0	0	0	0	0	0	1	Ywhah	tyrosine 3-monooxygenase/tryptophan 5-monooxygenase activation protein, eta polypeptide [Source:MGI Symbol;Acc:MGI:109194]
ENSMUSG00000052253	isRMAE	0	0	0	0	0	0	0	1	Zfp622	zinc finger protein 622 [Source:MGI Symbol;Acc:MGI:1289282]
ENSMUSG00000050064	isRMAE	0	0	0	0	0	0	0	1	Zfp697	zinc finger protein 697 [Source:MGI Symbol;Acc:MGI:2139736]
ENSMUSG00000055202	isRMAE	0	0	0	0	0	0	0	1	Zfp811	zinc finger protein 811 [Source:MGI Symbol;Acc:MGI:2682944]
ENSMUSG00000042408	isRMAE	0	0	0	0	0	0	0	1	Zmym6	zinc finger, MYM-type 6 [Source:MGI Symbol;Acc:MGI:106505]
ENSMUSG00000020526	isRMAE	0	0	0	0	0	0	0	1	Znhit3	zinc finger, HIT type 3 [Source:MGI Symbol;Acc:MGI:3051596]
ENSMUSG00000026581	0	isRMAE	0	0	0	0	0	0	1	Sell	selectin, lymphocyte [Source:MGI Symbol;Acc:MGI:98279]
ENSMUSG00000032769	0	isRMAE	0	0	0	0	0	0	1	Trpa1	transient receptor potential cation channel, subfamily A, member 1 [Source:MGI Symbol;Acc:MGI:3522699]
ENSMUSG00000022358	0	isRMAE	0	0	0	0	0	isRMAE	2	Fbxo32	F-box protein 32 [Source:MGI Symbol;Acc:MGI:1914981]
ENSMUSG00000025607	0	isRMAE	0	0	0	0	0	0	1	Copg2	coatomer protein complex, subunit gamma 2 [Source:MGI Symbol;Acc:MGI:1858683]
ENSMUSG00000073400	0	isRMAE	0	0	0	0	0	0	1	Trim10	tripartite motif-containing 10 [Source:MGI Symbol;Acc:MGI:1338757]
ENSMUSG00000044950	0	isRMAE	0	0	0	0	0	0	1	Pwwp2a	PWWP domain containing 2A [Source:MGI Symbol;Acc:MGI:1918052]
ENSMUSG00000029286	0	isRMAE	0	0	0	0	0	0	1	Enam	enamelin [Source:MGI Symbol;Acc:MGI:1333772]
ENSMUSG00000042873	0	isRMAE	0	0	0	0	0	0	1	Lhfpl4	lipoma HMGIC fusion partner-like protein 4 [Source:MGI Symbol;Acc:MGI:3057108]
ENSMUSG00000000157	0	isRMAE	0	0	0	0	0	0	1	Itgb2l	integrin beta 2-like [Source:MGI Symbol;Acc:MGI:1277979]
ENSMUSG00000000290	0	isRMAE	0	0	0	0	0	0	1	Itgb2	integrin beta 2 [Source:MGI Symbol;Acc:MGI:96611]
ENSMUSG00000026976	0	isRMAE	0	0	0	0	0	0	1	Pax8	paired box 8 [Source:MGI Symbol;Acc:MGI:97492]
ENSMUSG00000062563	0	isRMAE	isRMAE	0	0	0	0	0	2	Cys1	cystin 1 [Source:MGI Symbol;Acc:MGI:2177632]
ENSMUSG00000024647	0	isRMAE	0	0	0	0	0	0	1	Cbln2	cerebellin 2 precursor protein [Source:MGI Symbol;Acc:MGI:88282]
ENSMUSG00000020799	0	isRMAE	0	0	0	0	0	0	1	Tekt1	tektin 1 [Source:MGI Symbol;Acc:MGI:1333819]
ENSMUSG00000005947	0	isRMAE	0	0	0	0	0	0	1	Itgae	integrin alpha E, epithelial-associated [Source:MGI Symbol;Acc:MGI:1298377]
ENSMUSG00000039628	0	isRMAE	0	0	0	0	0	0	1	Hs3st6	heparan sulfate (glucosamine) 3-O-sulfotransferase 6 [Source:MGI Symbol;Acc:MGI:3580487]
ENSMUSG00000044976	0	isRMAE	0	0	0	0	0	0	1	Wdr72	WD repeat domain 72 [Source:MGI Symbol;Acc:MGI:3583957]
ENSMUSG00000062151	0	isRMAE	0	0	0	0	0	isRMAE	2	Unc13c	unc-13 homolog C [Source:MGI Symbol;Acc:MGI:2149021]
ENSMUSG00000022013	0	isRMAE	0	0	0	0	0	isRMAE	2	Dnajc15	DnaJ heat shock protein family (Hsp40) member C15 [Source:MGI Symbol;Acc:MGI:1913398]
ENSMUSG00000064201	0	isRMAE	0	0	0	0	0	0	1	Krt2	keratin 2 [Source:MGI Symbol;Acc:MGI:96699]
ENSMUSG00000085576	0	isRMAE	0	0	0	0	0	0	1	Dpy19l2	dpy-19-like 2 (C. elegans) [Source:MGI Symbol;Acc:MGI:2444662]
ENSMUSG00000024972	0	isRMAE	0	0	0	0	0	0	1	Lgals12	lectin, galactose binding, soluble 12 [Source:MGI Symbol;Acc:MGI:1929094]
ENSMUSG00000108841	0	isRMAE	0	0	0	0	0	0	1	Frmpd2	FERM and PDZ domain containing 2 [Source:MGI Symbol;Acc:MGI:2685472]
ENSMUSG00000057914	0	isRMAE	0	0	0	0	0	isRMAE	2	Cacnb2	calcium channel, voltage-dependent, beta 2 subunit [Source:MGI Symbol;Acc:MGI:894644]
ENSMUSG00000034919	0	isRMAE	0	0	0	0	0	0	1	Ttc22	tetratricopeptide repeat domain 22 [Source:MGI Symbol;Acc:MGI:3045307]
ENSMUSG00000037124	0	isRMAE	0	0	0	0	0	0	1	Trim58	tripartite motif-containing 58 [Source:MGI Symbol;Acc:MGI:2684862]
ENSMUSG00000053318	0	isRMAE	0	0	0	0	0	0	1	Slamf8	SLAM family member 8 [Source:MGI Symbol;Acc:MGI:1921998]
ENSMUSG00000066800	0	isRMAE	0	0	0	0	0	0	1	Rnasel	ribonuclease L (2', 5'-oligoisoadenylate synthetase-dependent) [Source:MGI Symbol;Acc:MGI:1098272]
ENSMUSG00000038170	0	isRMAE	isRMAE	0	0	0	0	0	2	Pde4dip	phosphodiesterase 4D interacting protein (myomegalin) [Source:MGI Symbol;Acc:MGI:1891434]
ENSMUSG00000032691	0	isRMAE	0	0	0	0	0	0	1	Nlrp3	NLR family, pyrin domain containing 3 [Source:MGI Symbol;Acc:MGI:2653833]
ENSMUSG00000054474	0	isRMAE	0	0	0	0	0	0	1	Thnsl2	threonine synthase-like 2 (bacterial) [Source:MGI Symbol;Acc:MGI:3041254]
ENSMUSG00000091002	0	isRMAE	0	0	0	0	0	0	1	Tcerg1l	transcription elongation regulator 1-like [Source:MGI Symbol;Acc:MGI:1917821]
ENSMUSG00000041660	0	isRMAE	0	0	0	0	0	0	1	Bbox1	butyrobetaine (gamma), 2-oxoglutarate dioxygenase 1 (gamma-butyrobetaine hydroxylase) [Source:MGI Symbol;Acc:MGI:1891372]
ENSMUSG00000002763	0	isRMAE	0	0	0	0	0	0	1	Pex6	peroxisomal biogenesis factor 6 [Source:MGI Symbol;Acc:MGI:2385054]
ENSMUSG00000019876	0	isRMAE	0	0	0	0	0	0	1	Pkib	protein kinase inhibitor beta, cAMP dependent, testis specific [Source:MGI Symbol;Acc:MGI:101937]
ENSMUSG00000022598	0	isRMAE	0	0	0	0	0	0	1	Psca	prostate stem cell antigen [Source:MGI Symbol;Acc:MGI:1919623]
ENSMUSG00000090843	0	isRMAE	0	0	0	0	0	0	1	Heatr4	HEAT repeat containing 4 [Source:MGI Symbol;Acc:MGI:4937307]
ENSMUSG00000035638	0	isRMAE	0	0	0	0	0	0	1	Muc20	mucin 20 [Source:MGI Symbol;Acc:MGI:2385039]
ENSMUSG00000004996	0	isRMAE	0	0	0	0	0	0	1	Mri1	methylthioribose-1-phosphate isomerase 1 [Source:MGI Symbol;Acc:MGI:1915123]
ENSMUSG00000035694	0	isRMAE	0	0	0	0	0	0	1	Caps2	calcyphosphine 2 [Source:MGI Symbol;Acc:MGI:2441980]
ENSMUSG00000067813	0	isRMAE	isRMAE	0	0	0	0	0	2	Xkr9	X-linked Kx blood group related 9 [Source:MGI Symbol;Acc:MGI:2686466]
ENSMUSG00000048424	0	isRMAE	0	0	0	0	0	0	1	Ranbp3l	RAN binding protein 3-like [Source:MGI Symbol;Acc:MGI:2444654]
ENSMUSG00000000318	0	isRMAE	0	0	0	0	0	0	1	Clec10a	C-type lectin domain family 10, member A [Source:MGI Symbol;Acc:MGI:96975]
ENSMUSG00000040950	0	isRMAE	0	0	0	0	0	0	1	Mgl2	macrophage galactose N-acetyl-galactosamine specific lectin 2 [Source:MGI Symbol;Acc:MGI:2385729]
ENSMUSG00000055561	0	isRMAE	0	0	0	0	0	0	1	Spink5	serine peptidase inhibitor, Kazal type 5 [Source:MGI Symbol;Acc:MGI:1919682]
ENSMUSG00000096727	0	isRMAE	0	0	0	0	0	0	1	Psmb9	proteasome (prosome, macropain) subunit, beta type 9 (large multifunctional peptidase 2) [Source:MGI Symbol;Acc:MGI:1346526]
ENSMUSG00000021067	0	isRMAE	isRMAE	0	0	0	0	0	2	Sav1	salvador family WW domain containing 1 [Source:MGI Symbol;Acc:MGI:1927144]
ENSMUSG00000005320	0	isRMAE	0	0	0	0	0	0	1	Fgfr4	fibroblast growth factor receptor 4 [Source:MGI Symbol;Acc:MGI:95525]
ENSMUSG00000034777	0	isRMAE	0	isRMAE	isRMAE	0	0	0	3	Vax2	ventral anterior homeobox 2 [Source:MGI Symbol;Acc:MGI:1346018]
ENSMUSG00000034028	0	isRMAE	0	0	0	0	0	0	1	Cd226	CD226 antigen [Source:MGI Symbol;Acc:MGI:3039602]
ENSMUSG00000056812	0	isRMAE	0	0	0	0	0	0	1	St8sia3	ST8 alpha-N-acetyl-neuraminide alpha-2,8-sialyltransferase 3 [Source:MGI Symbol;Acc:MGI:106019]
ENSMUSG00000027249	0	isRMAE	0	0	0	0	0	0	1	F2	coagulation factor II [Source:MGI Symbol;Acc:MGI:88380]
ENSMUSG00000020380	0	isRMAE	0	0	0	0	0	0	1	Rad50	RAD50 double strand break repair protein [Source:MGI Symbol;Acc:MGI:109292]
ENSMUSG00000022494	0	isRMAE	0	0	0	0	0	0	1	Shisa9	shisa family member 9 [Source:MGI Symbol;Acc:MGI:1919805]
ENSMUSG00000074899	0	isRMAE	0	0	0	0	0	0	1	Sptbn5	spectrin beta, non-erythrocytic 5 [Source:MGI Symbol;Acc:MGI:2685200]
ENSMUSG00000021456	0	isRMAE	0	0	0	0	0	0	1	Fbp2	fructose bisphosphatase 2 [Source:MGI Symbol;Acc:MGI:95491]
ENSMUSG00000027195	0	isRMAE	0	0	0	0	0	0	1	Hsd17b12	hydroxysteroid (17-beta) dehydrogenase 12 [Source:MGI Symbol;Acc:MGI:1926967]
ENSMUSG00000032101	0	isRMAE	0	0	0	0	0	0	1	Ddx25	DEAD box helicase 25 [Source:MGI Symbol;Acc:MGI:1353582]
ENSMUSG00000002808	0	isRMAE	0	0	0	0	0	0	1	Epdr1	ependymin related protein 1 (zebrafish) [Source:MGI Symbol;Acc:MGI:2145369]
ENSMUSG00000038236	0	isRMAE	0	0	0	0	0	0	1	Hoxa7	homeobox A7 [Source:MGI Symbol;Acc:MGI:96179]
ENSMUSG00000056271	0	isRMAE	0	0	0	0	0	0	1	Lman1l	lectin, mannose-binding 1 like [Source:MGI Symbol;Acc:MGI:2667537]
ENSMUSG00000022425	0	isRMAE	0	0	0	isRMAE	0	0	2	Enpp2	ectonucleotide pyrophosphatase/phosphodiesterase 2 [Source:MGI Symbol;Acc:MGI:1321390]
ENSMUSG00000039519	0	isRMAE	0	isRMAE	0	isRMAE	0	isRMAE	4	Cyp7b1	cytochrome P450, family 7, subfamily b, polypeptide 1 [Source:MGI Symbol;Acc:MGI:104978]
ENSMUSG00000092518	0	isRMAE	0	0	0	0	0	0	1	Fam71e2	family with sequence similarity 71, member E2 [Source:MGI Symbol;Acc:MGI:3045311]
ENSMUSG00000055385	0	isRMAE	0	0	0	0	0	0	1	Rnf212	ring finger protein 212 [Source:MGI Symbol;Acc:MGI:3645767]
ENSMUSG00000056671	0	isRMAE	0	0	0	0	0	0	1	Prelid2	PRELI domain containing 2 [Source:MGI Symbol;Acc:MGI:1924869]
ENSMUSG00000043300	0	isRMAE	0	0	0	0	0	0	1	B3galnt1	UDP-GalNAc:betaGlcNAc beta 1,3-galactosaminyltransferase, polypeptide 1 [Source:MGI Symbol;Acc:MGI:1349405]
ENSMUSG00000038070	0	isRMAE	0	0	0	0	0	isRMAE	2	Cntln	centlein, centrosomal protein [Source:MGI Symbol;Acc:MGI:2443104]
ENSMUSG00000075704	0	isRMAE	0	0	0	0	0	0	1	Txnrd2	thioredoxin reductase 2 [Source:MGI Symbol;Acc:MGI:1347023]
ENSMUSG00000022371	0	isRMAE	0	0	0	0	0	0	1	Col14a1	collagen, type XIV, alpha 1 [Source:MGI Symbol;Acc:MGI:1341272]
ENSMUSG00000030560	0	isRMAE	isRMAE	0	0	0	0	0	2	Ctsc	cathepsin C [Source:MGI Symbol;Acc:MGI:109553]
ENSMUSG00000056220	0	isRMAE	0	0	0	isRMAE	0	isRMAE	3	Pla2g4a	phospholipase A2, group IVA (cytosolic, calcium-dependent) [Source:MGI Symbol;Acc:MGI:1195256]
ENSMUSG00000039814	0	isRMAE	0	0	0	0	0	0	1	Xkr5	X-linked Kx blood group related 5 [Source:MGI Symbol;Acc:MGI:2442327]
ENSMUSG00000000326	0	isRMAE	0	0	0	0	0	isRMAE	2	Comt	catechol-O-methyltransferase [Source:MGI Symbol;Acc:MGI:88470]
ENSMUSG00000026833	0	isRMAE	0	0	0	0	0	0	1	Olfm1	olfactomedin 1 [Source:MGI Symbol;Acc:MGI:1860437]
ENSMUSG00000026220	0	isRMAE	0	0	0	0	0	0	1	Slc16a14	solute carrier family 16 (monocarboxylic acid transporters), member 14 [Source:MGI Symbol;Acc:MGI:1919031]
ENSMUSG00000003531	0	isRMAE	0	0	0	0	0	0	1	Dgcr6	DiGeorge syndrome critical region gene 6 [Source:MGI Symbol;Acc:MGI:1202877]
ENSMUSG00000022206	0	isRMAE	0	0	0	0	0	isRMAE	2	Npr3	natriuretic peptide receptor 3 [Source:MGI Symbol;Acc:MGI:97373]
ENSMUSG00000031443	0	isRMAE	0	0	0	0	0	0	1	F7	coagulation factor VII [Source:MGI Symbol;Acc:MGI:109325]
ENSMUSG00000034422	0	isRMAE	0	isRMAE	0	0	0	0	2	Parp14	poly (ADP-ribose) polymerase family, member 14 [Source:MGI Symbol;Acc:MGI:1919489]
ENSMUSG00000090919	0	isRMAE	0	0	isRMAE	0	0	0	2	Pabpc4l	poly(A) binding protein, cytoplasmic 4-like [Source:MGI Symbol;Acc:MGI:3643087]
ENSMUSG00000038535	0	isRMAE	0	0	0	0	0	0	1	Zfp280d	zinc finger protein 280D [Source:MGI Symbol;Acc:MGI:2384583]
ENSMUSG00000022679	0	isRMAE	0	0	0	0	0	0	1	Mpv17l	Mpv17 transgene, kidney disease mutant-like [Source:MGI Symbol;Acc:MGI:2135951]
ENSMUSG00000059883	0	isRMAE	0	0	0	0	0	0	1	Irak4	interleukin-1 receptor-associated kinase 4 [Source:MGI Symbol;Acc:MGI:2182474]
ENSMUSG00000028015	0	isRMAE	0	0	0	0	0	0	1	Ctso	cathepsin O [Source:MGI Symbol;Acc:MGI:2139628]
ENSMUSG00000047356	0	isRMAE	0	0	0	0	0	0	1	Lcn10	lipocalin 10 [Source:MGI Symbol;Acc:MGI:1925000]
ENSMUSG00000038651	0	isRMAE	0	0	0	0	0	0	1	Sycp2l	synaptonemal complex protein 2-like [Source:MGI Symbol;Acc:MGI:2685114]
ENSMUSG00000039742	0	isRMAE	0	0	0	0	0	0	1	Fam71f1	family with sequence similarity 71, member F1 [Source:MGI Symbol;Acc:MGI:3032524]
ENSMUSG00000052581	0	isRMAE	0	0	0	0	0	0	1	Lrrtm4	leucine rich repeat transmembrane neuronal 4 [Source:MGI Symbol;Acc:MGI:2389180]
ENSMUSG00000022868	0	isRMAE	0	0	0	0	0	0	1	Ahsg	alpha-2-HS-glycoprotein [Source:MGI Symbol;Acc:MGI:107189]
ENSMUSG00000036655	0	isRMAE	isRMAE	0	0	0	0	0	2	Colec11	collectin sub-family member 11 [Source:MGI Symbol;Acc:MGI:1918943]
ENSMUSG00000071424	0	isRMAE	0	0	0	0	0	isRMAE	2	Grid2	glutamate receptor, ionotropic, delta 2 [Source:MGI Symbol;Acc:MGI:95813]
ENSMUSG00000026994	0	isRMAE	0	0	0	0	0	0	1	Galnt3	polypeptide N-acetylgalactosaminyltransferase 3 [Source:MGI Symbol;Acc:MGI:894695]
ENSMUSG00000019787	0	isRMAE	0	0	0	0	0	0	1	Trdn	triadin [Source:MGI Symbol;Acc:MGI:1924007]
ENSMUSG00000073896	0	isRMAE	0	0	0	0	0	0	1	Olfr716	olfactory receptor 716 [Source:MGI Symbol;Acc:MGI:3030550]
ENSMUSG00000040732	0	isRMAE	0	0	0	0	0	0	1	Erg	ETS transcription factor [Source:MGI Symbol;Acc:MGI:95415]
ENSMUSG00000063297	0	isRMAE	0	0	0	0	0	0	1	Luzp2	leucine zipper protein 2 [Source:MGI Symbol;Acc:MGI:1889615]
ENSMUSG00000055150	0	isRMAE	0	0	0	0	0	isRMAE	2	Zfp78	zinc finger protein 78 [Source:MGI Symbol;Acc:MGI:107783]
ENSMUSG00000035528	0	isRMAE	0	0	0	0	0	0	1	Npffr2	neuropeptide FF receptor 2 [Source:MGI Symbol;Acc:MGI:1860130]
ENSMUSG00000039198	0	isRMAE	0	0	0	0	0	0	1	Ptchd3	patched domain containing 3 [Source:MGI Symbol;Acc:MGI:1921925]
ENSMUSG00000030653	0	isRMAE	0	0	0	0	0	0	1	Gm45837	predicted gene 45837 [Source:MGI Symbol;Acc:MGI:5804952]
ENSMUSG00000110195	0	isRMAE	0	0	0	0	0	0	1	Pde2a	phosphodiesterase 2A, cGMP-stimulated [Source:MGI Symbol;Acc:MGI:2446107]
ENSMUSG00000074817	0	isRMAE	0	0	0	0	0	0	1	Papolb	poly (A) polymerase beta (testis specific) [Source:MGI Symbol;Acc:MGI:1932115]
ENSMUSG00000061576	0	isRMAE	0	0	0	0	0	0	1	Dpp6	dipeptidylpeptidase 6 [Source:MGI Symbol;Acc:MGI:94921]
ENSMUSG00000073096	0	isRMAE	0	0	0	0	0	0	1	Lrrc61	leucine rich repeat containing 61 [Source:MGI Symbol;Acc:MGI:2652848]
ENSMUSG00000024798	0	isRMAE	0	0	0	0	0	0	1	Htr7	5-hydroxytryptamine (serotonin) receptor 7 [Source:MGI Symbol;Acc:MGI:99841]
ENSMUSG00000001155	0	isRMAE	0	0	0	0	0	0	1	Ftcd	formiminotransferase cyclodeaminase [Source:MGI Symbol;Acc:MGI:1339962]
ENSMUSG00000033126	0	isRMAE	0	0	0	0	0	0	1	Ybey	ybeY metallopeptidase [Source:MGI Symbol;Acc:MGI:2656825]
ENSMUSG00000038760	0	isRMAE	0	0	0	0	0	0	1	Trhr	thyrotropin releasing hormone receptor [Source:MGI Symbol;Acc:MGI:98824]
ENSMUSG00000008658	0	isRMAE	0	0	0	0	0	0	1	Rbfox1	RNA binding protein, fox-1 homolog (C. elegans) 1 [Source:MGI Symbol;Acc:MGI:1926224]
ENSMUSG00000027012	0	isRMAE	0	0	0	0	isRMAE	0	2	Dync1i2	dynein cytoplasmic 1 intermediate chain 2 [Source:MGI Symbol;Acc:MGI:107750]
ENSMUSG00000030235	0	isRMAE	0	0	0	0	0	0	1	Slco1c1	solute carrier organic anion transporter family, member 1c1 [Source:MGI Symbol;Acc:MGI:1889679]
ENSMUSG00000045871	0	isRMAE	0	0	0	0	0	0	1	Slitrk6	SLIT and NTRK-like family, member 6 [Source:MGI Symbol;Acc:MGI:2443198]
ENSMUSG00000028003	0	isRMAE	isRMAE	0	isRMAE	0	0	0	3	Lrat	lecithin-retinol acyltransferase (phosphatidylcholine-retinol-O-acyltransferase) [Source:MGI Symbol;Acc:MGI:1891259]
ENSMUSG00000032285	0	isRMAE	0	0	0	0	0	0	1	Dnaja4	DnaJ heat shock protein family (Hsp40) member A4 [Source:MGI Symbol;Acc:MGI:1927638]
ENSMUSG00000033066	0	isRMAE	0	0	0	0	isRMAE	isRMAE	3	Gas7	growth arrest specific 7 [Source:MGI Symbol;Acc:MGI:1202388]
ENSMUSG00000021245	0	isRMAE	isRMAE	0	0	isRMAE	0	0	3	Mlh3	mutL homolog 3 [Source:MGI Symbol;Acc:MGI:1353455]
ENSMUSG00000031626	0	isRMAE	0	0	0	0	0	isRMAE	2	Sorbs2	sorbin and SH3 domain containing 2 [Source:MGI Symbol;Acc:MGI:1924574]
ENSMUSG00000051652	0	isRMAE	0	0	0	0	0	0	1	Lrrc3	leucine rich repeat containing 3 [Source:MGI Symbol;Acc:MGI:2447899]
ENSMUSG00000032776	0	isRMAE	0	0	0	0	0	isRMAE	2	Mctp2	multiple C2 domains, transmembrane 2 [Source:MGI Symbol;Acc:MGI:2685335]
ENSMUSG00000040136	0	isRMAE	0	0	0	0	0	0	1	Abcc8	ATP-binding cassette, sub-family C (CFTR/MRP), member 8 [Source:MGI Symbol;Acc:MGI:1352629]
ENSMUSG00000070330	0	isRMAE	0	0	0	0	0	0	1	Tmem235	transmembrane protein 235 [Source:MGI Symbol;Acc:MGI:3651706]
ENSMUSG00000024421	0	isRMAE	0	0	0	0	0	0	1	Lama3	laminin, alpha 3 [Source:MGI Symbol;Acc:MGI:99909]
ENSMUSG00000069581	0	isRMAE	0	0	0	0	0	0	1	Tspear	thrombospondin type laminin G domain and EAR repeats [Source:MGI Symbol;Acc:MGI:2671932]
ENSMUSG00000049630	0	isRMAE	0	0	0	0	0	0	1	C1ql3	C1q-like 3 [Source:MGI Symbol;Acc:MGI:2387350]
ENSMUSG00000028328	0	isRMAE	0	0	0	0	0	0	1	Tmod1	tropomodulin 1 [Source:MGI Symbol;Acc:MGI:98775]
ENSMUSG00000026479	0	isRMAE	0	0	0	0	0	0	1	Lamc2	laminin, gamma 2 [Source:MGI Symbol;Acc:MGI:99913]
ENSMUSG00000039891	0	isRMAE	0	0	0	0	0	0	1	Txlnb	taxilin beta [Source:MGI Symbol;Acc:MGI:2671945]
ENSMUSG00000037542	0	isRMAE	0	0	0	0	0	0	1	Aldh8a1	aldehyde dehydrogenase 8 family, member A1 [Source:MGI Symbol;Acc:MGI:2653900]
ENSMUSG00000090588	0	isRMAE	0	0	0	0	0	0	1	Muc21	mucin 21 [Source:MGI Symbol;Acc:MGI:3779983]
ENSMUSG00000049538	0	isRMAE	0	0	isRMAE	0	0	isRMAE	3	Adamts16	a disintegrin-like and metallopeptidase (reprolysin type) with thrombospondin type 1 motif, 16 [Source:MGI Symbol;Acc:MGI:2429637]
ENSMUSG00000034310	0	isRMAE	0	0	0	0	0	0	1	Tmem132d	transmembrane protein 132D [Source:MGI Symbol;Acc:MGI:3044963]
ENSMUSG00000070498	0	isRMAE	0	0	0	0	0	0	1	Tmem132b	transmembrane protein 132B [Source:MGI Symbol;Acc:MGI:3609245]
ENSMUSG00000041078	0	isRMAE	0	0	0	0	0	0	1	Grid1	glutamate receptor, ionotropic, delta 1 [Source:MGI Symbol;Acc:MGI:95812]
ENSMUSG00000025551	0	isRMAE	0	0	0	0	0	0	1	Fgf14	fibroblast growth factor 14 [Source:MGI Symbol;Acc:MGI:109189]
ENSMUSG00000035472	0	isRMAE	0	0	0	0	0	isRMAE	2	Slc25a21	solute carrier family 25 (mitochondrial oxodicarboxylate carrier), member 21 [Source:MGI Symbol;Acc:MGI:2445059]
ENSMUSG00000078591	0	isRMAE	0	0	0	0	0	0	1	Hs3st4	heparan sulfate (glucosamine) 3-O-sulfotransferase 4 [Source:MGI Symbol;Acc:MGI:1333792]
ENSMUSG00000027221	0	isRMAE	0	0	0	0	0	0	1	Chst1	carbohydrate sulfotransferase 1 [Source:MGI Symbol;Acc:MGI:1924219]
ENSMUSG00000002111	0	isRMAE	0	0	0	0	0	0	1	Spi1	spleen focus forming virus (SFFV) proviral integration oncogene [Source:MGI Symbol;Acc:MGI:98282]
ENSMUSG00000059713	0	isRMAE	0	0	0	0	0	0	1	Rcan3	regulator of calcineurin 3 [Source:MGI Symbol;Acc:MGI:1858220]
ENSMUSG00000042604	0	isRMAE	0	0	0	0	0	0	1	Kcna4	potassium voltage-gated channel, shaker-related subfamily, member 4 [Source:MGI Symbol;Acc:MGI:96661]
ENSMUSG00000034382	0	isRMAE	0	0	0	0	0	0	1	AI661453	expressed sequence AI661453 [Source:MGI Symbol;Acc:MGI:2146908]
ENSMUSG00000074604	0	isRMAE	0	0	0	0	0	0	1	Mgst2	microsomal glutathione S-transferase 2 [Source:MGI Symbol;Acc:MGI:2448481]
ENSMUSG00000064115	0	isRMAE	0	0	0	0	0	0	1	Cadm2	cell adhesion molecule 2 [Source:MGI Symbol;Acc:MGI:2442722]
ENSMUSG00000058488	0	isRMAE	0	0	0	0	0	0	1	Kl	klotho [Source:MGI Symbol;Acc:MGI:1101771]
ENSMUSG00000073414	0	isRMAE	0	0	0	0	0	0	1	Mpig6b	megakaryocyte and platelet inhibitory receptor G6b [Source:MGI Symbol;Acc:MGI:2146995]
ENSMUSG00000041607	0	isRMAE	0	0	0	0	0	0	1	Mbp	myelin basic protein [Source:MGI Symbol;Acc:MGI:96925]
ENSMUSG00000046295	0	isRMAE	0	0	0	0	0	0	1	Ankle1	ankyrin repeat and LEM domain containing 1 [Source:MGI Symbol;Acc:MGI:1918775]
ENSMUSG00000036585	0	isRMAE	0	0	0	isRMAE	0	0	2	Fgf1	fibroblast growth factor 1 [Source:MGI Symbol;Acc:MGI:95515]
ENSMUSG00000010751	0	isRMAE	0	0	0	0	0	0	1	Tnfrsf22	tumor necrosis factor receptor superfamily, member 22 [Source:MGI Symbol;Acc:MGI:1930270]
ENSMUSG00000037613	0	isRMAE	0	0	0	0	0	0	1	Tnfrsf23	tumor necrosis factor receptor superfamily, member 23 [Source:MGI Symbol;Acc:MGI:1930269]
ENSMUSG00000045362	0	isRMAE	0	0	0	0	isRMAE	0	2	Tnfrsf26	tumor necrosis factor receptor superfamily, member 26 [Source:MGI Symbol;Acc:MGI:2651928]
ENSMUSG00000063506	0	isRMAE	0	0	0	0	0	isRMAE	2	Arhgap22	Rho GTPase activating protein 22 [Source:MGI Symbol;Acc:MGI:2443418]
ENSMUSG00000061186	0	isRMAE	0	0	0	0	0	0	1	Sfmbt2	Scm-like with four mbt domains 2 [Source:MGI Symbol;Acc:MGI:2447794]
ENSMUSG00000044254	0	isRMAE	0	0	0	0	0	0	1	Pcsk9	proprotein convertase subtilisin/kexin type 9 [Source:MGI Symbol;Acc:MGI:2140260]
ENSMUSG00000022265	0	isRMAE	0	0	0	0	0	isRMAE	2	Ank	progressive ankylosis [Source:MGI Symbol;Acc:MGI:3045421]
ENSMUSG00000029915	0	isRMAE	0	0	0	0	0	0	1	Clec5a	C-type lectin domain family 5, member a [Source:MGI Symbol;Acc:MGI:1345151]
ENSMUSG00000050248	0	isRMAE	0	isRMAE	0	isRMAE	0	isRMAE	4	Evc2	EvC ciliary complex subunit 2 [Source:MGI Symbol;Acc:MGI:1915775]
ENSMUSG00000048330	0	isRMAE	0	isRMAE	0	0	0	isRMAE	3	Ric3	RIC3 acetylcholine receptor chaperone [Source:MGI Symbol;Acc:MGI:2443887]
ENSMUSG00000025189	0	isRMAE	0	0	0	0	0	0	1	Cnnm1	cyclin M1 [Source:MGI Symbol;Acc:MGI:1891366]
ENSMUSG00000025903	0	0	isRMAE	0	0	0	0	0	1	Lypla1	lysophospholipase 1 [Source:MGI Symbol;Acc:MGI:1344588]
ENSMUSG00000033793	0	0	isRMAE	0	0	0	0	0	1	Atp6v1h	ATPase, H+ transporting, lysosomal V1 subunit H [Source:MGI Symbol;Acc:MGI:1914864]
ENSMUSG00000051285	0	0	isRMAE	0	0	0	0	0	1	Pcmtd1	protein-L-isoaspartate (D-aspartate) O-methyltransferase domain containing 1 [Source:MGI Symbol;Acc:MGI:2441773]
ENSMUSG00000091020	0	0	isRMAE	0	0	0	0	0	1	Gm5828	predicted gene 5828 [Source:MGI Symbol;Acc:MGI:3644176]
ENSMUSG00000037503	0	0	isRMAE	0	0	0	0	0	1	Fam168b	family with sequence similarity 168, member B [Source:MGI Symbol;Acc:MGI:2448487]
ENSMUSG00000037351	0	0	isRMAE	0	0	0	0	0	1	Actr1b	ARP1 actin-related protein 1B, centractin beta [Source:MGI Symbol;Acc:MGI:1917446]
ENSMUSG00000070939	0	0	isRMAE	0	0	0	0	0	1	Tgfbrap1	transforming growth factor, beta receptor associated protein 1 [Source:MGI Symbol;Acc:MGI:2447427]
ENSMUSG00000041439	0	0	isRMAE	0	0	0	0	0	1	Mfsd6	major facilitator superfamily domain containing 6 [Source:MGI Symbol;Acc:MGI:1922925]
ENSMUSG00000026187	0	0	isRMAE	0	0	0	isRMAE	0	2	Xrcc5	X-ray repair complementing defective repair in Chinese hamster cells 5 [Source:MGI Symbol;Acc:MGI:104517]
ENSMUSG00000026185	0	0	isRMAE	0	0	isRMAE	0	0	2	Igfbp5	insulin-like growth factor binding protein 5 [Source:MGI Symbol;Acc:MGI:96440]
ENSMUSG00000006301	0	0	isRMAE	0	0	0	0	0	1	Tmbim1	transmembrane BAX inhibitor motif containing 1 [Source:MGI Symbol;Acc:MGI:1916910]
ENSMUSG00000026162	0	0	isRMAE	0	0	0	0	0	1	Nhej1	non-homologous end joining factor 1 [Source:MGI Symbol;Acc:MGI:1922820]
ENSMUSG00000026159	0	0	isRMAE	0	0	0	0	0	1	Agfg1	ArfGAP with FG repeats 1 [Source:MGI Symbol;Acc:MGI:1333754]
ENSMUSG00000073633	0	0	isRMAE	0	0	0	0	0	1	Fbxo36	F-box protein 36 [Source:MGI Symbol;Acc:MGI:1289192]
ENSMUSG00000073609	0	0	isRMAE	isRMAE	0	isRMAE	0	0	3	D2hgdh	D-2-hydroxyglutarate dehydrogenase [Source:MGI Symbol;Acc:MGI:2138209]
ENSMUSG00000038866	0	0	isRMAE	0	0	0	0	0	1	Zcchc2	zinc finger, CCHC domain containing 2 [Source:MGI Symbol;Acc:MGI:2444114]
ENSMUSG00000009772	0	0	isRMAE	0	isRMAE	0	0	0	2	Nuak2	NUAK family, SNF1-like kinase, 2 [Source:MGI Symbol;Acc:MGI:1921387]
ENSMUSG00000026421	0	0	isRMAE	0	0	0	0	0	1	Csrp1	cysteine and glycine-rich protein 1 [Source:MGI Symbol;Acc:MGI:88549]
ENSMUSG00000041782	0	0	isRMAE	0	0	0	0	0	1	Lad1	ladinin [Source:MGI Symbol;Acc:MGI:109343]
ENSMUSG00000070594	0	0	isRMAE	0	0	0	0	0	1	Cfhr4	complement factor H-related 4 [Source:MGI Symbol;Acc:MGI:3646434]
ENSMUSG00000026475	0	0	isRMAE	isRMAE	0	0	0	0	2	Rgs16	regulator of G-protein signaling 16 [Source:MGI Symbol;Acc:MGI:108407]
ENSMUSG00000040918	0	0	isRMAE	0	0	0	0	0	1	Slc19a2	solute carrier family 19 (thiamine transporter), member 2 [Source:MGI Symbol;Acc:MGI:1928761]
ENSMUSG00000040848	0	0	isRMAE	0	0	isRMAE	0	0	2	Sft2d2	SFT2 domain containing 2 [Source:MGI Symbol;Acc:MGI:1917362]
ENSMUSG00000026659	0	0	isRMAE	0	0	0	0	0	1	Dusp12	dual specificity phosphatase 12 [Source:MGI Symbol;Acc:MGI:1890614]
ENSMUSG00000026519	0	0	isRMAE	0	0	0	0	0	1	Tmem63a	transmembrane protein 63a [Source:MGI Symbol;Acc:MGI:2384789]
ENSMUSG00000015757	0	0	isRMAE	0	0	0	0	0	1	Ppil4	peptidylprolyl isomerase (cyclophilin)-like 4 [Source:MGI Symbol;Acc:MGI:1914668]
ENSMUSG00000019809	0	0	isRMAE	0	0	0	0	0	1	Pex3	peroxisomal biogenesis factor 3 [Source:MGI Symbol;Acc:MGI:1929646]
ENSMUSG00000039910	0	0	isRMAE	0	0	0	0	0	1	Cited2	Cbp/p300-interacting transactivator, with Glu/Asp-rich carboxy-terminal domain, 2 [Source:MGI Symbol;Acc:MGI:1306784]
ENSMUSG00000038240	0	0	isRMAE	0	0	0	0	0	1	Pdss2	prenyl (solanesyl) diphosphate synthase, subunit 2 [Source:MGI Symbol;Acc:MGI:1918615]
ENSMUSG00000003226	0	0	isRMAE	0	0	0	0	0	1	Ranbp2	RAN binding protein 2 [Source:MGI Symbol;Acc:MGI:894323]
ENSMUSG00000085468	0	0	isRMAE	0	0	0	0	0	1	Gm15343	predicted gene 15343 [Source:MGI Symbol;Acc:MGI:3705126]
ENSMUSG00000020260	0	0	isRMAE	0	0	0	0	0	1	Pofut2	protein O-fucosyltransferase 2 [Source:MGI Symbol;Acc:MGI:1916863]
ENSMUSG00000054708	0	0	isRMAE	0	0	0	0	0	1	Ankrd24	ankyrin repeat domain 24 [Source:MGI Symbol;Acc:MGI:1890394]
ENSMUSG00000020170	0	0	isRMAE	0	0	0	0	0	1	Frs2	fibroblast growth factor receptor substrate 2 [Source:MGI Symbol;Acc:MGI:1100860]
ENSMUSG00000020123	0	0	isRMAE	0	0	0	0	0	1	Avpr1a	arginine vasopressin receptor 1A [Source:MGI Symbol;Acc:MGI:1859216]
ENSMUSG00000002147	0	0	isRMAE	0	0	0	0	0	1	Stat6	signal transducer and activator of transcription 6 [Source:MGI Symbol;Acc:MGI:103034]
ENSMUSG00000049858	0	0	isRMAE	0	0	0	0	0	1	Suox	sulfite oxidase [Source:MGI Symbol;Acc:MGI:2446117]
ENSMUSG00000019368	0	0	isRMAE	0	0	0	0	0	1	Sec14l4	SEC14-like lipid binding 4 [Source:MGI Symbol;Acc:MGI:2144095]
ENSMUSG00000034201	0	0	isRMAE	0	0	0	0	0	1	Gas2l1	growth arrest-specific 2 like 1 [Source:MGI Symbol;Acc:MGI:1926176]
ENSMUSG00000020152	0	0	isRMAE	0	0	0	0	0	1	Actr2	ARP2 actin-related protein 2 [Source:MGI Symbol;Acc:MGI:1913963]
ENSMUSG00000036545	0	0	isRMAE	0	0	0	0	0	1	Adamts2	a disintegrin-like and metallopeptidase (reprolysin type) with thrombospondin type 1 motif, 2 [Source:MGI Symbol;Acc:MGI:1347356]
ENSMUSG00000072963	0	0	isRMAE	0	0	0	0	0	1	Gm10447	predicted gene 10447 [Source:MGI Symbol;Acc:MGI:3642647]
ENSMUSG00000018340	0	0	isRMAE	isRMAE	0	0	0	0	2	Anxa6	annexin A6 [Source:MGI Symbol;Acc:MGI:88255]
ENSMUSG00000038188	0	0	isRMAE	0	0	0	0	0	1	Scarf1	scavenger receptor class F, member 1 [Source:MGI Symbol;Acc:MGI:2449455]
ENSMUSG00000011877	0	0	isRMAE	0	0	0	0	0	1	Git1	GIT ArfGAP 1 [Source:MGI Symbol;Acc:MGI:1927140]
ENSMUSG00000002064	0	0	isRMAE	0	0	0	0	0	1	Sdf2	stromal cell derived factor 2 [Source:MGI Symbol;Acc:MGI:108019]
ENSMUSG00000024414	0	0	isRMAE	0	0	0	0	0	1	Mrpl27	mitochondrial ribosomal protein L27 [Source:MGI Symbol;Acc:MGI:2137224]
ENSMUSG00000001507	0	0	isRMAE	0	0	0	0	0	1	Itga3	integrin alpha 3 [Source:MGI Symbol;Acc:MGI:96602]
ENSMUSG00000075595	0	0	isRMAE	0	0	0	0	0	1	Zfp652	zinc finger protein 652 [Source:MGI Symbol;Acc:MGI:2442221]
ENSMUSG00000018678	0	0	isRMAE	0	0	0	0	0	1	Sp2	Sp2 transcription factor [Source:MGI Symbol;Acc:MGI:1926162]
ENSMUSG00000071415	0	0	isRMAE	0	0	0	0	0	1	Rpl23	ribosomal protein L23 [Source:MGI Symbol;Acc:MGI:1929455]
ENSMUSG00000038013	0	0	isRMAE	0	0	0	0	0	1	Wipf2	WAS/WASL interacting protein family, member 2 [Source:MGI Symbol;Acc:MGI:1924462]
ENSMUSG00000037935	0	0	isRMAE	0	0	0	0	0	1	Smarce1	SWI/SNF related, matrix associated, actin dependent regulator of chromatin, subfamily e, member 1 [Source:MGI Symbol;Acc:MGI:1927347]
ENSMUSG00000020689	0	0	isRMAE	0	0	0	0	0	1	Itgb3	integrin beta 3 [Source:MGI Symbol;Acc:MGI:96612]
ENSMUSG00000041654	0	0	isRMAE	0	0	0	isRMAE	0	2	Slc39a11	solute carrier family 39 (metal ion transporter), member 11 [Source:MGI Symbol;Acc:MGI:1917056]
ENSMUSG00000025578	0	0	isRMAE	0	0	0	0	0	1	Cbx8	chromobox 8 [Source:MGI Symbol;Acc:MGI:1353589]
ENSMUSG00000039253	0	0	isRMAE	0	0	0	0	0	1	Fn3krp	fructosamine 3 kinase related protein [Source:MGI Symbol;Acc:MGI:2679256]
ENSMUSG00000020955	0	0	isRMAE	0	0	0	0	0	1	Ap4s1	adaptor-related protein complex AP-4, sigma 1 [Source:MGI Symbol;Acc:MGI:1337065]
ENSMUSG00000021079	0	0	isRMAE	0	0	0	0	0	1	Timm9	translocase of inner mitochondrial membrane 9 [Source:MGI Symbol;Acc:MGI:1353436]
ENSMUSG00000005078	0	0	isRMAE	0	0	0	0	0	1	Jkamp	JNK1/MAPK8-associated membrane protein [Source:MGI Symbol;Acc:MGI:1915057]
ENSMUSG00000021248	0	0	isRMAE	0	0	0	0	0	1	Tmed10	transmembrane p24 trafficking protein 10 [Source:MGI Symbol;Acc:MGI:1915831]
ENSMUSG00000079036	0	0	isRMAE	0	0	0	0	0	1	Alkbh1	alkB homolog 1, histone H2A dioxygenase [Source:MGI Symbol;Acc:MGI:2384034]
ENSMUSG00000020964	0	0	isRMAE	0	0	0	0	0	1	Sel1l	sel-1 suppressor of lin-12-like (C. elegans) [Source:MGI Symbol;Acc:MGI:1329016]
ENSMUSG00000021179	0	0	isRMAE	0	0	0	0	0	1	Nrde2	nrde-2 necessary for RNA interference, domain containing [Source:MGI Symbol;Acc:MGI:2670969]
ENSMUSG00000041567	0	0	isRMAE	0	0	0	0	0	1	Serpina12	serine (or cysteine) peptidase inhibitor, clade A (alpha-1 antiproteinase, antitrypsin), member 12 [Source:MGI Symbol;Acc:MGI:1915304]
ENSMUSG00000041481	0	0	isRMAE	0	0	0	0	0	1	Serpina3g	serine (or cysteine) peptidase inhibitor, clade A, member 3G [Source:MGI Symbol;Acc:MGI:105046]
ENSMUSG00000040877	0	0	isRMAE	0	0	0	0	0	1	Wdr25	WD repeat domain 25 [Source:MGI Symbol;Acc:MGI:3045255]
ENSMUSG00000036110	0	0	isRMAE	0	0	0	0	0	1	Slc17a2	solute carrier family 17 (sodium phosphate), member 2 [Source:MGI Symbol;Acc:MGI:2443098]
ENSMUSG00000021366	0	0	isRMAE	0	0	0	0	0	1	Hivep1	human immunodeficiency virus type I enhancer binding protein 1 [Source:MGI Symbol;Acc:MGI:96100]
ENSMUSG00000044792	0	0	isRMAE	0	0	0	0	0	1	Isca1	iron-sulfur cluster assembly 1 [Source:MGI Symbol;Acc:MGI:1916296]
ENSMUSG00000034617	0	0	isRMAE	0	0	0	0	0	1	Mtrr	5-methyltetrahydrofolate-homocysteine methyltransferase reductase [Source:MGI Symbol;Acc:MGI:1891037]
ENSMUSG00000021606	0	0	isRMAE	0	0	0	0	0	1	Ndufs6	NADH:ubiquinone oxidoreductase core subunit S6 [Source:MGI Symbol;Acc:MGI:107932]
ENSMUSG00000035840	0	0	isRMAE	0	0	0	0	0	1	Lysmd3	LysM, putative peptidoglycan-binding, domain containing 3 [Source:MGI Symbol;Acc:MGI:1915906]
ENSMUSG00000014850	0	0	isRMAE	0	0	0	0	0	1	Msh3	mutS homolog 3 [Source:MGI Symbol;Acc:MGI:109519]
ENSMUSG00000021756	0	0	isRMAE	0	0	0	0	0	1	Il6st	interleukin 6 signal transducer [Source:MGI Symbol;Acc:MGI:96560]
ENSMUSG00000015536	0	0	isRMAE	0	0	0	0	0	1	Mocs2	molybdenum cofactor synthesis 2 [Source:MGI Symbol;Acc:MGI:1336894]
ENSMUSG00000021775	0	0	isRMAE	0	0	0	0	0	1	Nr1d2	nuclear receptor subfamily 1, group D, member 2 [Source:MGI Symbol;Acc:MGI:2449205]
ENSMUSG00000039599	0	0	isRMAE	0	0	0	0	0	1	Fam149b	family with sequence similarity 149, member B [Source:MGI Symbol;Acc:MGI:2145567]
ENSMUSG00000021910	0	0	isRMAE	0	0	0	0	0	1	Nisch	nischarin [Source:MGI Symbol;Acc:MGI:1928323]
ENSMUSG00000041445	0	0	isRMAE	0	0	0	0	0	1	Mmrn2	multimerin 2 [Source:MGI Symbol;Acc:MGI:2385618]
ENSMUSG00000006288	0	0	isRMAE	0	0	0	0	0	1	Ttc5	tetratricopeptide repeat domain 5 [Source:MGI Symbol;Acc:MGI:2683584]
ENSMUSG00000060373	0	0	isRMAE	0	0	0	0	0	1	Hnrnpc	heterogeneous nuclear ribonucleoprotein C [Source:MGI Symbol;Acc:MGI:107795]
ENSMUSG00000007589	0	0	isRMAE	0	0	0	0	0	1	Tinf2	Terf1 (TRF1)-interacting nuclear factor 2 [Source:MGI Symbol;Acc:MGI:107246]
ENSMUSG00000035469	0	0	isRMAE	0	0	0	0	0	1	Rcbtb1	regulator of chromosome condensation (RCC1) and BTB (POZ) domain containing protein 1 [Source:MGI Symbol;Acc:MGI:1918580]
ENSMUSG00000034522	0	0	isRMAE	0	0	0	0	0	1	Zfp395	zinc finger protein 395 [Source:MGI Symbol;Acc:MGI:2682318]
ENSMUSG00000034450	0	0	isRMAE	0	0	0	0	0	1	Gulo	gulonolactone (L-) oxidase [Source:MGI Symbol;Acc:MGI:1353434]
ENSMUSG00000034248	0	0	isRMAE	0	0	0	0	0	1	Slc25a37	solute carrier family 25, member 37 [Source:MGI Symbol;Acc:MGI:1914962]
ENSMUSG00000093954	0	0	isRMAE	0	0	0	0	0	1	Gm16867	predicted gene, 16867 [Source:MGI Symbol;Acc:MGI:4439791]
ENSMUSG00000022106	0	0	isRMAE	0	0	0	0	0	1	Rcbtb2	regulator of chromosome condensation (RCC1) and BTB (POZ) domain containing protein 2 [Source:MGI Symbol;Acc:MGI:1917200]
ENSMUSG00000021998	0	0	isRMAE	0	0	0	0	0	1	Lcp1	lymphocyte cytosolic protein 1 [Source:MGI Symbol;Acc:MGI:104808]
ENSMUSG00000037465	0	0	isRMAE	0	0	0	0	0	1	Klf10	Kruppel-like factor 10 [Source:MGI Symbol;Acc:MGI:1101353]
ENSMUSG00000022419	0	0	isRMAE	0	0	0	0	0	1	Deptor	DEP domain containing MTOR-interacting protein [Source:MGI Symbol;Acc:MGI:2146322]
ENSMUSG00000032501	0	0	isRMAE	0	0	0	0	0	1	Trib1	tribbles pseudokinase 1 [Source:MGI Symbol;Acc:MGI:2443397]
ENSMUSG00000033220	0	0	isRMAE	0	0	0	0	0	1	Rac2	Rac family small GTPase 2 [Source:MGI Symbol;Acc:MGI:97846]
ENSMUSG00000022407	0	0	isRMAE	0	0	0	0	0	1	Adsl	adenylosuccinate lyase [Source:MGI Symbol;Acc:MGI:103202]
ENSMUSG00000061740	0	0	isRMAE	0	0	0	0	0	1	Cyp2d22	cytochrome P450, family 2, subfamily d, polypeptide 22 [Source:MGI Symbol;Acc:MGI:1929474]
ENSMUSG00000075517	0	0	isRMAE	0	0	0	0	0	1	Cyp2d37-ps	cytochrome P450, family 2, subfamily d, polypeptide 37, pseudogene [Source:MGI Symbol;Acc:MGI:3721937]
ENSMUSG00000075470	0	0	isRMAE	0	0	0	0	0	1	Alg10b	asparagine-linked glycosylation 10B (alpha-1,2-glucosyltransferase) [Source:MGI Symbol;Acc:MGI:2146159]
ENSMUSG00000022451	0	0	isRMAE	0	0	0	0	0	1	Twf1	twinfilin actin binding protein 1 [Source:MGI Symbol;Acc:MGI:1100520]
ENSMUSG00000005846	0	0	isRMAE	0	0	0	0	0	1	Rsl1d1	ribosomal L1 domain containing 1 [Source:MGI Symbol;Acc:MGI:1913659]
ENSMUSG00000022681	0	0	isRMAE	0	0	0	0	0	1	Ntan1	N-terminal Asn amidase [Source:MGI Symbol;Acc:MGI:108471]
ENSMUSG00000022842	0	0	isRMAE	0	0	0	0	0	1	Ece2	endothelin converting enzyme 2 [Source:MGI Symbol;Acc:MGI:1101356]
ENSMUSG00000022855	0	0	isRMAE	0	0	0	0	0	1	Senp2	SUMO/sentrin specific peptidase 2 [Source:MGI Symbol;Acc:MGI:1923076]
ENSMUSG00000035107	0	0	isRMAE	0	0	0	isRMAE	0	2	Dcbld2	discoidin, CUB and LCCL domain containing 2 [Source:MGI Symbol;Acc:MGI:1920629]
ENSMUSG00000022890	0	0	isRMAE	0	0	0	0	0	1	Atp5j	ATP synthase, H+ transporting, mitochondrial F0 complex, subunit F [Source:MGI Symbol;Acc:MGI:107777]
ENSMUSG00000008976	0	0	isRMAE	0	0	0	0	0	1	Gabpa	GA repeat binding protein, alpha [Source:MGI Symbol;Acc:MGI:95610]
ENSMUSG00000022969	0	0	isRMAE	isRMAE	0	0	0	0	2	Il10rb	interleukin 10 receptor, beta [Source:MGI Symbol;Acc:MGI:109380]
ENSMUSG00000052397	0	0	isRMAE	isRMAE	0	0	0	0	2	Ezr	ezrin [Source:MGI Symbol;Acc:MGI:98931]
ENSMUSG00000090101	0	0	isRMAE	0	0	0	0	0	1	Snhg9	small nucleolar RNA host gene 9 [Source:MGI Symbol;Acc:MGI:1920724]
ENSMUSG00000006705	0	0	isRMAE	0	0	0	0	0	1	Pknox1	Pbx/knotted 1 homeobox [Source:MGI Symbol;Acc:MGI:1201409]
ENSMUSG00000095325	0	0	isRMAE	0	0	0	0	0	1	Zfp870	zinc finger protein 870 [Source:MGI Symbol;Acc:MGI:3029586]
ENSMUSG00000073421	0	0	isRMAE	0	0	isRMAE	0	0	2	H2-Ab1	histocompatibility 2, class II antigen A, beta 1 [Source:MGI Symbol;Acc:MGI:103070]
ENSMUSG00000079507	0	0	isRMAE	0	0	0	0	0	1	H2-Q1	histocompatibility 2, Q region locus 1 [Source:MGI Symbol;Acc:MGI:95928]
ENSMUSG00000071054	0	0	isRMAE	0	0	0	0	0	1	Safb	scaffold attachment factor B [Source:MGI Symbol;Acc:MGI:2146974]
ENSMUSG00000024164	0	0	isRMAE	0	0	0	0	0	1	C3	complement component 3 [Source:MGI Symbol;Acc:MGI:88227]
ENSMUSG00000058704	0	0	isRMAE	0	0	0	0	0	1	Memo1	mediator of cell motility 1 [Source:MGI Symbol;Acc:MGI:1924140]
ENSMUSG00000024074	0	0	isRMAE	0	0	0	0	0	1	Crim1	cysteine rich transmembrane BMP regulator 1 (chordin like) [Source:MGI Symbol;Acc:MGI:1354756]
ENSMUSG00000024146	0	0	isRMAE	0	0	0	0	0	1	Cript	cysteine-rich PDZ-binding protein [Source:MGI Symbol;Acc:MGI:1929655]
ENSMUSG00000024346	0	0	isRMAE	0	0	0	0	0	1	Pfdn1	prefoldin 1 [Source:MGI Symbol;Acc:MGI:1914449]
ENSMUSG00000024601	0	0	isRMAE	0	0	0	0	0	1	Isoc1	isochorismatase domain containing 1 [Source:MGI Symbol;Acc:MGI:1913557]
ENSMUSG00000046318	0	0	isRMAE	0	0	isRMAE	0	0	2	Ccbe1	collagen and calcium binding EGF domains 1 [Source:MGI Symbol;Acc:MGI:2445053]
ENSMUSG00000024570	0	0	isRMAE	0	0	isRMAE	0	0	2	Rbfa	ribosome binding factor A [Source:MGI Symbol;Acc:MGI:1915981]
ENSMUSG00000024790	0	0	isRMAE	0	0	0	0	0	1	Sac3d1	SAC3 domain containing 1 [Source:MGI Symbol;Acc:MGI:1913656]
ENSMUSG00000037847	0	0	isRMAE	0	0	isRMAE	0	0	2	Nmrk1	nicotinamide riboside kinase 1 [Source:MGI Symbol;Acc:MGI:2147434]
ENSMUSG00000032702	0	0	isRMAE	0	0	0	0	0	1	Kank1	KN motif and ankyrin repeat domains 1 [Source:MGI Symbol;Acc:MGI:2147707]
ENSMUSG00000025188	0	0	isRMAE	isRMAE	0	0	0	0	2	Hps1	HPS1, biogenesis of lysosomal organelles complex 3 subunit 1 [Source:MGI Symbol;Acc:MGI:2177763]
ENSMUSG00000040018	0	0	isRMAE	0	0	0	0	0	1	Cox15	cytochrome c oxidase assembly protein 15 [Source:MGI Symbol;Acc:MGI:1920112]
ENSMUSG00000041035	0	0	isRMAE	0	0	0	0	0	1	Gm17018	predicted gene 17018 [Source:MGI Symbol;Acc:MGI:4820566]
ENSMUSG00000074811	0	0	isRMAE	isRMAE	0	0	0	0	2	Hps6	HPS6, biogenesis of lysosomal organelles complex 2 subunit 3 [Source:MGI Symbol;Acc:MGI:2181763]
ENSMUSG00000025036	0	0	isRMAE	0	0	0	0	0	1	Sfxn2	sideroflexin 2 [Source:MGI Symbol;Acc:MGI:2137678]
ENSMUSG00000003559	0	0	isRMAE	0	isRMAE	0	0	0	2	As3mt	arsenite methyltransferase [Source:MGI Symbol;Acc:MGI:1929882]
ENSMUSG00000025078	0	0	isRMAE	0	0	0	0	0	1	Nhlrc2	NHL repeat containing 2 [Source:MGI Symbol;Acc:MGI:1914116]
ENSMUSG00000026669	0	0	isRMAE	0	0	0	0	0	1	Mcm10	minichromosome maintenance 10 replication initiation factor [Source:MGI Symbol;Acc:MGI:1917274]
ENSMUSG00000023094	0	0	isRMAE	0	0	isRMAE	0	0	2	Msrb2	methionine sulfoxide reductase B2 [Source:MGI Symbol;Acc:MGI:1923717]
ENSMUSG00000006471	0	0	isRMAE	0	0	0	0	0	1	Ndor1	NADPH dependent diflavin oxidoreductase 1 [Source:MGI Symbol;Acc:MGI:1926047]
ENSMUSG00000115018	0	0	isRMAE	0	0	0	0	0	1	Ndor1	NADPH dependent diflavin oxidoreductase 1 [Source:MGI Symbol;Acc:MGI:1926047]
ENSMUSG00000115074	0	0	isRMAE	0	0	0	0	0	1	Ndor1	NADPH dependent diflavin oxidoreductase 1 [Source:MGI Symbol;Acc:MGI:1926047]
ENSMUSG00000026803	0	0	isRMAE	0	0	0	0	0	1	Ttf1	transcription termination factor, RNA polymerase I [Source:MGI Symbol;Acc:MGI:105044]
ENSMUSG00000061136	0	0	isRMAE	0	0	0	0	0	1	Prpf40a	pre-mRNA processing factor 40A [Source:MGI Symbol;Acc:MGI:1860512]
ENSMUSG00000026839	0	0	isRMAE	0	0	0	0	0	1	Upp2	uridine phosphorylase 2 [Source:MGI Symbol;Acc:MGI:1923904]
ENSMUSG00000026896	0	0	isRMAE	0	0	0	0	0	1	Ifih1	interferon induced with helicase C domain 1 [Source:MGI Symbol;Acc:MGI:1918836]
ENSMUSG00000041997	0	0	isRMAE	0	0	0	0	0	1	Tlk1	tousled-like kinase 1 [Source:MGI Symbol;Acc:MGI:2441683]
ENSMUSG00000049922	0	0	isRMAE	isRMAE	0	0	0	0	2	Slc35c1	solute carrier family 35, member C1 [Source:MGI Symbol;Acc:MGI:2443301]
ENSMUSG00000027189	0	0	isRMAE	0	0	0	0	0	1	Trim44	tripartite motif-containing 44 [Source:MGI Symbol;Acc:MGI:1931835]
ENSMUSG00000005089	0	0	isRMAE	0	0	0	0	0	1	Slc1a2	solute carrier family 1 (glial high affinity glutamate transporter), member 2 [Source:MGI Symbol;Acc:MGI:101931]
ENSMUSG00000027351	0	0	isRMAE	0	0	0	0	0	1	Spred1	sprouty protein with EVH-1 domain 1, related sequence [Source:MGI Symbol;Acc:MGI:2150016]
ENSMUSG00000005102	0	0	isRMAE	0	0	0	0	0	1	Eif2ak4	eukaryotic translation initiation factor 2 alpha kinase 4 [Source:MGI Symbol;Acc:MGI:1353427]
ENSMUSG00000027285	0	0	isRMAE	0	0	0	0	0	1	Haus2	HAUS augmin-like complex, subunit 2 [Source:MGI Symbol;Acc:MGI:1913546]
ENSMUSG00000027365	0	0	isRMAE	0	0	0	0	0	1	Trpm7	transient receptor potential cation channel, subfamily M, member 7 [Source:MGI Symbol;Acc:MGI:1929996]
ENSMUSG00000033068	0	0	isRMAE	0	0	0	0	0	1	Entpd6	ectonucleoside triphosphate diphosphohydrolase 6 [Source:MGI Symbol;Acc:MGI:1202295]
ENSMUSG00000033059	0	0	isRMAE	0	0	0	0	0	1	Pygb	brain glycogen phosphorylase [Source:MGI Symbol;Acc:MGI:97828]
ENSMUSG00000027474	0	0	isRMAE	0	0	0	0	0	1	Ccm2l	cerebral cavernous malformation 2-like [Source:MGI Symbol;Acc:MGI:2385159]
ENSMUSG00000027671	0	0	isRMAE	0	0	0	0	0	1	Actl6a	actin-like 6A [Source:MGI Symbol;Acc:MGI:1861453]
ENSMUSG00000027712	0	0	isRMAE	0	isRMAE	isRMAE	0	0	3	Anxa5	annexin A5 [Source:MGI Symbol;Acc:MGI:106008]
ENSMUSG00000025762	0	0	isRMAE	0	0	0	0	0	1	Larp1b	La ribonucleoprotein domain family, member 1B [Source:MGI Symbol;Acc:MGI:1914604]
ENSMUSG00000041977	0	0	isRMAE	0	0	0	0	0	1	Arhgef11	Rho guanine nucleotide exchange factor (GEF) 11 [Source:MGI Symbol;Acc:MGI:2441869]
ENSMUSG00000041355	0	0	isRMAE	0	0	0	0	0	1	Ssr2	signal sequence receptor, beta [Source:MGI Symbol;Acc:MGI:1913506]
ENSMUSG00000028140	0	0	isRMAE	0	0	0	0	0	1	Mrpl9	mitochondrial ribosomal protein L9 [Source:MGI Symbol;Acc:MGI:2137211]
ENSMUSG00000028106	0	0	isRMAE	0	0	0	0	0	1	Rprd2	regulation of nuclear pre-mRNA domain containing 2 [Source:MGI Symbol;Acc:MGI:1922387]
ENSMUSG00000028088	0	0	isRMAE	0	0	0	0	0	1	Fmo5	flavin containing monooxygenase 5 [Source:MGI Symbol;Acc:MGI:1310004]
ENSMUSG00000027963	0	0	isRMAE	0	0	0	0	0	1	Extl2	exostosin-like glycosyltransferase 2 [Source:MGI Symbol;Acc:MGI:1889574]
ENSMUSG00000091512	0	0	isRMAE	0	0	0	0	0	1	Lamtor3	late endosomal/lysosomal adaptor, MAPK and MTOR activator 3 [Source:MGI Symbol;Acc:MGI:1929467]
ENSMUSG00000090306	0	0	isRMAE	0	0	0	0	0	1	Adh6-ps1	alcohol dehydrogenase 6 (class V), pseudogene 1 [Source:MGI Symbol;Acc:MGI:1918999]
ENSMUSG00000039068	0	0	isRMAE	0	0	0	0	0	1	Zzz3	zinc finger, ZZ domain containing 3 [Source:MGI Symbol;Acc:MGI:1920453]
ENSMUSG00000040520	0	0	isRMAE	0	0	0	0	0	1	Manea	mannosidase, endo-alpha [Source:MGI Symbol;Acc:MGI:2444484]
ENSMUSG00000028405	0	0	isRMAE	0	0	0	0	0	1	Aco1	aconitase 1 [Source:MGI Symbol;Acc:MGI:87879]
ENSMUSG00000028329	0	0	isRMAE	isRMAE	0	0	0	0	2	Xpa	xeroderma pigmentosum, complementation group A [Source:MGI Symbol;Acc:MGI:99135]
ENSMUSG00000038827	0	0	isRMAE	0	0	0	0	0	1	Abitram	actin binding transcription modulator [Source:MGI Symbol;Acc:MGI:2677850]
ENSMUSG00000052117	0	0	isRMAE	0	0	0	0	0	1	D630039A03Rik	RIKEN cDNA D630039A03 gene [Source:MGI Symbol;Acc:MGI:2442889]
ENSMUSG00000092345	0	0	isRMAE	0	0	0	0	0	1	Gm20503	predicted gene 20503 [Source:MGI Symbol;Acc:MGI:5141968]
ENSMUSG00000038607	0	0	isRMAE	0	0	0	0	0	1	Gng10	guanine nucleotide binding protein (G protein), gamma 10 [Source:MGI Symbol;Acc:MGI:1336169]
ENSMUSG00000045672	0	0	isRMAE	0	0	0	0	isRMAE	2	Col27a1	collagen, type XXVII, alpha 1 [Source:MGI Symbol;Acc:MGI:2672118]
ENSMUSG00000015224	0	0	isRMAE	isRMAE	isRMAE	0	0	0	3	Cyp2j9	cytochrome P450, family 2, subfamily j, polypeptide 9 [Source:MGI Symbol;Acc:MGI:1921769]
ENSMUSG00000028550	0	0	isRMAE	0	0	0	0	0	1	Atg4c	autophagy related 4C, cysteine peptidase [Source:MGI Symbol;Acc:MGI:2651854]
ENSMUSG00000033365	0	0	isRMAE	0	0	0	0	0	1	Ipo13	importin 13 [Source:MGI Symbol;Acc:MGI:2385205]
ENSMUSG00000028646	0	0	isRMAE	0	0	0	0	0	1	Rragc	Ras-related GTP binding C [Source:MGI Symbol;Acc:MGI:1858751]
ENSMUSG00000044730	0	0	isRMAE	0	0	0	0	0	1	9930104L06Rik	RIKEN cDNA 9930104L06 gene [Source:MGI Symbol;Acc:MGI:3041172]
ENSMUSG00000073755	0	0	isRMAE	isRMAE	0	0	0	0	2	5730409E04Rik	RIKEN cDNA 5730409E04Rik gene [Source:MGI Symbol;Acc:MGI:3609248]
ENSMUSG00000028800	0	0	isRMAE	0	0	0	0	0	1	Hdac1	histone deacetylase 1 [Source:MGI Symbol;Acc:MGI:108086]
ENSMUSG00000028821	0	0	isRMAE	0	0	0	0	0	1	Syf2	SYF2 homolog, RNA splicing factor (S. cerevisiae) [Source:MGI Symbol;Acc:MGI:1915842]
ENSMUSG00000078234	0	0	isRMAE	0	0	0	0	0	1	Klhdc7a	kelch domain containing 7A [Source:MGI Symbol;Acc:MGI:2444612]
ENSMUSG00000078515	0	0	isRMAE	0	0	0	0	0	1	Ddi2	DNA-damage inducible protein 2 [Source:MGI Symbol;Acc:MGI:1917244]
ENSMUSG00000028599	0	0	isRMAE	0	0	0	0	0	1	Tnfrsf1b	tumor necrosis factor receptor superfamily, member 1b [Source:MGI Symbol;Acc:MGI:1314883]
ENSMUSG00000059040	0	0	isRMAE	0	0	isRMAE	0	0	2	Eno1b	enolase 1B, retrotransposed [Source:MGI Symbol;Acc:MGI:3648653]
ENSMUSG00000063524	0	0	isRMAE	0	0	0	0	0	1	Eno1	enolase 1, alpha non-neuron [Source:MGI Symbol;Acc:MGI:95393]
ENSMUSG00000039523	0	0	isRMAE	0	0	0	0	0	1	Cep104	centrosomal protein 104 [Source:MGI Symbol;Acc:MGI:2687282]
ENSMUSG00000073680	0	0	isRMAE	0	0	0	0	0	1	Tmem88b	transmembrane protein 88B [Source:MGI Symbol;Acc:MGI:2444329]
ENSMUSG00000029033	0	0	isRMAE	0	0	0	0	0	1	Acap3	ArfGAP with coiled-coil, ankyrin repeat and PH domains 3 [Source:MGI Symbol;Acc:MGI:2153589]
ENSMUSG00000059434	0	0	isRMAE	0	0	0	0	0	1	Gckr	glucokinase regulatory protein [Source:MGI Symbol;Acc:MGI:1096345]
ENSMUSG00000005299	0	0	isRMAE	0	0	0	0	0	1	Letm1	leucine zipper-EF-hand containing transmembrane protein 1 [Source:MGI Symbol;Acc:MGI:1932557]
ENSMUSG00000054920	0	0	isRMAE	0	0	0	0	0	1	Klhl5	kelch-like 5 [Source:MGI Symbol;Acc:MGI:1919028]
ENSMUSG00000029201	0	0	isRMAE	0	0	0	0	0	1	Ugdh	UDP-glucose dehydrogenase [Source:MGI Symbol;Acc:MGI:1306785]
ENSMUSG00000029221	0	0	isRMAE	0	0	0	0	0	1	Slc30a9	solute carrier family 30 (zinc transporter), member 9 [Source:MGI Symbol;Acc:MGI:1923690]
ENSMUSG00000029209	0	0	isRMAE	0	0	0	0	0	1	Gnpda2	glucosamine-6-phosphate deaminase 2 [Source:MGI Symbol;Acc:MGI:1915230]
ENSMUSG00000035811	0	0	isRMAE	0	0	0	0	0	1	Ugt2b35	UDP glucuronosyltransferase 2 family, polypeptide B35 [Source:MGI Symbol;Acc:MGI:3576100]
ENSMUSG00000057425	0	0	isRMAE	0	0	0	0	0	1	Ugt2b37	UDP glucuronosyltransferase 2 family, polypeptide B37 [Source:MGI Symbol;Acc:MGI:2148239]
ENSMUSG00000006262	0	0	isRMAE	0	0	0	0	0	1	Mob1b	MOB kinase activator 1B [Source:MGI Symbol;Acc:MGI:1915723]
ENSMUSG00000102644	0	0	isRMAE	0	0	0	0	0	1	Thap6	THAP domain containing 6 [Source:MGI Symbol;Acc:MGI:1922436]
ENSMUSG00000046079	0	0	isRMAE	0	0	0	0	0	1	Lrrc8d	leucine rich repeat containing 8D [Source:MGI Symbol;Acc:MGI:1922368]
ENSMUSG00000029575	0	0	isRMAE	0	0	0	0	0	1	Mmab	methylmalonic aciduria (cobalamin deficiency) cblB type homolog (human) [Source:MGI Symbol;Acc:MGI:1924947]
ENSMUSG00000029556	0	0	isRMAE	0	0	0	0	0	1	Hnf1a	HNF1 homeobox A [Source:MGI Symbol;Acc:MGI:98504]
ENSMUSG00000029470	0	0	isRMAE	0	0	0	0	0	1	P2rx4	purinergic receptor P2X, ligand-gated ion channel 4 [Source:MGI Symbol;Acc:MGI:1338859]
ENSMUSG00000029472	0	0	isRMAE	0	0	0	0	0	1	Anapc5	anaphase-promoting complex subunit 5 [Source:MGI Symbol;Acc:MGI:1929722]
ENSMUSG00000025337	0	0	isRMAE	0	0	0	0	0	1	Sbds	SBDS ribosome maturation factor [Source:MGI Symbol;Acc:MGI:1913961]
ENSMUSG00000023104	0	0	isRMAE	0	0	0	0	0	1	Rfc2	replication factor C (activator 1) 2 [Source:MGI Symbol;Acc:MGI:1341868]
ENSMUSG00000044197	0	0	isRMAE	0	0	0	0	0	1	Gpr146	G protein-coupled receptor 146 [Source:MGI Symbol;Acc:MGI:1933113]
ENSMUSG00000019577	0	0	isRMAE	isRMAE	0	isRMAE	0	0	3	Pdk4	pyruvate dehydrogenase kinase, isoenzyme 4 [Source:MGI Symbol;Acc:MGI:1351481]
ENSMUSG00000015112	0	0	isRMAE	0	0	0	0	0	1	Slc25a13	solute carrier family 25 (mitochondrial carrier, adenine nucleotide translocator), member 13 [Source:MGI Symbol;Acc:MGI:1354721]
ENSMUSG00000038641	0	0	isRMAE	0	0	0	0	0	1	Akr1d1	aldo-keto reductase family 1, member D1 [Source:MGI Symbol;Acc:MGI:2384785]
ENSMUSG00000046947	0	0	isRMAE	0	0	0	0	0	1	Adck2	aarF domain containing kinase 2 [Source:MGI Symbol;Acc:MGI:1889336]
ENSMUSG00000068551	0	0	isRMAE	0	0	0	0	0	1	Zfp467	zinc finger protein 467 [Source:MGI Symbol;Acc:MGI:1916160]
ENSMUSG00000029787	0	0	isRMAE	0	0	0	0	0	1	Avl9	AVL9 cell migration associated [Source:MGI Symbol;Acc:MGI:1926187]
ENSMUSG00000002222	0	0	isRMAE	0	0	0	0	0	1	Rmnd5a	required for meiotic nuclear division 5 homolog A [Source:MGI Symbol;Acc:MGI:1915727]
ENSMUSG00000056305	0	0	isRMAE	0	0	isRMAE	0	0	2	Usp39	ubiquitin specific peptidase 39 [Source:MGI Symbol;Acc:MGI:107622]
ENSMUSG00000034783	0	0	isRMAE	0	0	0	0	0	1	Cd207	CD207 antigen [Source:MGI Symbol;Acc:MGI:2180021]
ENSMUSG00000030062	0	0	isRMAE	0	0	0	0	0	1	Rpn1	ribophorin I [Source:MGI Symbol;Acc:MGI:98084]
ENSMUSG00000030094	0	0	isRMAE	0	0	0	0	0	1	Xpc	xeroderma pigmentosum, complementation group C [Source:MGI Symbol;Acc:MGI:103557]
ENSMUSG00000030217	0	0	isRMAE	0	0	0	0	0	1	Art4	ADP-ribosyltransferase 4 [Source:MGI Symbol;Acc:MGI:1202710]
ENSMUSG00000030386	0	0	isRMAE	0	0	0	0	0	1	Zfp606	zinc finger protein 606 [Source:MGI Symbol;Acc:MGI:1914620]
ENSMUSG00000002602	0	0	isRMAE	0	0	0	0	0	1	Axl	AXL receptor tyrosine kinase [Source:MGI Symbol;Acc:MGI:1347244]
ENSMUSG00000050708	0	0	isRMAE	0	0	isRMAE	0	0	2	Ftl1	ferritin light polypeptide 1 [Source:MGI Symbol;Acc:MGI:95589]
ENSMUSG00000062382	0	0	isRMAE	0	0	0	0	0	1	Ftl1-ps1	ferritin light polypeptide 1, pseudogene 1 [Source:MGI Symbol;Acc:MGI:3779109]
ENSMUSG00000066406	0	0	isRMAE	0	0	0	isRMAE	0	2	Akap13	A kinase (PRKA) anchor protein 13 [Source:MGI Symbol;Acc:MGI:2676556]
ENSMUSG00000030615	0	0	isRMAE	0	0	0	0	0	1	Tmem126a	transmembrane protein 126A [Source:MGI Symbol;Acc:MGI:1913521]
ENSMUSG00000048782	0	0	isRMAE	0	0	0	0	0	1	Insc	INSC spindle orientation adaptor protein [Source:MGI Symbol;Acc:MGI:1917942]
ENSMUSG00000032777	0	0	isRMAE	0	0	0	0	0	1	Gtf3c1	general transcription factor III C 1 [Source:MGI Symbol;Acc:MGI:107887]
ENSMUSG00000030727	0	0	isRMAE	0	0	0	0	0	1	Rabep2	rabaptin, RAB GTPase binding effector protein 2 [Source:MGI Symbol;Acc:MGI:1917564]
ENSMUSG00000073838	0	0	isRMAE	0	0	0	0	0	1	Tufm	Tu translation elongation factor, mitochondrial [Source:MGI Symbol;Acc:MGI:1923686]
ENSMUSG00000030946	0	0	isRMAE	0	0	0	0	0	1	Lhpp	phospholysine phosphohistidine inorganic pyrophosphate phosphatase [Source:MGI Symbol;Acc:MGI:1923679]
ENSMUSG00000025465	0	0	isRMAE	0	0	0	0	0	1	Echs1	enoyl Coenzyme A hydratase, short chain, 1, mitochondrial [Source:MGI Symbol;Acc:MGI:2136460]
ENSMUSG00000025486	0	0	isRMAE	0	0	0	0	0	1	Sirt3	sirtuin 3 [Source:MGI Symbol;Acc:MGI:1927665]
ENSMUSG00000025510	0	0	isRMAE	isRMAE	0	0	0	0	2	Cd151	CD151 antigen [Source:MGI Symbol;Acc:MGI:1096360]
ENSMUSG00000031078	0	0	isRMAE	0	0	0	0	0	1	Cttn	cortactin [Source:MGI Symbol;Acc:MGI:99695]
ENSMUSG00000031077	0	0	isRMAE	0	0	0	0	0	1	Fadd	Fas (TNFRSF6)-associated via death domain [Source:MGI Symbol;Acc:MGI:109324]
ENSMUSG00000063362	0	0	isRMAE	0	0	0	0	0	1	Alg11	asparagine-linked glycosylation 11 (alpha-1,2-mannosyltransferase) [Source:MGI Symbol;Acc:MGI:2142632]
ENSMUSG00000031478	0	0	isRMAE	isRMAE	0	0	0	0	2	Nek3	NIMA (never in mitosis gene a)-related expressed kinase 3 [Source:MGI Symbol;Acc:MGI:1344371]
ENSMUSG00000037656	0	0	isRMAE	0	0	0	0	0	1	Slc20a2	solute carrier family 20, member 2 [Source:MGI Symbol;Acc:MGI:97851]
ENSMUSG00000031584	0	0	isRMAE	0	0	0	0	0	1	Gsr	glutathione reductase [Source:MGI Symbol;Acc:MGI:95804]
ENSMUSG00000109764	0	0	isRMAE	0	0	0	0	0	1	Klkb1	kallikrein B, plasma 1 [Source:MGI Symbol;Acc:MGI:102849]
ENSMUSG00000070044	0	0	isRMAE	isRMAE	isRMAE	0	0	0	3	Fam149a	family with sequence similarity 149, member A [Source:MGI Symbol;Acc:MGI:2387177]
ENSMUSG00000054408	0	0	isRMAE	0	0	0	0	0	1	Spcs3	signal peptidase complex subunit 3 homolog (S. cerevisiae) [Source:MGI Symbol;Acc:MGI:1923937]
ENSMUSG00000031641	0	0	isRMAE	0	0	0	0	0	1	Cbr4	carbonyl reductase 4 [Source:MGI Symbol;Acc:MGI:2384567]
ENSMUSG00000043090	0	0	isRMAE	0	0	0	0	0	1	Zfp866	zinc finger protein 866 [Source:MGI Symbol;Acc:MGI:3584369]
ENSMUSG00000031657	0	0	isRMAE	0	0	0	isRMAE	0	2	Heatr3	HEAT repeat containing 3 [Source:MGI Symbol;Acc:MGI:2444491]
ENSMUSG00000057074	0	0	isRMAE	0	0	0	0	0	1	Ces1g	carboxylesterase 1G [Source:MGI Symbol;Acc:MGI:88378]
ENSMUSG00000035824	0	0	isRMAE	0	0	0	0	0	1	Tk2	thymidine kinase 2, mitochondrial [Source:MGI Symbol;Acc:MGI:1913266]
ENSMUSG00000032175	0	0	isRMAE	0	0	0	0	0	1	Tyk2	tyrosine kinase 2 [Source:MGI Symbol;Acc:MGI:1929470]
ENSMUSG00000019066	0	0	isRMAE	0	0	0	0	0	1	Rab3d	RAB3D, member RAS oncogene family [Source:MGI Symbol;Acc:MGI:97844]
ENSMUSG00000043067	0	0	isRMAE	0	0	0	0	0	1	Dpy19l1	dpy-19-like 1 (C. elegans) [Source:MGI Symbol;Acc:MGI:1915685]
ENSMUSG00000032125	0	0	isRMAE	0	0	0	0	0	1	Robo4	roundabout guidance receptor 4 [Source:MGI Symbol;Acc:MGI:1921394]
ENSMUSG00000015656	0	0	isRMAE	0	0	0	0	0	1	Hspa8	heat shock protein 8 [Source:MGI Symbol;Acc:MGI:105384]
ENSMUSG00000066687	0	0	isRMAE	0	0	0	0	0	1	Zbtb16	zinc finger and BTB domain containing 16 [Source:MGI Symbol;Acc:MGI:103222]
ENSMUSG00000032290	0	0	isRMAE	0	0	0	0	isRMAE	2	Ptpn9	protein tyrosine phosphatase, non-receptor type 9 [Source:MGI Symbol;Acc:MGI:1928376]
ENSMUSG00000032299	0	0	isRMAE	0	0	0	0	0	1	Commd4	COMM domain containing 4 [Source:MGI Symbol;Acc:MGI:1913449]
ENSMUSG00000032392	0	0	isRMAE	0	0	0	0	0	1	Parp16	poly (ADP-ribose) polymerase family, member 16 [Source:MGI Symbol;Acc:MGI:2446133]
ENSMUSG00000035284	0	0	isRMAE	0	0	0	0	0	1	Vps13c	vacuolar protein sorting 13C [Source:MGI Symbol;Acc:MGI:2444207]
ENSMUSG00000032425	0	0	isRMAE	0	0	0	0	0	1	Zfp949	zinc finger protein 949 [Source:MGI Symbol;Acc:MGI:1918890]
ENSMUSG00000032583	0	0	isRMAE	0	0	0	0	0	1	Mon1a	MON1 homolog A, secretory traffciking associated [Source:MGI Symbol;Acc:MGI:1920075]
ENSMUSG00000032492	0	0	isRMAE	0	0	0	0	0	1	Pth1r	parathyroid hormone 1 receptor [Source:MGI Symbol;Acc:MGI:97801]
ENSMUSG00000044037	0	0	isRMAE	0	0	0	0	0	1	Als2cl	ALS2 C-terminal like [Source:MGI Symbol;Acc:MGI:2447532]
ENSMUSG00000066319	0	0	isRMAE	0	0	0	0	0	1	Rtp3	receptor transporter protein 3 [Source:MGI Symbol;Acc:MGI:2446841]
ENSMUSG00000056167	0	0	isRMAE	0	0	0	0	0	1	Cnot10	CCR4-NOT transcription complex, subunit 10 [Source:MGI Symbol;Acc:MGI:1926143]
ENSMUSG00000006932	0	0	isRMAE	0	0	0	0	0	1	Ctnnb1	catenin (cadherin associated protein), beta 1 [Source:MGI Symbol;Acc:MGI:88276]
ENSMUSG00000025241	0	0	isRMAE	0	0	0	0	0	1	Fyco1	FYVE and coiled-coil domain containing 1 [Source:MGI Symbol;Acc:MGI:107277]
ENSMUSG00000042684	0	0	0	isRMAE	isRMAE	0	0	0	2	Npl	N-acetylneuraminate pyruvate lyase [Source:MGI Symbol;Acc:MGI:1921341]
ENSMUSG00000040327	0	0	0	isRMAE	0	0	0	0	1	Cul9	cullin 9 [Source:MGI Symbol;Acc:MGI:1925559]
ENSMUSG00000021792	0	0	0	isRMAE	0	0	isRMAE	0	2	Prxl2a	peroxiredoxin like 2A [Source:MGI Symbol;Acc:MGI:1917814]
ENSMUSG00000026042	0	0	0	isRMAE	0	isRMAE	0	0	2	Col5a2	collagen, type V, alpha 2 [Source:MGI Symbol;Acc:MGI:88458]
ENSMUSG00000028494	0	0	0	isRMAE	isRMAE	0	0	0	2	Plin2	perilipin 2 [Source:MGI Symbol;Acc:MGI:87920]
ENSMUSG00000025534	0	0	0	isRMAE	0	0	0	0	1	Gusb	glucuronidase, beta [Source:MGI Symbol;Acc:MGI:95872]
ENSMUSG00000023913	0	0	0	isRMAE	isRMAE	0	0	0	2	Pla2g7	phospholipase A2, group VII (platelet-activating factor acetylhydrolase, plasma) [Source:MGI Symbol;Acc:MGI:1351327]
ENSMUSG00000021373	0	0	0	isRMAE	0	isRMAE	0	0	2	Cap2	CAP, adenylate cyclase-associated protein, 2 (yeast) [Source:MGI Symbol;Acc:MGI:1914502]
ENSMUSG00000024776	0	0	0	isRMAE	0	0	0	0	1	Stambpl1	STAM binding protein like 1 [Source:MGI Symbol;Acc:MGI:1923880]
ENSMUSG00000026664	0	0	0	isRMAE	0	isRMAE	0	0	2	Phyh	phytanoyl-CoA hydroxylase [Source:MGI Symbol;Acc:MGI:891978]
ENSMUSG00000038059	0	0	0	isRMAE	0	0	0	0	1	Smim3	small integral membrane protein 3 [Source:MGI Symbol;Acc:MGI:1917088]
ENSMUSG00000029468	0	0	0	isRMAE	0	0	0	0	1	P2rx7	purinergic receptor P2X, ligand-gated ion channel, 7 [Source:MGI Symbol;Acc:MGI:1339957]
ENSMUSG00000022440	0	0	0	isRMAE	0	0	0	0	1	C1qtnf6	C1q and tumor necrosis factor related protein 6 [Source:MGI Symbol;Acc:MGI:1919959]
ENSMUSG00000065979	0	0	0	isRMAE	isRMAE	0	0	0	2	Cpped1	calcineurin-like phosphoesterase domain containing 1 [Source:MGI Symbol;Acc:MGI:2443300]
ENSMUSG00000042216	0	0	0	isRMAE	0	0	0	0	1	Sgsm1	small G protein signaling modulator 1 [Source:MGI Symbol;Acc:MGI:107320]
ENSMUSG00000031451	0	0	0	isRMAE	0	isRMAE	0	isRMAE	3	Gas6	growth arrest specific 6 [Source:MGI Symbol;Acc:MGI:95660]
ENSMUSG00000041921	0	0	0	isRMAE	0	0	0	0	1	Metap1d	methionyl aminopeptidase type 1D (mitochondrial) [Source:MGI Symbol;Acc:MGI:1913809]
ENSMUSG00000021464	0	0	0	isRMAE	0	0	0	0	1	Ror2	receptor tyrosine kinase-like orphan receptor 2 [Source:MGI Symbol;Acc:MGI:1347521]
ENSMUSG00000060675	0	0	0	isRMAE	0	0	0	0	1	Plaat3	phospholipase A and acyltransferase 3 [Source:MGI Symbol;Acc:MGI:2179715]
ENSMUSG00000034245	0	0	0	isRMAE	0	isRMAE	0	0	2	Hdac11	histone deacetylase 11 [Source:MGI Symbol;Acc:MGI:2385252]
ENSMUSG00000060591	0	0	0	isRMAE	0	isRMAE	0	0	2	Ifitm2	interferon induced transmembrane protein 2 [Source:MGI Symbol;Acc:MGI:1933382]
ENSMUSG00000045498	0	0	0	isRMAE	0	0	0	0	1	Pcdhb3	protocadherin beta 3 [Source:MGI Symbol;Acc:MGI:2136737]
ENSMUSG00000040373	0	0	0	isRMAE	isRMAE	0	0	0	2	Cacng5	calcium channel, voltage-dependent, gamma subunit 5 [Source:MGI Symbol;Acc:MGI:2157946]
ENSMUSG00000029821	0	0	0	isRMAE	0	0	0	0	1	Gsdme	gasdermin E [Source:MGI Symbol;Acc:MGI:1889850]
ENSMUSG00000073968	0	0	0	isRMAE	0	0	0	0	1	Trim68	tripartite motif-containing 68 [Source:MGI Symbol;Acc:MGI:2142077]
ENSMUSG00000008540	0	0	0	isRMAE	0	0	0	0	1	Mgst1	microsomal glutathione S-transferase 1 [Source:MGI Symbol;Acc:MGI:1913850]
ENSMUSG00000039533	0	0	0	isRMAE	0	0	0	0	1	Mmd2	monocyte to macrophage differentiation-associated 2 [Source:MGI Symbol;Acc:MGI:1922354]
ENSMUSG00000030559	0	0	0	isRMAE	0	0	0	isRMAE	2	Rab38	RAB38, member RAS oncogene family [Source:MGI Symbol;Acc:MGI:1919683]
ENSMUSG00000055980	0	0	0	isRMAE	0	0	0	0	1	Irs1	insulin receptor substrate 1 [Source:MGI Symbol;Acc:MGI:99454]
ENSMUSG00000045107	0	0	0	isRMAE	0	isRMAE	0	0	2	Saysd1	SAYSVFN motif domain containing 1 [Source:MGI Symbol;Acc:MGI:1914759]
ENSMUSG00000002732	0	0	0	isRMAE	0	0	0	0	1	Fkbp7	FK506 binding protein 7 [Source:MGI Symbol;Acc:MGI:1336879]
ENSMUSG00000036975	0	0	0	isRMAE	0	0	0	0	1	Tmem177	transmembrane protein 177 [Source:MGI Symbol;Acc:MGI:1913593]
ENSMUSG00000003849	0	0	0	isRMAE	0	0	0	0	1	Nqo1	NAD(P)H dehydrogenase, quinone 1 [Source:MGI Symbol;Acc:MGI:103187]
ENSMUSG00000044303	0	0	0	isRMAE	0	0	0	0	1	Cdkn2a	cyclin dependent kinase inhibitor 2A [Source:MGI Symbol;Acc:MGI:104738]
ENSMUSG00000024769	0	0	0	isRMAE	0	0	0	0	1	Cdc42bpg	CDC42 binding protein kinase gamma (DMPK-like) [Source:MGI Symbol;Acc:MGI:2652845]
ENSMUSG00000021747	0	0	0	isRMAE	0	isRMAE	0	0	2	Cfap20dc	CFAP20 domain containing [Source:MGI Symbol;Acc:MGI:1926154]
ENSMUSG00000027316	0	0	0	isRMAE	0	0	0	0	1	Gfra4	glial cell line derived neurotrophic factor family receptor alpha 4 [Source:MGI Symbol;Acc:MGI:1341873]
ENSMUSG00000060923	0	0	0	isRMAE	isRMAE	0	0	0	2	Acyp2	acylphosphatase 2, muscle type [Source:MGI Symbol;Acc:MGI:1922822]
ENSMUSG00000035799	0	0	0	isRMAE	0	0	0	0	1	Twist1	twist basic helix-loop-helix transcription factor 1 [Source:MGI Symbol;Acc:MGI:98872]
ENSMUSG00000031825	0	0	0	isRMAE	isRMAE	0	0	0	2	Crispld2	cysteine-rich secretory protein LCCL domain containing 2 [Source:MGI Symbol;Acc:MGI:1926142]
ENSMUSG00000042082	0	0	0	isRMAE	0	0	0	0	1	Arsb	arylsulfatase B [Source:MGI Symbol;Acc:MGI:88075]
ENSMUSG00000024691	0	0	0	isRMAE	isRMAE	isRMAE	0	0	3	Fam111a	family with sequence similarity 111, member A [Source:MGI Symbol;Acc:MGI:1915508]
ENSMUSG00000057789	0	0	0	isRMAE	0	0	0	0	1	Bak1	BCL2-antagonist/killer 1 [Source:MGI Symbol;Acc:MGI:1097161]
ENSMUSG00000073418	0	0	0	isRMAE	isRMAE	0	0	0	2	C4b	complement component 4B (Chido blood group) [Source:MGI Symbol;Acc:MGI:88228]
ENSMUSG00000058672	0	0	0	isRMAE	0	0	0	0	1	Tubb2a	tubulin, beta 2A class IIA [Source:MGI Symbol;Acc:MGI:107861]
ENSMUSG00000049409	0	0	0	isRMAE	isRMAE	0	0	0	2	Prokr1	prokineticin receptor 1 [Source:MGI Symbol;Acc:MGI:1929676]
ENSMUSG00000072591	0	0	0	isRMAE	0	0	0	0	1	Fzd10os	frizzled class receptor 10, opposite strand [Source:MGI Symbol;Acc:MGI:2442398]
ENSMUSG00000030847	0	0	0	isRMAE	isRMAE	0	0	0	2	Bag3	BCL2-associated athanogene 3 [Source:MGI Symbol;Acc:MGI:1352493]
ENSMUSG00000006931	0	0	0	isRMAE	0	isRMAE	0	0	2	P3h4	prolyl 3-hydroxylase family member 4 (non-enzymatic) [Source:MGI Symbol;Acc:MGI:1913430]
ENSMUSG00000028268	0	0	0	isRMAE	0	0	0	0	1	Gbp3	guanylate binding protein 3 [Source:MGI Symbol;Acc:MGI:1926263]
ENSMUSG00000062591	0	0	0	isRMAE	0	isRMAE	0	0	2	Tubb4a	tubulin, beta 4A class IVA [Source:MGI Symbol;Acc:MGI:107848]
ENSMUSG00000028005	0	0	0	isRMAE	0	0	0	isRMAE	2	Gucy1b1	guanylate cyclase 1, soluble, beta 1 [Source:MGI Symbol;Acc:MGI:1860604]
ENSMUSG00000030077	0	0	0	isRMAE	0	isRMAE	0	isRMAE	3	Chl1	cell adhesion molecule L1-like [Source:MGI Symbol;Acc:MGI:1098266]
ENSMUSG00000042312	0	0	0	isRMAE	0	0	0	0	1	S100a13	S100 calcium binding protein A13 [Source:MGI Symbol;Acc:MGI:109581]
ENSMUSG00000016256	0	0	0	isRMAE	isRMAE	isRMAE	0	0	3	Ctsz	cathepsin Z [Source:MGI Symbol;Acc:MGI:1891190]
ENSMUSG00000021814	0	0	0	isRMAE	0	0	0	0	1	Anxa7	annexin A7 [Source:MGI Symbol;Acc:MGI:88031]
ENSMUSG00000031851	0	0	0	isRMAE	0	0	0	0	1	Ntpcr	nucleoside-triphosphatase, cancer-related [Source:MGI Symbol;Acc:MGI:1913816]
ENSMUSG00000048347	0	0	0	isRMAE	0	0	0	0	1	Pcdhb18	protocadherin beta 18 [Source:MGI Symbol;Acc:MGI:2136756]
ENSMUSG00000041540	0	0	0	isRMAE	0	0	0	isRMAE	2	Sox5	SRY (sex determining region Y)-box 5 [Source:MGI Symbol;Acc:MGI:98367]
ENSMUSG00000055430	0	0	0	isRMAE	isRMAE	isRMAE	0	0	3	Nap1l5	nucleosome assembly protein 1-like 5 [Source:MGI Symbol;Acc:MGI:1923555]
ENSMUSG00000001555	0	0	0	isRMAE	0	0	0	0	1	Fkbp10	FK506 binding protein 10 [Source:MGI Symbol;Acc:MGI:104769]
ENSMUSG00000087651	0	0	0	isRMAE	0	0	0	0	1	1500009L16Rik	RIKEN cDNA 1500009L16 gene [Source:MGI Symbol;Acc:MGI:1917034]
ENSMUSG00000026939	0	0	0	isRMAE	0	0	0	0	1	Tmem141	transmembrane protein 141 [Source:MGI Symbol;Acc:MGI:1098773]
ENSMUSG00000017176	0	0	0	isRMAE	0	0	0	0	1	Nt5c3b	5'-nucleotidase, cytosolic IIIB [Source:MGI Symbol;Acc:MGI:1915356]
ENSMUSG00000039405	0	0	0	isRMAE	0	0	0	0	1	Prss23	protease, serine 23 [Source:MGI Symbol;Acc:MGI:1923703]
ENSMUSG00000025815	0	0	0	isRMAE	0	0	0	0	1	Dhtkd1	dehydrogenase E1 and transketolase domain containing 1 [Source:MGI Symbol;Acc:MGI:2445096]
ENSMUSG00000053441	0	0	0	isRMAE	0	0	0	0	1	Adamts19	a disintegrin-like and metallopeptidase (reprolysin type) with thrombospondin type 1 motif, 19 [Source:MGI Symbol;Acc:MGI:2442875]
ENSMUSG00000025889	0	0	0	isRMAE	isRMAE	0	0	isRMAE	3	Snca	synuclein, alpha [Source:MGI Symbol;Acc:MGI:1277151]
ENSMUSG00000045876	0	0	0	isRMAE	0	0	0	0	1	Pcdhb8	protocadherin beta 8 [Source:MGI Symbol;Acc:MGI:2136742]
ENSMUSG00000090258	0	0	0	isRMAE	0	isRMAE	isRMAE	0	3	Churc1	churchill domain containing 1 [Source:MGI Symbol;Acc:MGI:1923684]
ENSMUSG00000049583	0	0	0	isRMAE	isRMAE	0	0	0	2	Grm5	glutamate receptor, metabotropic 5 [Source:MGI Symbol;Acc:MGI:1351342]
ENSMUSG00000035413	0	0	0	isRMAE	0	0	0	0	1	Tmem98	transmembrane protein 98 [Source:MGI Symbol;Acc:MGI:1923457]
ENSMUSG00000062822	0	0	0	isRMAE	0	0	0	0	1	4833420G17Rik	RIKEN cDNA 4833420G17 gene [Source:MGI Symbol;Acc:MGI:1914642]
ENSMUSG00000030291	0	0	0	isRMAE	0	0	0	0	1	Med21	mediator complex subunit 21 [Source:MGI Symbol;Acc:MGI:1347064]
ENSMUSG00000025579	0	0	0	isRMAE	0	0	0	0	1	Gaa	glucosidase, alpha, acid [Source:MGI Symbol;Acc:MGI:95609]
ENSMUSG00000003355	0	0	0	isRMAE	isRMAE	isRMAE	0	0	3	Fkbp11	FK506 binding protein 11 [Source:MGI Symbol;Acc:MGI:1913370]
ENSMUSG00000056486	0	0	0	isRMAE	0	0	0	0	1	Chn1	chimerin 1 [Source:MGI Symbol;Acc:MGI:1915674]
ENSMUSG00000037523	0	0	0	isRMAE	0	0	0	0	1	Mavs	mitochondrial antiviral signaling protein [Source:MGI Symbol;Acc:MGI:2444773]
ENSMUSG00000035473	0	0	0	isRMAE	isRMAE	0	0	0	2	Galm	galactose mutarotase [Source:MGI Symbol;Acc:MGI:2442420]
ENSMUSG00000045636	0	0	0	isRMAE	0	0	0	isRMAE	2	Mtus1	mitochondrial tumor suppressor 1 [Source:MGI Symbol;Acc:MGI:2142572]
ENSMUSG00000030621	0	0	0	isRMAE	0	0	0	isRMAE	2	Me3	malic enzyme 3, NADP(+)-dependent, mitochondrial [Source:MGI Symbol;Acc:MGI:1916679]
ENSMUSG00000070436	0	0	0	isRMAE	0	0	0	0	1	Serpinh1	serine (or cysteine) peptidase inhibitor, clade H, member 1 [Source:MGI Symbol;Acc:MGI:88283]
ENSMUSG00000030513	0	0	0	isRMAE	0	0	0	0	1	Pcsk6	proprotein convertase subtilisin/kexin type 6 [Source:MGI Symbol;Acc:MGI:102897]
ENSMUSG00000007097	0	0	0	isRMAE	0	0	0	0	1	Atp1a2	ATPase, Na+/K+ transporting, alpha 2 polypeptide [Source:MGI Symbol;Acc:MGI:88106]
ENSMUSG00000037826	0	0	0	isRMAE	0	0	0	0	1	Ppm1k	protein phosphatase 1K (PP2C domain containing) [Source:MGI Symbol;Acc:MGI:2442111]
ENSMUSG00000019188	0	0	0	isRMAE	0	0	0	0	1	H13	histocompatibility 13 [Source:MGI Symbol;Acc:MGI:95886]
ENSMUSG00000037455	0	0	0	isRMAE	0	isRMAE	0	0	2	Slc18b1	solute carrier family 18, subfamily B, member 1 [Source:MGI Symbol;Acc:MGI:1923556]
ENSMUSG00000034173	0	0	0	isRMAE	0	0	0	0	1	Zbed5	zinc finger, BED type containing 5 [Source:MGI Symbol;Acc:MGI:1919220]
ENSMUSG00000027953	0	0	0	isRMAE	isRMAE	0	0	0	2	Slc50a1	solute carrier family 50 (sugar transporter), member 1 [Source:MGI Symbol;Acc:MGI:107417]
ENSMUSG00000064080	0	0	0	isRMAE	0	0	0	0	1	Fbln2	fibulin 2 [Source:MGI Symbol;Acc:MGI:95488]
ENSMUSG00000024666	0	0	0	isRMAE	0	0	0	0	1	Tmem138	transmembrane protein 138 [Source:MGI Symbol;Acc:MGI:1920232]
ENSMUSG00000031502	0	0	0	isRMAE	0	isRMAE	0	0	2	Col4a1	collagen, type IV, alpha 1 [Source:MGI Symbol;Acc:MGI:88454]
ENSMUSG00000019823	0	0	0	isRMAE	0	0	0	0	1	Mical1	microtubule associated monooxygenase, calponin and LIM domain containing 1 [Source:MGI Symbol;Acc:MGI:2385847]
ENSMUSG00000027661	0	0	0	isRMAE	0	0	0	0	1	Slc2a10	solute carrier family 2 (facilitated glucose transporter), member 10 [Source:MGI Symbol;Acc:MGI:2156687]
ENSMUSG00000025736	0	0	0	isRMAE	0	isRMAE	0	0	2	Jmjd8	jumonji domain containing 8 [Source:MGI Symbol;Acc:MGI:1919356]
ENSMUSG00000022454	0	0	0	isRMAE	0	0	0	0	1	Nell2	NEL-like 2 [Source:MGI Symbol;Acc:MGI:1858510]
ENSMUSG00000037624	0	0	0	isRMAE	0	0	0	0	1	Kcnk2	potassium channel, subfamily K, member 2 [Source:MGI Symbol;Acc:MGI:109366]
ENSMUSG00000028378	0	0	0	isRMAE	0	0	0	0	1	Ptgr1	prostaglandin reductase 1 [Source:MGI Symbol;Acc:MGI:1914353]
ENSMUSG00000031775	0	0	0	isRMAE	0	0	0	0	1	Pllp	plasma membrane proteolipid [Source:MGI Symbol;Acc:MGI:1915051]
ENSMUSG00000035226	0	0	0	isRMAE	0	0	0	0	1	Rims4	regulating synaptic membrane exocytosis 4 [Source:MGI Symbol;Acc:MGI:2674366]
ENSMUSG00000059878	0	0	0	isRMAE	isRMAE	isRMAE	0	0	3	Zfp422	zinc finger protein 422 [Source:MGI Symbol;Acc:MGI:1914505]
ENSMUSG00000035551	0	0	0	isRMAE	0	0	0	0	1	Igfbpl1	insulin-like growth factor binding protein-like 1 [Source:MGI Symbol;Acc:MGI:1933198]
ENSMUSG00000047910	0	0	0	isRMAE	0	isRMAE	0	0	2	Pcdhb16	protocadherin beta 16 [Source:MGI Symbol;Acc:MGI:2136752]
ENSMUSG00000054612	0	0	0	isRMAE	0	isRMAE	0	isRMAE	3	Mgmt	O-6-methylguanine-DNA methyltransferase [Source:MGI Symbol;Acc:MGI:96977]
ENSMUSG00000025921	0	0	0	isRMAE	0	0	0	0	1	Rdh10	retinol dehydrogenase 10 (all-trans) [Source:MGI Symbol;Acc:MGI:1924238]
ENSMUSG00000087598	0	0	0	isRMAE	0	0	0	0	1	Zfp111	zinc finger protein 111 [Source:MGI Symbol;Acc:MGI:1929114]
ENSMUSG00000048988	0	0	0	isRMAE	0	0	0	0	1	Elfn1	leucine rich repeat and fibronectin type III, extracellular 1 [Source:MGI Symbol;Acc:MGI:2442479]
ENSMUSG00000009585	0	0	0	isRMAE	isRMAE	0	0	0	2	Apobec3	apolipoprotein B mRNA editing enzyme, catalytic polypeptide 3 [Source:MGI Symbol;Acc:MGI:1933111]
ENSMUSG00000041959	0	0	0	isRMAE	0	0	0	0	1	S100a10	S100 calcium binding protein A10 (calpactin) [Source:MGI Symbol;Acc:MGI:1339468]
ENSMUSG00000027408	0	0	0	isRMAE	0	isRMAE	0	0	2	Cpxm1	carboxypeptidase X 1 (M14 family) [Source:MGI Symbol;Acc:MGI:1934569]
ENSMUSG00000025933	0	0	0	isRMAE	0	isRMAE	0	0	2	Tmem14a	transmembrane protein 14A [Source:MGI Symbol;Acc:MGI:1922962]
ENSMUSG00000040511	0	0	0	isRMAE	0	0	0	0	1	Pvr	poliovirus receptor [Source:MGI Symbol;Acc:MGI:107741]
ENSMUSG00000052688	0	0	0	isRMAE	0	0	0	0	1	Rab7b	RAB7B, member RAS oncogene family [Source:MGI Symbol;Acc:MGI:2442295]
ENSMUSG00000021719	0	0	0	isRMAE	0	0	0	0	1	Rgs7bp	regulator of G-protein signalling 7 binding protein [Source:MGI Symbol;Acc:MGI:106334]
ENSMUSG00000047261	0	0	0	isRMAE	0	isRMAE	0	0	2	Gap43	growth associated protein 43 [Source:MGI Symbol;Acc:MGI:95639]
ENSMUSG00000022438	0	0	0	isRMAE	0	isRMAE	0	0	2	Parvb	parvin, beta [Source:MGI Symbol;Acc:MGI:2153063]
ENSMUSG00000020287	0	0	0	isRMAE	0	0	0	0	1	Mpg	N-methylpurine-DNA glycosylase [Source:MGI Symbol;Acc:MGI:97073]
ENSMUSG00000015027	0	0	0	isRMAE	0	0	0	0	1	Galns	galactosamine (N-acetyl)-6-sulfate sulfatase [Source:MGI Symbol;Acc:MGI:1355303]
ENSMUSG00000000384	0	0	0	isRMAE	0	0	0	0	1	Tbrg4	transforming growth factor beta regulated gene 4 [Source:MGI Symbol;Acc:MGI:1100868]
ENSMUSG00000020034	0	0	0	isRMAE	0	0	0	0	1	Tcp11l2	t-complex 11 (mouse) like 2 [Source:MGI Symbol;Acc:MGI:2444679]
ENSMUSG00000004044	0	0	0	isRMAE	0	isRMAE	0	0	2	Cavin1	caveolae associated 1 [Source:MGI Symbol;Acc:MGI:1277968]
ENSMUSG00000034121	0	0	0	isRMAE	0	0	0	0	1	Mks1	MKS transition zone complex subunit 1 [Source:MGI Symbol;Acc:MGI:3584243]
ENSMUSG00000033684	0	0	0	isRMAE	0	0	0	0	1	Qsox1	quiescin Q6 sulfhydryl oxidase 1 [Source:MGI Symbol;Acc:MGI:1330818]
ENSMUSG00000042133	0	0	0	isRMAE	0	0	0	0	1	Ppig	peptidyl-prolyl isomerase G (cyclophilin G) [Source:MGI Symbol;Acc:MGI:2445173]
ENSMUSG00000081683	0	0	0	isRMAE	0	isRMAE	0	0	2	Fzd10	frizzled class receptor 10 [Source:MGI Symbol;Acc:MGI:2136761]
ENSMUSG00000017697	0	0	0	isRMAE	0	0	0	0	1	Ada	adenosine deaminase [Source:MGI Symbol;Acc:MGI:87916]
ENSMUSG00000027570	0	0	0	isRMAE	isRMAE	0	0	0	2	Col9a3	collagen, type IX, alpha 3 [Source:MGI Symbol;Acc:MGI:894686]
ENSMUSG00000046598	0	0	0	isRMAE	0	0	0	0	1	Bdh1	3-hydroxybutyrate dehydrogenase, type 1 [Source:MGI Symbol;Acc:MGI:1919161]
ENSMUSG00000075703	0	0	0	isRMAE	0	0	0	0	1	Selenoi	selenoprotein I [Source:MGI Symbol;Acc:MGI:107898]
ENSMUSG00000030000	0	0	0	isRMAE	0	0	0	0	1	Add2	adducin 2 (beta) [Source:MGI Symbol;Acc:MGI:87919]
ENSMUSG00000092243	0	0	0	isRMAE	0	0	0	0	1	Gm7030	predicted gene 7030 [Source:MGI Symbol;Acc:MGI:3647514]
ENSMUSG00000024228	0	0	0	isRMAE	0	isRMAE	0	0	2	Nudt12	nudix (nucleoside diphosphate linked moiety X)-type motif 12 [Source:MGI Symbol;Acc:MGI:1915243]
ENSMUSG00000042632	0	0	0	isRMAE	0	0	isRMAE	0	2	Pla2g6	phospholipase A2, group VI [Source:MGI Symbol;Acc:MGI:1859152]
ENSMUSG00000031595	0	0	0	isRMAE	isRMAE	0	0	0	2	Pdgfrl	platelet-derived growth factor receptor-like [Source:MGI Symbol;Acc:MGI:1916047]
ENSMUSG00000027714	0	0	0	isRMAE	0	0	0	0	1	Exosc9	exosome component 9 [Source:MGI Symbol;Acc:MGI:1355319]
ENSMUSG00000026778	0	0	0	isRMAE	0	0	0	0	1	Prkcq	protein kinase C, theta [Source:MGI Symbol;Acc:MGI:97601]
ENSMUSG00000015222	0	0	0	isRMAE	0	0	isRMAE	0	2	Map2	microtubule-associated protein 2 [Source:MGI Symbol;Acc:MGI:97175]
ENSMUSG00000040272	0	0	0	isRMAE	0	0	0	isRMAE	2	Accs	1-aminocyclopropane-1-carboxylate synthase (non-functional) [Source:MGI Symbol;Acc:MGI:1919717]
ENSMUSG00000025350	0	0	0	isRMAE	0	0	0	0	1	Rdh5	retinol dehydrogenase 5 [Source:MGI Symbol;Acc:MGI:1201412]
ENSMUSG00000103458	0	0	0	isRMAE	0	0	0	0	1	Gm42416	predicted gene, 42416 [Source:MGI Symbol;Acc:MGI:5649001]
ENSMUSG00000019906	0	0	0	isRMAE	0	0	0	isRMAE	2	Lin7a	lin-7 homolog A (C. elegans) [Source:MGI Symbol;Acc:MGI:2135609]
ENSMUSG00000027895	0	0	0	isRMAE	0	0	0	0	1	Kcnc4	potassium voltage gated channel, Shaw-related subfamily, member 4 [Source:MGI Symbol;Acc:MGI:96670]
ENSMUSG00000056966	0	0	0	isRMAE	0	0	0	0	1	Gjc3	gap junction protein, gamma 3 [Source:MGI Symbol;Acc:MGI:2153041]
ENSMUSG00000031639	0	0	0	isRMAE	0	isRMAE	0	0	2	Tlr3	toll-like receptor 3 [Source:MGI Symbol;Acc:MGI:2156367]
ENSMUSG00000044751	0	0	0	isRMAE	0	0	0	0	1	Atp5pb-ps	ATP synthase peripheral stalk-membrane subunit b, pseudogene [Source:MGI Symbol;Acc:MGI:3651344]
ENSMUSG00000024592	0	0	0	isRMAE	isRMAE	0	0	0	2	C330018D20Rik	RIKEN cDNA C330018D20 gene [Source:MGI Symbol;Acc:MGI:1924672]
ENSMUSG00000032763	0	0	0	isRMAE	0	isRMAE	0	0	2	Ilvbl	ilvB (bacterial acetolactate synthase)-like [Source:MGI Symbol;Acc:MGI:1351911]
ENSMUSG00000033880	0	0	0	isRMAE	0	isRMAE	0	0	2	Lgals3bp	lectin, galactoside-binding, soluble, 3 binding protein [Source:MGI Symbol;Acc:MGI:99554]
ENSMUSG00000035547	0	0	0	isRMAE	0	0	0	0	1	Capn5	calpain 5 [Source:MGI Symbol;Acc:MGI:1100859]
ENSMUSG00000047307	0	0	0	isRMAE	0	isRMAE	0	0	2	Pcdhb13	protocadherin beta 13 [Source:MGI Symbol;Acc:MGI:2136748]
ENSMUSG00000031570	0	0	0	isRMAE	0	0	0	0	1	Plpp5	phospholipid phosphatase 5 [Source:MGI Symbol;Acc:MGI:1919160]
ENSMUSG00000051486	0	0	0	isRMAE	0	isRMAE	0	0	2	Pcdhb11	protocadherin beta 11 [Source:MGI Symbol;Acc:MGI:2136746]
ENSMUSG00000051483	0	0	0	isRMAE	0	isRMAE	0	0	2	Cbr1	carbonyl reductase 1 [Source:MGI Symbol;Acc:MGI:88284]
ENSMUSG00000060647	0	0	0	isRMAE	0	0	0	0	1	Gm7099	predicted gene 7099 [Source:MGI Symbol;Acc:MGI:3646387]
ENSMUSG00000061461	0	0	0	isRMAE	0	isRMAE	0	0	2	Smim20	small integral membrane protein 20 [Source:MGI Symbol;Acc:MGI:1913528]
ENSMUSG00000043004	0	0	0	isRMAE	0	0	0	0	1	Gng2	guanine nucleotide binding protein (G protein), gamma 2 [Source:MGI Symbol;Acc:MGI:102705]
ENSMUSG00000043140	0	0	0	isRMAE	0	0	0	0	1	Tmem186	transmembrane protein 186 [Source:MGI Symbol;Acc:MGI:1913940]
ENSMUSG00000029675	0	0	0	isRMAE	0	0	0	0	1	Eln	elastin [Source:MGI Symbol;Acc:MGI:95317]
ENSMUSG00000086998	0	0	0	isRMAE	0	0	0	0	1	Gm16033	predicted gene 16033 [Source:MGI Symbol;Acc:MGI:3802076]
ENSMUSG00000020814	0	0	0	isRMAE	0	isRMAE	0	0	2	Mxra7	matrix-remodelling associated 7 [Source:MGI Symbol;Acc:MGI:1914872]
ENSMUSG00000078349	0	0	0	isRMAE	0	0	0	0	1	AW011738	expressed sequence AW011738 [Source:MGI Symbol;Acc:MGI:2140540]
ENSMUSG00000042814	0	0	0	isRMAE	0	0	0	0	1	Mcts2	malignant T cell amplified sequence 2 [Source:MGI Symbol;Acc:MGI:1913655]
ENSMUSG00000005087	0	0	0	isRMAE	0	0	0	0	1	Cd44	CD44 antigen [Source:MGI Symbol;Acc:MGI:88338]
ENSMUSG00000034040	0	0	0	isRMAE	0	isRMAE	0	0	2	Galnt17	polypeptide N-acetylgalactosaminyltransferase 17 [Source:MGI Symbol;Acc:MGI:2137594]
ENSMUSG00000086061	0	0	0	isRMAE	0	0	0	0	1	Gm13075	predicted gene 13075 [Source:MGI Symbol;Acc:MGI:3651958]
ENSMUSG00000042215	0	0	0	isRMAE	0	0	0	0	1	Bag2	BCL2-associated athanogene 2 [Source:MGI Symbol;Acc:MGI:1891254]
ENSMUSG00000074607	0	0	0	isRMAE	0	0	0	0	1	Tox2	TOX high mobility group box family member 2 [Source:MGI Symbol;Acc:MGI:3611233]
ENSMUSG00000028389	0	0	0	isRMAE	isRMAE	0	0	0	2	Zfp37	zinc finger protein 37 [Source:MGI Symbol;Acc:MGI:99181]
ENSMUSG00000025175	0	0	0	isRMAE	0	0	0	0	1	Fn3k	fructosamine 3 kinase [Source:MGI Symbol;Acc:MGI:1926834]
ENSMUSG00000072946	0	0	0	isRMAE	0	isRMAE	0	0	2	Ptgr2	prostaglandin reductase 2 [Source:MGI Symbol;Acc:MGI:1916372]
ENSMUSG00000031441	0	0	0	isRMAE	0	0	0	isRMAE	2	Atp11a	ATPase, class VI, type 11A [Source:MGI Symbol;Acc:MGI:1354735]
ENSMUSG00000063235	0	0	0	isRMAE	isRMAE	0	0	0	2	Ptpmt1	protein tyrosine phosphatase, mitochondrial 1 [Source:MGI Symbol;Acc:MGI:1913711]
ENSMUSG00000089945	0	0	0	isRMAE	0	0	0	0	1	Pakap	paralemmin A kinase anchor protein [Source:MGI Symbol;Acc:MGI:5141924]
ENSMUSG00000020248	0	0	0	isRMAE	0	0	0	0	1	Nfyb	nuclear transcription factor-Y beta [Source:MGI Symbol;Acc:MGI:97317]
ENSMUSG00000045854	0	0	0	isRMAE	0	0	0	0	1	Lyrm2	LYR motif containing 2 [Source:MGI Symbol;Acc:MGI:1917573]
ENSMUSG00000026504	0	0	0	isRMAE	0	0	0	0	1	Sdccag8	serologically defined colon cancer antigen 8 [Source:MGI Symbol;Acc:MGI:1924066]
ENSMUSG00000029153	0	0	0	isRMAE	0	0	0	0	1	Ociad2	OCIA domain containing 2 [Source:MGI Symbol;Acc:MGI:1916377]
ENSMUSG00000034793	0	0	0	isRMAE	0	0	0	0	1	G6pc3	glucose 6 phosphatase, catalytic, 3 [Source:MGI Symbol;Acc:MGI:1915651]
ENSMUSG00000024778	0	0	0	isRMAE	0	0	0	0	1	Fas	Fas (TNF receptor superfamily member 6) [Source:MGI Symbol;Acc:MGI:95484]
ENSMUSG00000067928	0	0	0	isRMAE	0	0	isRMAE	0	2	Zfp760	zinc finger protein 760 [Source:MGI Symbol;Acc:MGI:2679257]
ENSMUSG00000029464	0	0	0	isRMAE	0	0	0	0	1	Gpn3	GPN-loop GTPase 3 [Source:MGI Symbol;Acc:MGI:1289326]
ENSMUSG00000001497	0	0	0	isRMAE	0	0	0	0	1	Pax9	paired box 9 [Source:MGI Symbol;Acc:MGI:97493]
ENSMUSG00000039450	0	0	0	isRMAE	0	0	0	0	1	Dcxr	dicarbonyl L-xylulose reductase [Source:MGI Symbol;Acc:MGI:1915130]
ENSMUSG00000080717	0	0	0	isRMAE	0	0	0	0	1	B230307C23Rik	RIKEN cDNA B230307C23 gene [Source:MGI Symbol;Acc:MGI:3643396]
ENSMUSG00000021991	0	0	0	isRMAE	0	0	isRMAE	0	2	Cacna2d3	calcium channel, voltage-dependent, alpha2/delta subunit 3 [Source:MGI Symbol;Acc:MGI:1338890]
ENSMUSG00000042097	0	0	0	isRMAE	0	0	0	isRMAE	2	Zfp239	zinc finger protein 239 [Source:MGI Symbol;Acc:MGI:1306812]
ENSMUSG00000040913	0	0	0	isRMAE	0	0	0	0	1	Fbxw4	F-box and WD-40 domain protein 4 [Source:MGI Symbol;Acc:MGI:1354698]
ENSMUSG00000022150	0	0	0	isRMAE	0	0	0	0	1	Dab2	disabled 2, mitogen-responsive phosphoprotein [Source:MGI Symbol;Acc:MGI:109175]
ENSMUSG00000069170	0	0	0	isRMAE	0	0	0	isRMAE	2	Adgrv1	adhesion G protein-coupled receptor V1 [Source:MGI Symbol;Acc:MGI:1274784]
ENSMUSG00000000693	0	0	0	isRMAE	0	0	0	0	1	Loxl3	lysyl oxidase-like 3 [Source:MGI Symbol;Acc:MGI:1337004]
ENSMUSG00000004849	0	0	0	isRMAE	0	0	0	0	1	Ap1s1	adaptor protein complex AP-1, sigma 1 [Source:MGI Symbol;Acc:MGI:1098244]
ENSMUSG00000021822	0	0	0	isRMAE	0	0	0	0	1	Plau	plasminogen activator, urokinase [Source:MGI Symbol;Acc:MGI:97611]
ENSMUSG00000051599	0	0	0	isRMAE	0	isRMAE	0	0	2	Pcdhb2	protocadherin beta 2 [Source:MGI Symbol;Acc:MGI:2136735]
ENSMUSG00000020620	0	0	0	isRMAE	0	0	0	0	1	Abca8b	ATP-binding cassette, sub-family A (ABC1), member 8b [Source:MGI Symbol;Acc:MGI:1351668]
ENSMUSG00000025572	0	0	0	isRMAE	0	0	0	0	1	Tmc6	transmembrane channel-like gene family 6 [Source:MGI Symbol;Acc:MGI:1098686]
ENSMUSG00000022505	0	0	0	isRMAE	0	isRMAE	0	0	2	Emp2	epithelial membrane protein 2 [Source:MGI Symbol;Acc:MGI:1098726]
ENSMUSG00000015766	0	0	0	isRMAE	0	0	isRMAE	isRMAE	3	Eps8	epidermal growth factor receptor pathway substrate 8 [Source:MGI Symbol;Acc:MGI:104684]
ENSMUSG00000074151	0	0	0	isRMAE	0	0	0	0	1	Nlrc5	NLR family, CARD domain containing 5 [Source:MGI Symbol;Acc:MGI:3612191]
ENSMUSG00000021287	0	0	0	isRMAE	0	0	0	0	1	Xrcc3	X-ray repair complementing defective repair in Chinese hamster cells 3 [Source:MGI Symbol;Acc:MGI:1921585]
ENSMUSG00000037499	0	0	0	isRMAE	0	0	0	0	1	Nenf	neuron derived neurotrophic factor [Source:MGI Symbol;Acc:MGI:1913458]
ENSMUSG00000035561	0	0	0	isRMAE	0	0	0	0	1	Aldh1b1	aldehyde dehydrogenase 1 family, member B1 [Source:MGI Symbol;Acc:MGI:1919785]
ENSMUSG00000045598	0	0	0	isRMAE	0	0	0	0	1	Zfp553	zinc finger protein 553 [Source:MGI Symbol;Acc:MGI:2384725]
ENSMUSG00000026204	0	0	0	isRMAE	0	0	0	0	1	Ptprn	protein tyrosine phosphatase, receptor type, N [Source:MGI Symbol;Acc:MGI:102765]
ENSMUSG00000054942	0	0	0	isRMAE	0	0	0	0	1	Miga1	mitoguardin 1 [Source:MGI Symbol;Acc:MGI:1924567]
ENSMUSG00000024197	0	0	0	isRMAE	0	isRMAE	0	0	2	Plin3	perilipin 3 [Source:MGI Symbol;Acc:MGI:1914155]
ENSMUSG00000021728	0	0	0	isRMAE	0	0	0	0	1	Emb	embigin [Source:MGI Symbol;Acc:MGI:95321]
ENSMUSG00000001665	0	0	0	isRMAE	0	0	0	0	1	Gstt3	glutathione S-transferase, theta 3 [Source:MGI Symbol;Acc:MGI:2143526]
ENSMUSG00000022665	0	0	0	isRMAE	0	0	0	0	1	Ccdc80	coiled-coil domain containing 80 [Source:MGI Symbol;Acc:MGI:1915146]
ENSMUSG00000028822	0	0	0	isRMAE	0	0	0	0	1	Tmem50a	transmembrane protein 50A [Source:MGI Symbol;Acc:MGI:1919067]
ENSMUSG00000025413	0	0	0	isRMAE	0	0	0	0	1	Ttc4	tetratricopeptide repeat domain 4 [Source:MGI Symbol;Acc:MGI:1919604]
ENSMUSG00000033855	0	0	0	isRMAE	0	0	0	0	1	Ston1	stonin 1 [Source:MGI Symbol;Acc:MGI:1924307]
ENSMUSG00000024172	0	0	0	isRMAE	0	0	0	0	1	St6gal2	beta galactoside alpha 2,6 sialyltransferase 2 [Source:MGI Symbol;Acc:MGI:2445190]
ENSMUSG00000032812	0	0	0	isRMAE	isRMAE	0	0	0	2	Arap1	ArfGAP with RhoGAP domain, ankyrin repeat and PH domain 1 [Source:MGI Symbol;Acc:MGI:1916960]
ENSMUSG00000039873	0	0	0	isRMAE	0	0	0	0	1	Neurl2	neuralized E3 ubiquitin protein ligase 2 [Source:MGI Symbol;Acc:MGI:3043305]
ENSMUSG00000025507	0	0	0	isRMAE	0	0	0	0	1	Pidd1	p53 induced death domain protein 1 [Source:MGI Symbol;Acc:MGI:1889507]
ENSMUSG00000005054	0	0	0	isRMAE	0	0	0	0	1	Cstb	cystatin B [Source:MGI Symbol;Acc:MGI:109514]
ENSMUSG00000029851	0	0	0	isRMAE	0	0	0	0	1	Tcaf2	TRPM8 channel-associated factor 2 [Source:MGI Symbol;Acc:MGI:2385258]
ENSMUSG00000023079	0	0	0	isRMAE	0	0	0	0	1	Gtf2ird1	general transcription factor II I repeat domain-containing 1 [Source:MGI Symbol;Acc:MGI:1861942]
ENSMUSG00000086290	0	0	0	isRMAE	0	0	0	0	1	Snhg12	small nucleolar RNA host gene 12 [Source:MGI Symbol;Acc:MGI:1916721]
ENSMUSG00000028970	0	0	0	isRMAE	0	0	0	0	1	Abcb1b	ATP-binding cassette, sub-family B (MDR/TAP), member 1B [Source:MGI Symbol;Acc:MGI:97568]
ENSMUSG00000040296	0	0	0	isRMAE	0	0	0	0	1	Ddx58	DEAD/H box helicase 58 [Source:MGI Symbol;Acc:MGI:2442858]
ENSMUSG00000025466	0	0	0	isRMAE	0	isRMAE	0	0	2	Fuom	fucose mutarotase [Source:MGI Symbol;Acc:MGI:1916314]
ENSMUSG00000030170	0	0	0	isRMAE	0	0	0	0	1	Wnt5b	wingless-type MMTV integration site family, member 5B [Source:MGI Symbol;Acc:MGI:98959]
ENSMUSG00000027894	0	0	0	isRMAE	0	0	0	0	1	Slc6a17	solute carrier family 6 (neurotransmitter transporter), member 17 [Source:MGI Symbol;Acc:MGI:2442535]
ENSMUSG00000044528	0	0	0	isRMAE	0	0	0	0	1	Tram1l1	translocation associated membrane protein 1-like 1 [Source:MGI Symbol;Acc:MGI:2443503]
ENSMUSG00000062031	0	0	0	isRMAE	0	0	0	0	1	Pgghg	protein glucosylgalactosylhydroxylysine glucosidase [Source:MGI Symbol;Acc:MGI:2444047]
ENSMUSG00000027868	0	0	0	isRMAE	isRMAE	0	0	0	2	Tbx15	T-box 15 [Source:MGI Symbol;Acc:MGI:1277234]
ENSMUSG00000034891	0	0	0	isRMAE	0	0	0	0	1	Sncb	synuclein, beta [Source:MGI Symbol;Acc:MGI:1889011]
ENSMUSG00000056938	0	0	0	isRMAE	0	0	0	0	1	Acbd4	acyl-Coenzyme A binding domain containing 4 [Source:MGI Symbol;Acc:MGI:1914381]
ENSMUSG00000018567	0	0	0	isRMAE	0	0	0	0	1	Gabarap	gamma-aminobutyric acid receptor associated protein [Source:MGI Symbol;Acc:MGI:1861742]
ENSMUSG00000030638	0	0	0	isRMAE	0	isRMAE	0	0	2	Sh3gl3	SH3-domain GRB2-like 3 [Source:MGI Symbol;Acc:MGI:700011]
ENSMUSG00000044681	0	0	0	isRMAE	0	0	0	0	1	Cnpy1	canopy FGF signaling regulator 1 [Source:MGI Symbol;Acc:MGI:2442451]
ENSMUSG00000086859	0	0	0	isRMAE	0	0	0	0	1	Snhg20	small nucleolar RNA host gene 20 [Source:MGI Symbol;Acc:MGI:1924222]
ENSMUSG00000025505	0	0	0	isRMAE	0	0	0	0	1	Tmem80	transmembrane protein 80 [Source:MGI Symbol;Acc:MGI:1918698]
ENSMUSG00000045608	0	0	0	isRMAE	isRMAE	0	0	0	2	Dbx2	developing brain homeobox 2 [Source:MGI Symbol;Acc:MGI:107445]
ENSMUSG00000028655	0	0	0	isRMAE	0	0	0	0	1	Mfsd2a	major facilitator superfamily domain containing 2A [Source:MGI Symbol;Acc:MGI:1923824]
ENSMUSG00000033377	0	0	0	isRMAE	0	0	0	0	1	Palmd	palmdelphin [Source:MGI Symbol;Acc:MGI:2148896]
ENSMUSG00000040690	0	0	0	isRMAE	0	0	0	0	1	Col16a1	collagen, type XVI, alpha 1 [Source:MGI Symbol;Acc:MGI:1095396]
ENSMUSG00000034796	0	0	0	isRMAE	0	0	0	0	1	Cpne7	copine VII [Source:MGI Symbol;Acc:MGI:2142747]
ENSMUSG00000021579	0	0	0	isRMAE	0	0	0	0	1	Lrrc14b	leucine rich repeat containing 14B [Source:MGI Symbol;Acc:MGI:2145269]
ENSMUSG00000031924	0	0	0	isRMAE	0	0	0	0	1	Cyb5b	cytochrome b5 type B [Source:MGI Symbol;Acc:MGI:1913677]
ENSMUSG00000027199	0	0	0	isRMAE	0	0	0	0	1	Gatm	glycine amidinotransferase (L-arginine:glycine amidinotransferase) [Source:MGI Symbol;Acc:MGI:1914342]
ENSMUSG00000044708	0	0	0	isRMAE	0	0	0	0	1	Kcnj10	potassium inwardly-rectifying channel, subfamily J, member 10 [Source:MGI Symbol;Acc:MGI:1194504]
ENSMUSG00000054716	0	0	0	isRMAE	0	0	0	0	1	Zfp771	zinc finger protein 771 [Source:MGI Symbol;Acc:MGI:2442050]
ENSMUSG00000073233	0	0	0	isRMAE	0	0	0	0	1	Nfyc-ps	nuclear transcription factor-Y gamma, pseudogene [Source:MGI Symbol;Acc:MGI:3643264]
ENSMUSG00000026109	0	0	0	isRMAE	0	isRMAE	0	0	2	Tmeff2	transmembrane protein with EGF-like and two follistatin-like domains 2 [Source:MGI Symbol;Acc:MGI:1861735]
ENSMUSG00000002897	0	0	0	isRMAE	0	0	0	0	1	Il17ra	interleukin 17 receptor A [Source:MGI Symbol;Acc:MGI:107399]
ENSMUSG00000004267	0	0	0	isRMAE	0	0	0	0	1	Eno2	enolase 2, gamma neuronal [Source:MGI Symbol;Acc:MGI:95394]
ENSMUSG00000053475	0	0	0	isRMAE	0	0	0	0	1	Tnfaip6	tumor necrosis factor alpha induced protein 6 [Source:MGI Symbol;Acc:MGI:1195266]
ENSMUSG00000004043	0	0	0	isRMAE	isRMAE	0	0	0	2	Stat5a	signal transducer and activator of transcription 5A [Source:MGI Symbol;Acc:MGI:103036]
ENSMUSG00000031760	0	0	0	isRMAE	isRMAE	0	0	0	2	Mt3	metallothionein 3 [Source:MGI Symbol;Acc:MGI:97173]
ENSMUSG00000069763	0	0	0	isRMAE	0	0	0	0	1	Tmem100	transmembrane protein 100 [Source:MGI Symbol;Acc:MGI:1915138]
ENSMUSG00000025203	0	0	0	isRMAE	isRMAE	0	0	0	2	Scd2	stearoyl-Coenzyme A desaturase 2 [Source:MGI Symbol;Acc:MGI:98240]
ENSMUSG00000022074	0	0	0	isRMAE	isRMAE	0	0	0	2	Tnfrsf10b	tumor necrosis factor receptor superfamily, member 10b [Source:MGI Symbol;Acc:MGI:1341090]
ENSMUSG00000006050	0	0	0	isRMAE	0	0	0	0	1	Sra1	steroid receptor RNA activator 1 [Source:MGI Symbol;Acc:MGI:1344414]
ENSMUSG00000083282	0	0	0	isRMAE	0	isRMAE	0	0	2	Ctsf	cathepsin F [Source:MGI Symbol;Acc:MGI:1861434]
ENSMUSG00000056941	0	0	0	isRMAE	0	0	0	0	1	Commd7	COMM domain containing 7 [Source:MGI Symbol;Acc:MGI:1914197]
ENSMUSG00000023284	0	0	0	isRMAE	0	0	0	0	1	Zfp605	zinc finger protein 605 [Source:MGI Symbol;Acc:MGI:2444933]
ENSMUSG00000026031	0	0	0	isRMAE	isRMAE	0	0	0	2	Cflar	CASP8 and FADD-like apoptosis regulator [Source:MGI Symbol;Acc:MGI:1336166]
ENSMUSG00000005501	0	0	0	isRMAE	0	0	0	0	1	Usp40	ubiquitin specific peptidase 40 [Source:MGI Symbol;Acc:MGI:2443184]
ENSMUSG00000022436	0	0	0	isRMAE	0	0	0	0	1	Sh3bp1	SH3-domain binding protein 1 [Source:MGI Symbol;Acc:MGI:104603]
[truncated: 1,388 more rows]

## Sheet: mouse_RMAE_number_tissues
ensembl_id	Branciamore2018_ASL	EckersleyMaslin2014_ESC	Lymphoblast	Fibroblast	NPC	NSC	number_tissues_rmae	name	description
[truncated: 2,484 more rows]

[truncated: 2 more sheets: conversion_stats, mouse_to_human_ortholog]
